# Supplementary material for: Population structure and pharmacogenomic risk stratification in the United States
Source: BMC Biol. 2020 Oct 13;18:140. doi: 10.1186/s12915-020-00875-4 (PMC7557099; doi:10.1186/s12915-020-00875-4)
Supplement: Supplementary file 2 — Additional file 2. Table S2 [file 12915_2020_875_MOESM2_ESM.xlsx]

## Sheet: Supplementary Table 2
PGx Variant Information						Population Genetics																		Evidence-based Medicine
rsID	Chromsome	Position	Effect type	Effect allele	Evidence level	White effect allele count	White non-effect allele count	White effect allele frequency	Black effect allele count	Black non-effect allele count	Black effect allele frequency	Hispanic effect allele count	Hispanic non-effect allele count	Hispanic effect allele frequency	Black-White FST	Black-Hispanic FST	White-Hispanic FST	f(Black) - f(White)	f(Hispanic) - f(White)	f(Black) - f(Hispanic)	FDR-adjusted p-value: f(Black) - f(White)	FDR-adjusted p-value: f(Black) - f(Hispanic)	FDR-adjusted p-value: f(Hispanic) - f(White)	Effect mode	White effect allele/genotype count	White non-effect allele/genotype count	Black effect allele/genotype count	Black non-effect allele/genotype count	Hispanic effect allele/genotype count	Hispanic non-effect allele/genotype count	White Odds Ratio	White Odds Ratio Confidence Interval	Black Odds Ratio	Black Odds Ratio Confidence Interval	Hispanic Odds Ratio	Hispanic Odds Ratio Confidence Interval	White Absolute Risk Increase	White Absolute Risk Increase Confidence Interval	Black Absolute Risk Increase	Black Absolute Risk Increase Confidence Interval	Hispanic Absolute Risk Increase	Hispanic Absolute Risk Increase Confidence Interval	White Accuracy	White Accuracy Confidence Interval	Black Accuracy	Black Accuracy Confidence Interval	Hispanic Accuracy	Hispanic Accuracy Confidence Interval	Overall prevalence
rs11615	19	45923653	efficacy	A	2B	4373	7391	0.628273	2658	376	0.123929	1497	833	0.357511	0.166247	0.0767808	0.041626	-0.504344	-0.270762	-0.233582	0.0224733	0.313256	0.0047803	Additive	7391	4373	376	2658	833	1497	5.80856	(5.39, 6.26)	0.100969	(0.09, 0.11)	0.503717	(0.46, 0.55)	0.402881	(0.39, 0.42)	-0.459582	(-0.47, -0.45)	-0.167357	(-0.19, -0.15)	0.674101	(0.6637, 0.6845)	0.364666	(0.3449, 0.3844)	0.459131	(0.4429, 0.4754)	0.502102
rs1801394	5	7870973	efficacy	A	2B	6450	5392	0.455328	839	2211	0.724918	769	1579	0.672487	0.0473672	0.00323032	0.0260559	0.26959	0.217159	0.0524308	0.292351	0.796286	0.0306969	Additive	5392	6450	2211	839	1579	769	0.35468	(0.33, 0.38)	2.72903	(2.5, 2.97)	1.96852	(1.8, 2.16)	-0.246783	(-0.26, -0.23)	0.233657	(0.22, 0.25)	0.161945	(0.14, 0.18)	0.406032	(0.388, 0.4241)	0.546984	(0.5334, 0.5606)	0.514385	(0.4999, 0.5289)	0.532599
rs11615	19	45923653	toxicity	G	2B	4373	7391	0.371727	2658	376	0.876071	1497	833	0.642489	0.166247	0.0767808	0.041626	0.504344	0.270762	0.233582	0.0553934	0.207714	0.00328278	Recessive	808	5074	1174	343	493	672	0.0969597	(0.09, 0.11)	15.1169	(13.21, 17.29)	2.00509	(1.76, 2.28)	-0.484183	(-0.5, -0.46)	0.589278	(0.57, 0.61)	0.155302	(0.13, 0.19)	0.212868	(0.1721, 0.2536)	0.808034	(0.7977, 0.8184)	0.690098	(0.6759, 0.7043)	0.289
rs6977820	7	154072020	toxicity	A	2B	3230	8622	0.272528	2275	779	0.744925	658	1690	0.280239	0.156079	0.213823	4.1267e-05	0.472397	0.00771066	0.464686	0.085384	0.042151	0.907487	Dominant	2786	3140	1419	108	549	625	0.330469	(0.3, 0.36)	14.833	(12.13, 18.14)	0.678488	(0.6, 0.77)	-0.258487	(-0.28, -0.24)	0.459555	(0.44, 0.48)	-0.0965703	(-0.13, -0.07)	0.407905	(0.3825, 0.4333)	0.600904	(0.5837, 0.6181)	0.44013	(0.4163, 0.4639)	0.551061
rs10124893	9	103065265	efficacy	G	4	3856	7996	0.674654	1705	1349	0.441716	1413	935	0.398211	0.0377929	0.00190574	0.0451931	-0.232938	-0.276443	0.0435045	0.224571	0.83836	0.0047803	Additive	7996	3856	1349	1705	935	1413	2.83084	(2.65, 3.02)	0.466784	(0.43, 0.51)	0.39377	(0.36, 0.43)	0.251848	(0.24, 0.27)	-0.187228	(-0.21, -0.17)	-0.228718	(-0.25, -0.21)	0.64414	(0.633, 0.6552)	0.383563	(0.3646, 0.4025)	0.376492	(0.3573, 0.3957)	0.595804
rs11559290	4	159601676	efficacy	G	4	1611	10227	0.136087	2344	708	0.768021	673	1671	0.287116	0.333611	0.230511	0.0232909	0.631934	0.151029	0.480905	0.0177236	0.037169	0.307307	Additive	1611	10227	2344	708	673	1671	0.124213	(0.12, 0.13)	17.2465	(15.68, 18.97)	1.11355	(1.01, 1.23)	-0.423031	(-0.44, -0.41)	0.606972	(0.59, 0.62)	0.0215015	(0, 0.04)	0.231519	(0.2043, 0.2587)	0.82639	(0.8195, 0.8332)	0.673552	(0.6632, 0.6839)	0.268539
rs301434	9	4582082	efficacy	A	4	5229	6609	0.441713	1862	1190	0.610092	1562	786	0.665247	0.0185221	0.00322208	0.0276561	0.168379	0.223534	-0.0551553	0.606366	0.975982	0.0219481	Additive	5229	6609	1862	1190	1562	786	0.4566	(0.43, 0.49)	1.70387	(1.57, 1.85)	2.1857	(1.99, 2.4)	-0.192361	(-0.21, -0.18)	0.13138	(0.11, 0.15)	0.189021	(0.17, 0.21)	0.417972	(0.4004, 0.4356)	0.537011	(0.5231, 0.5509)	0.543044	(0.5294, 0.5567)	0.501972
rs7472	9	103064530	efficacy	G	4	3912	7940	0.669929	1754	1300	0.425671	1448	900	0.383305	0.0412486	0.00182711	0.0482501	-0.244258	-0.286624	0.0423663	0.214853	0.84303	0.00328278	Additive	7940	3912	1300	1754	900	1448	2.95407	(2.76, 3.16)	0.449393	(0.42, 0.49)	0.381135	(0.35, 0.42)	0.262673	(0.25, 0.28)	-0.196864	(-0.22, -0.18)	-0.23658	(-0.26, -0.22)	0.645763	(0.6347, 0.6568)	0.385997	(0.3672, 0.4048)	0.380549	(0.3615, 0.3996)	0.58769
rs1470579	3	185529080	dosage,efficacy	C	3	3763	8033	0.319006	2376	652	0.784676	693	1647	0.296154	0.145271	0.239665	0.000334196	0.46567	-0.0228526	0.488523	0.0967473	0.037169	0.907487	Dominant	3175	2723	1445	69	597	573	0.366586	(0.33, 0.41)	18.2993	(14.31, 23.4)	0.629641	(0.56, 0.71)	-0.222487	(-0.24, -0.2)	0.420752	(0.41, 0.44)	-0.113057	(-0.14, -0.08)	0.444768	(0.4211, 0.4684)	0.552435	(0.5334, 0.5715)	0.394896	(0.3687, 0.4211)	0.6079
rs472660	7	99460107	dosage,efficacy,toxicity,metabolism/PK	A	3	1530	10248	0.129903	1934	1112	0.634931	392	1950	0.167378	0.232528	0.218959	0.00165235	0.505028	0.0374751	0.467553	0.0553934	0.0411984	0.80048	Recessive	84	5805	621	902	50	1121	0.0436265	(0.03, 0.06)	35.5847	(29.16, 43.43)	0.42433	(0.3, 0.57)	-0.234808	(-0.25, -0.22)	0.388768	(0.36, 0.41)	-0.0524175	(-0.07, -0.04)	0.245485	(0.2084, 0.2826)	0.879296	(0.8715, 0.8871)	0.787254	(0.7763, 0.7983)	0.0879646
rs7668258	4	69962078	dosage,metabolism/PK	G	3	6374	5470	0.461837	888	2164	0.709043	729	1617	0.689258	0.0398467	0.000458422	0.0285485	0.247206	0.227421	0.0197849	0.357217	0.914731	0.019304	Recessive	1235	4687	759	767	567	606	0.272834	(0.25, 0.3)	2.90666	(2.59, 3.26)	2.55918	(2.26, 2.9)	-0.282749	(-0.3, -0.26)	0.243397	(0.22, 0.27)	0.215653	(0.19, 0.25)	0.302517	(0.2705, 0.3346)	0.702007	(0.6883, 0.7158)	0.698411	(0.6845, 0.7123)	0.297065
rs7668258	4	69962078	dosage,metabolism/PK	A	3	6374	5470	0.538163	888	2164	0.290957	729	1617	0.310742	0.0398467	0.000458422	0.0285485	-0.247206	-0.227421	-0.0197849	0.206996	0.981167	0.0349303	Recessive	1687	4235	121	1405	123	1050	4.00796	(3.47, 4.62)	0.251464	(0.21, 0.31)	0.365424	(0.3, 0.44)	0.194466	(0.18, 0.21)	-0.175817	(-0.19, -0.16)	-0.13789	(-0.16, -0.12)	0.480455	(0.4585, 0.5024)	0.627073	(0.6108, 0.6434)	0.668484	(0.6536, 0.6833)	0.223988
rs1048943	15	75012985	efficacy	G	3	421	11329	0.0358298	50	2996	0.016415	640	1688	0.274914	0.00199949	0.14661	0.113213	-0.0194148	0.239084	-0.258499	0.894686	0.283129	0.0105811	Dominant	407	5468	50	1473	531	633	0.269804	(0.24, 0.31)	0.220783	(0.17, 0.3)	12.7408	(11.14, 14.79)	-0.14695	(-0.16, -0.13)	-0.100428	(-0.11, -0.09)	0.394412	(0.37, 0.42)	0.293506	(0.2606, 0.3264)	0.718407	(0.7051, 0.7317)	0.872693	(0.8646, 0.8808)	0.115394
rs11064426	12	6953257	efficacy	A	3	3828	8000	0.676361	2516	524	0.172368	1036	1310	0.558397	0.168899	0.163143	0.00852696	-0.503993	-0.117964	-0.386029	0.0224733	0.120203	0.65423	Recessive	2714	3200	44	1476	384	789	4.48833	(4, 5.04)	0.0383839	(0.03, 0.05)	0.825153	(0.72, 0.94)	0.29998	(0.28, 0.32)	-0.408191	(-0.42, -0.39)	-0.0436324	(-0.07, -0.01)	0.578483	(0.5604, 0.5965)	0.468572	(0.4461, 0.4911)	0.587894	(0.5702, 0.6056)	0.365052
rs1295686	5	131995843	efficacy	A	3	2424	9422	0.204626	2068	986	0.677145	1128	1218	0.480818	0.172771	0.0392045	0.056093	0.472519	0.276192	0.196326	0.085384	0.283129	0.00328278	Additive	2424	9422	2068	986	1128	1218	0.177417	(0.17, 0.19)	6.28264	(5.77, 6.84)	2.1458	(1.96, 2.34)	-0.387226	(-0.4, -0.37)	0.426863	(0.41, 0.44)	0.179342	(0.16, 0.2)	0.268352	(0.2437, 0.293)	0.736867	(0.7279, 0.7458)	0.668909	(0.6584, 0.6794)	0.325873
rs1554973	9	120480812	efficacy	G	3	2854	8988	0.241007	2202	848	0.721967	519	1829	0.221039	0.168004	0.246701	0.000303839	0.480961	-0.0199674	0.500928	0.0783537	0.037169	0.911768	Dominant	2500	3421	1410	115	455	719	0.326794	(0.3, 0.36)	17.1777	(14.12, 20.89)	0.572292	(0.5, 0.65)	-0.268771	(-0.29, -0.25)	0.5081	(0.49, 0.53)	-0.13755	(-0.17, -0.11)	0.386775	(0.3602, 0.4134)	0.643852	(0.6282, 0.6596)	0.462993	(0.4403, 0.4857)	0.506381
rs1741981	1	32756439	efficacy	G	3	3638	8184	0.307731	2423	625	0.794948	708	1628	0.303082	0.160206	0.244195	1.3998e-05	0.487216	-0.00464916	0.491865	0.0691746	0.037169	0.987317	Recessive	574	5337	977	547	120	1048	0.156376	(0.14, 0.18)	16.4327	(14.42, 18.73)	0.434391	(0.35, 0.53)	-0.310397	(-0.33, -0.29)	0.54304	(0.52, 0.57)	-0.105868	(-0.13, -0.09)	0.252121	(0.2157, 0.2885)	0.855748	(0.8471, 0.8644)	0.697896	(0.684, 0.7118)	0.194235
rs1800588	15	58723675	efficacy	A	3	2604	9226	0.220118	1582	1468	0.518689	1085	1251	0.464469	0.0718519	0.00288834	0.0426913	0.29857	0.244351	0.0542193	0.224571	0.796286	0.00791063	Dominant	2306	3609	1166	359	824	344	0.225722	(0.2, 0.25)	4.10191	(3.61, 4.66)	2.73754	(2.39, 3.13)	-0.349097	(-0.37, -0.33)	0.322687	(0.3, 0.35)	0.238813	(0.21, 0.27)	0.349559	(0.3207, 0.3784)	0.594679	(0.5772, 0.6121)	0.556691	(0.5378, 0.5755)	0.499071
rs1800588	15	58723675	efficacy	A	3	2604	9226	0.220118	1582	1468	0.518689	1085	1251	0.464469	0.0718519	0.00288834	0.0426913	0.29857	0.244351	0.0542193	0.224571	0.796286	0.00791063	Recessive	298	5617	416	1109	261	907	0.157984	(0.14, 0.18)	4.37788	(3.8, 5.05)	2.71077	(2.3, 3.17)	-0.201012	(-0.22, -0.18)	0.193866	(0.17, 0.22)	0.127491	(0.1, 0.15)	0.26882	(0.234, 0.3037)	0.806227	(0.7959, 0.8166)	0.811687	(0.8015, 0.8219)	0.113267
rs2162145	8	68660147	efficacy	A	3	2933	8907	0.24772	2304	746	0.75541	633	1711	0.270051	0.184121	0.233386	0.000365532	0.50769	0.0223316	0.485359	0.0553934	0.037169	0.880929	Additive	2933	8907	2304	746	633	1711	0.275475	(0.26, 0.29)	9.19613	(8.4, 10.07)	0.68192	(0.62, 0.75)	-0.296774	(-0.31, -0.28)	0.504	(0.49, 0.52)	-0.0816614	(-0.1, -0.06)	0.312754	(0.2906, 0.3349)	0.749797	(0.7412, 0.7584)	0.596843	(0.5846, 0.6091)	0.340606
rs2227631	7	100769538	efficacy	G	3	4913	6905	0.415722	2214	840	0.724951	1471	873	0.62756	0.0625238	0.0107565	0.025035	0.309229	0.211838	0.0973912	0.217463	0.643418	0.0364961	Additive	4913	6905	2214	840	1471	873	0.330752	(0.31, 0.35)	3.21124	(2.95, 3.5)	1.8311	(1.67, 2)	-0.266938	(-0.28, -0.25)	0.274167	(0.26, 0.29)	0.148337	(0.13, 0.17)	0.384875	(0.366, 0.4038)	0.58039	(0.5677, 0.5931)	0.535316	(0.5214, 0.5492)	0.499419
rs2230808	9	107562804	efficacy	G	3	2806	9040	0.763127	2388	666	0.218075	603	1741	0.742747	0.213194	0.273723	0.000313779	-0.545052	-0.0203794	-0.524673	0.0180239	0.0411984	0.91022	Recessive	3447	2476	84	1443	654	518	3.69923	(3.35, 4.08)	0.0424986	(0.03, 0.05)	1.40128	(1.24, 1.59)	0.308534	(0.29, 0.33)	-0.523003	(-0.54, -0.51)	0.0840607	(0.05, 0.11)	0.627233	(0.611, 0.6435)	0.356994	(0.3287, 0.3853)	0.530387	(0.5105, 0.5502)	0.485386
rs2472304	15	75044238	efficacy	A	3	4188	7658	0.646463	2709	345	0.112967	1575	773	0.329216	0.186548	0.0700144	0.0576151	-0.533496	-0.317247	-0.21625	0.022177	0.389022	0.00277213	Additive	7658	4188	345	2709	773	1575	7.00675	(6.5, 7.56)	0.0870522	(0.08, 0.1)	0.422967	(0.39, 0.46)	0.439503	(0.43, 0.45)	-0.481017	(-0.49, -0.47)	-0.207898	(-0.23, -0.19)	0.69237	(0.6824, 0.7023)	0.354128	(0.334, 0.3743)	0.444689	(0.428, 0.4614)	0.508813
rs2606345	15	75017176	efficacy	A	3	3918	7934	0.669423	2683	371	0.12148	1391	957	0.407581	0.198236	0.108489	0.0404208	-0.547943	-0.261842	-0.286101	0.0177236	0.207714	0.00666797	Recessive	2686	3240	36	1491	207	967	8.38565	(7.28, 9.66)	0.0351115	(0.03, 0.05)	0.372056	(0.32, 0.44)	0.36329	(0.35, 0.38)	-0.383889	(-0.4, -0.37)	-0.188902	(-0.21, -0.16)	0.596268	(0.5789, 0.6136)	0.491828	(0.4704, 0.5133)	0.572389	(0.5541, 0.5906)	0.339515
rs2606345	15	75017176	efficacy	A	3	3918	7934	0.669423	2683	371	0.12148	1391	957	0.407581	0.198322	0.108445	0.0404347	-0.547943	-0.261842	-0.286101	0.0177236	0.207714	0.00666797	Recessive	2686	3240	36	1491	207	967	8.38565	(7.28, 9.66)	0.0351115	(0.03, 0.05)	0.372056	(0.32, 0.44)	0.36329	(0.35, 0.38)	-0.383889	(-0.4, -0.37)	-0.188902	(-0.21, -0.16)	0.596268	(0.5789, 0.6136)	0.491828	(0.4704, 0.5133)	0.572389	(0.5541, 0.5906)	0.339515
rs2606345	15	75017176	efficacy	A	3	3914	7924	0.66937	2683	371	0.12148	1390	956	0.407502	0.198236	0.108489	0.0404208	-0.54789	-0.261868	-0.286022	0.0177236	0.207714	0.00666797	Recessive	2682	3237	36	1491	207	966	8.37751	(7.27, 9.65)	0.0351266	(0.03, 0.05)	0.372753	(0.32, 0.44)	0.363117	(0.35, 0.38)	-0.383785	(-0.4, -0.37)	-0.188558	(-0.21, -0.16)	0.596241	(0.5789, 0.6136)	0.49182	(0.4704, 0.5133)	0.572572	(0.5543, 0.5908)	0.339367
rs2606345	15	75017176	efficacy	A	3	3914	7924	0.66937	2683	371	0.12148	1390	956	0.407502	0.198322	0.108445	0.0404347	-0.54789	-0.261868	-0.286022	0.0177236	0.207714	0.00666797	Recessive	2682	3237	36	1491	207	966	8.37751	(7.27, 9.65)	0.0351266	(0.03, 0.05)	0.372753	(0.32, 0.44)	0.363117	(0.35, 0.38)	-0.383785	(-0.4, -0.37)	-0.188558	(-0.21, -0.16)	0.596241	(0.5789, 0.6136)	0.49182	(0.4704, 0.5133)	0.572572	(0.5543, 0.5908)	0.339367
rs3761555	23	122316437	efficacy	A	3	3059	8675	0.739305	1625	1421	0.466513	1359	975	0.417738	0.0562432	0.00236566	0.0664257	-0.272791	-0.321567	0.0487757	0.161157	0.810464	0.00277213	Recessive	3708	2159	478	1045	334	833	3.97216	(3.6, 4.38)	0.338592	(0.3, 0.38)	0.306898	(0.27, 0.35)	0.330151	(0.31, 0.35)	-0.260783	(-0.29, -0.23)	-0.280237	(-0.31, -0.25)	0.652799	(0.6373, 0.6683)	0.405516	(0.3799, 0.4312)	0.413463	(0.3882, 0.4387)	0.528223
rs4587017	4	69947398	efficacy	A	3	6005	5847	0.506666	571	2483	0.186968	637	1709	0.271526	0.0675356	0.0101162	0.0306323	-0.319698	-0.23514	-0.0845581	0.11257	0.857686	0.024742	Recessive	1498	4428	55	1472	89	1084	6.00486	(5.03, 7.17)	0.129774	(0.1, 0.17)	0.311919	(0.25, 0.39)	0.199451	(0.19, 0.21)	-0.187534	(-0.2, -0.17)	-0.132499	(-0.15, -0.11)	0.469974	(0.4476, 0.4924)	0.645374	(0.6297, 0.661)	0.694296	(0.6803, 0.7083)	0.190355
rs5051	1	230849872	efficacy	G	3	6805	4981	0.57738	440	2606	0.144452	791	1553	0.337457	0.122411	0.0519494	0.0320407	-0.432928	-0.239923	-0.193006	0.0592591	0.481157	0.019304	Dominant	4832	1061	402	1121	649	523	7.12378	(6.43, 7.89)	0.103637	(0.09, 0.12)	0.517326	(0.46, 0.59)	0.429974	(0.41, 0.45)	-0.511843	(-0.54, -0.49)	-0.152017	(-0.18, -0.12)	0.754075	(0.742, 0.7662)	0.231253	(0.1927, 0.2698)	0.329646	(0.2995, 0.3598)	0.685026
rs5051	1	230849872	efficacy	G	3	6805	4981	0.57738	440	2606	0.144452	791	1553	0.337457	0.122411	0.0519494	0.0320407	-0.432928	-0.239923	-0.193006	0.0592591	0.481157	0.019304	Recessive	1973	3920	38	1485	142	1030	7.03245	(5.99, 8.26)	0.0598897	(0.04, 0.08)	0.37054	(0.31, 0.44)	0.268014	(0.25, 0.28)	-0.274412	(-0.29, -0.26)	-0.15001	(-0.17, -0.13)	0.52259	(0.5024, 0.5428)	0.58081	(0.5628, 0.5988)	0.645901	(0.6302, 0.6616)	0.250699
rs6922548	6	35353523	efficacy	G	3	835	11001	0.0705475	1904	1148	0.623853	320	2026	0.136402	0.332344	0.241009	0.00800355	0.553306	0.0658549	0.487451	0.0292956	0.037169	0.669643	Additive	835	11001	1904	1148	320	2026	0.108324	(0.1, 0.12)	18.7063	(17.01, 20.57)	0.700582	(0.61, 0.79)	-0.341457	(-0.36, -0.33)	0.542412	(0.52, 0.56)	-0.0475713	(-0.06, -0.03)	0.232622	(0.2055, 0.2597)	0.866369	(0.8605, 0.8722)	0.723512	(0.7143, 0.7327)	0.177498
rs7905446	10	92619161	efficacy	A	3	3891	7959	0.671646	2548	506	0.165684	1067	1281	0.545571	0.169972	0.160192	0.00965373	-0.505961	-0.126075	-0.379886	0.0224733	0.120203	0.600665	Recessive	2689	3236	49	1478	368	806	4.55137	(4.05, 5.11)	0.0438352	(0.03, 0.06)	0.786084	(0.69, 0.9)	0.299452	(0.28, 0.32)	-0.398535	(-0.41, -0.38)	-0.0539599	(-0.08, -0.03)	0.576513	(0.5584, 0.5946)	0.474264	(0.452, 0.4965)	0.589149	(0.5715, 0.6068)	0.360074
rs9370867	6	16145325	efficacy	A	3	6187	5645	0.522904	321	2723	0.105453	712	1634	0.303495	0.115251	0.0622299	0.0266095	-0.417451	-0.219409	-0.198042	0.0743801	0.457113	0.0492548	Recessive	1600	4316	24	1498	113	1060	6.92179	(5.77, 8.3)	0.0502807	(0.03, 0.08)	0.381647	(0.31, 0.47)	0.219618	(0.21, 0.23)	-0.225873	(-0.24, -0.21)	-0.122004	(-0.14, -0.1)	0.482871	(0.461, 0.5047)	0.627105	(0.6108, 0.6434)	0.688306	(0.6741, 0.7025)	0.201719
rs11940316	4	69961127	efficacy,metabolism/PK	G	3	6335	5459	0.462862	882	2160	0.710059	728	1618	0.689685	0.0398704	0.000487055	0.0284788	0.247197	0.226822	0.0203746	0.357217	0.912313	0.019304	Recessive	1233	4664	759	762	568	605	0.272334	(0.25, 0.3)	2.91408	(2.6, 3.27)	2.55731	(2.25, 2.9)	-0.283487	(-0.31, -0.26)	0.244275	(0.22, 0.27)	0.215692	(0.19, 0.25)	0.302642	(0.2705, 0.3347)	0.701665	(0.6879, 0.7155)	0.697707	(0.6838, 0.7116)	0.297986
rs2606345	15	75017176	efficacy,metabolism/PK	A	3	3918	7934	0.669423	2683	371	0.12148	1391	957	0.407581	0.198236	0.108489	0.0404208	-0.547943	-0.261842	-0.286101	0.0177236	0.207714	0.00666797	Additive	7934	3918	371	2683	957	1391	6.21228	(5.78, 6.68)	0.0825687	(0.07, 0.09)	0.546833	(0.5, 0.6)	0.423588	(0.41, 0.44)	-0.504647	(-0.52, -0.49)	-0.149577	(-0.17, -0.13)	0.695955	(0.6861, 0.7058)	0.329199	(0.3079, 0.3505)	0.438043	(0.4211, 0.4549)	0.536803
rs2606345	15	75017176	efficacy,metabolism/PK	A	3	3918	7934	0.669423	2683	371	0.12148	1391	957	0.407581	0.198322	0.108445	0.0404347	-0.547943	-0.261842	-0.286101	0.0177236	0.207714	0.00666797	Additive	7934	3918	371	2683	957	1391	6.21228	(5.78, 6.68)	0.0825687	(0.07, 0.09)	0.546833	(0.5, 0.6)	0.423588	(0.41, 0.44)	-0.504647	(-0.52, -0.49)	-0.149577	(-0.17, -0.13)	0.695955	(0.6861, 0.7058)	0.329199	(0.3079, 0.3505)	0.438043	(0.4211, 0.4549)	0.536803
rs2606345	15	75017176	efficacy,metabolism/PK	A	3	3914	7924	0.66937	2683	371	0.12148	1390	956	0.407502	0.198236	0.108489	0.0404208	-0.54789	-0.261868	-0.286022	0.0177236	0.207714	0.00666797	Additive	7924	3914	371	2683	956	1390	6.21394	(5.78, 6.68)	0.0825931	(0.07, 0.09)	0.546982	(0.5, 0.6)	0.423629	(0.41, 0.44)	-0.504578	(-0.52, -0.49)	-0.149508	(-0.17, -0.13)	0.695962	(0.6861, 0.7058)	0.329215	(0.3079, 0.3505)	0.43816	(0.4213, 0.4551)	0.536663
rs2606345	15	75017176	efficacy,metabolism/PK	A	3	3914	7924	0.66937	2683	371	0.12148	1390	956	0.407502	0.198322	0.108445	0.0404347	-0.54789	-0.261868	-0.286022	0.0177236	0.207714	0.00666797	Additive	7924	3914	371	2683	956	1390	6.21394	(5.78, 6.68)	0.0825931	(0.07, 0.09)	0.546982	(0.5, 0.6)	0.423629	(0.41, 0.44)	-0.504578	(-0.52, -0.49)	-0.149508	(-0.17, -0.13)	0.695962	(0.6861, 0.7058)	0.329215	(0.3079, 0.3505)	0.43816	(0.4213, 0.4551)	0.536663
rs7438135	4	69961339	efficacy,metabolism/PK	A	3	6353	5441	0.461336	884	2140	0.707672	727	1603	0.687983	0.0394469	0.000452976	0.028305	0.246336	0.226647	0.0196891	0.359041	0.914806	0.019304	Recessive	1228	4669	749	763	561	604	0.274455	(0.25, 0.3)	2.89337	(2.58, 3.24)	2.55199	(2.25, 2.89)	-0.281112	(-0.3, -0.26)	0.242043	(0.21, 0.27)	0.214707	(0.18, 0.25)	0.302659	(0.2705, 0.3348)	0.702356	(0.6886, 0.7161)	0.698974	(0.6851, 0.7129)	0.296011
rs7662029	4	69961912	efficacy,metabolism/PK	G	3	6361	5449	0.461389	887	2159	0.708798	729	1613	0.688728	0.0399323	0.000471449	0.0285503	0.24741	0.227339	0.0200708	0.357217	0.914199	0.019304	Recessive	1228	4677	757	766	565	606	0.272492	(0.25, 0.3)	2.91184	(2.6, 3.26)	2.55655	(2.25, 2.9)	-0.282761	(-0.3, -0.26)	0.243654	(0.22, 0.27)	0.215262	(0.18, 0.25)	0.302361	(0.2703, 0.3345)	0.702407	(0.6886, 0.7162)	0.698686	(0.6848, 0.7126)	0.296546
rs7668258	4	69962078	efficacy,metabolism/PK	G	3	6374	5470	0.461837	888	2164	0.709043	729	1617	0.689258	0.0398467	0.000458422	0.0285485	0.247206	0.227421	0.0197849	0.357217	0.914731	0.019304	Recessive	1235	4687	759	767	567	606	0.272834	(0.25, 0.3)	2.90666	(2.59, 3.26)	2.55918	(2.26, 2.9)	-0.282749	(-0.3, -0.26)	0.243397	(0.22, 0.27)	0.215653	(0.19, 0.25)	0.302517	(0.2705, 0.3346)	0.702007	(0.6883, 0.7158)	0.698411	(0.6845, 0.7123)	0.297065
rs1060896	15	45554267	efficacy,toxicity	A	3	4031	7809	0.659544	2531	519	0.170164	1467	879	0.37468	0.158258	0.0535469	0.0471877	-0.48938	-0.284864	-0.204516	0.0287646	0.429498	0.00328278	Recessive	2588	3332	42	1483	170	1003	9.10803	(7.84, 10.58)	0.0445147	(0.03, 0.06)	0.310305	(0.26, 0.37)	0.358585	(0.34, 0.37)	-0.361293	(-0.38, -0.35)	-0.20833	(-0.23, -0.19)	0.588768	(0.5711, 0.6064)	0.50789	(0.4871, 0.5287)	0.57844	(0.5604, 0.5965)	0.324901
rs12422149	11	74883577	metabolism/PK	A	3	1155	10695	0.0974684	280	2774	0.091683	763	1585	0.324957	6.26692e-05	0.0858282	0.0611351	-0.00578532	0.227489	-0.233274	0.923189	0.314505	0.019304	Additive	1155	10695	280	2774	763	1585	0.45134	(0.41, 0.49)	0.646251	(0.57, 0.74)	4.51834	(4.09, 5)	-0.0956083	(-0.11, -0.08)	-0.0434064	(-0.06, -0.03)	0.228675	(0.21, 0.25)	0.319615	(0.2978, 0.3414)	0.728032	(0.7189, 0.7372)	0.824948	(0.8181, 0.8318)	0.127406
rs15524	7	99245914	metabolism/PK	A	3	952	10890	0.919608	1761	1293	0.423379	510	1838	0.782794	0.269435	0.130274	0.0279691	-0.496229	-0.136814	-0.359415	0.0251179	0.120203	0.523133	Recessive	5007	914	275	1252	730	444	9.24467	(8.32, 10.27)	0.0519928	(0.05, 0.06)	0.674217	(0.59, 0.77)	0.47355	(0.45, 0.49)	-0.628506	(-0.65, -0.61)	-0.0873779	(-0.12, -0.06)	0.77743	(0.7661, 0.7887)	0.189399	(0.1457, 0.2331)	0.335885	(0.3062, 0.3656)	0.697286
rs15524	7	99245914	metabolism/PK	A	3	952	10890	0.919608	1761	1293	0.423379	510	1838	0.782794	0.269435	0.130274	0.0279691	-0.496229	-0.136814	-0.359415	0.0251179	0.120203	0.523133	Additive	10890	952	1293	1761	1838	510	8.29707	(7.62, 9.04)	0.0843386	(0.08, 0.09)	0.802548	(0.72, 0.89)	0.340008	(0.33, 0.35)	-0.473591	(-0.49, -0.46)	-0.0350767	(-0.05, -0.02)	0.763222	(0.7549, 0.7715)	0.159766	(0.1255, 0.194)	0.263918	(0.239, 0.2888)	0.813094
rs2472304	15	75044238	metabolism/PK	G	3	4188	7658	0.353537	2709	345	0.887033	1575	773	0.670784	0.186548	0.0700144	0.0576151	0.533496	0.317247	0.21625	0.0439821	0.249815	0.00277213	Dominant	3406	2517	1510	17	1039	135	0.0806929	(0.07, 0.1)	52.9944	(32.78, 85.68)	3.96713	(3.29, 4.78)	-0.368678	(-0.38, -0.35)	0.362546	(0.35, 0.37)	0.225143	(0.2, 0.25)	0.41257	(0.3874, 0.4378)	0.482607	(0.4608, 0.5045)	0.414309	(0.3892, 0.4394)	0.690515
rs2606345	15	75017176	metabolism/PK	A	3	3918	7934	0.669423	2683	371	0.12148	1391	957	0.407581	0.198236	0.108489	0.0404208	-0.547943	-0.261842	-0.286101	0.0177236	0.207714	0.00666797	Recessive	2686	3240	36	1491	207	967	8.38565	(7.28, 9.66)	0.0351115	(0.03, 0.05)	0.372056	(0.32, 0.44)	0.36329	(0.35, 0.38)	-0.383889	(-0.4, -0.37)	-0.188902	(-0.21, -0.16)	0.596268	(0.5789, 0.6136)	0.491828	(0.4704, 0.5133)	0.572389	(0.5541, 0.5906)	0.339515
rs2606345	15	75017176	metabolism/PK	A	3	3918	7934	0.669423	2683	371	0.12148	1391	957	0.407581	0.198322	0.108445	0.0404347	-0.547943	-0.261842	-0.286101	0.0177236	0.207714	0.00666797	Recessive	2686	3240	36	1491	207	967	8.38565	(7.28, 9.66)	0.0351115	(0.03, 0.05)	0.372056	(0.32, 0.44)	0.36329	(0.35, 0.38)	-0.383889	(-0.4, -0.37)	-0.188902	(-0.21, -0.16)	0.596268	(0.5789, 0.6136)	0.491828	(0.4704, 0.5133)	0.572389	(0.5541, 0.5906)	0.339515
rs2606345	15	75017176	metabolism/PK	C	3	3918	7934	0.330577	2683	371	0.87852	1391	957	0.592419	0.198236	0.108489	0.0404208	0.547943	0.261842	0.286101	0.0310675	0.125702	0.0047803	Dominant	3240	2686	1491	36	967	207	0.119251	(0.1, 0.14)	28.4807	(20.39, 39.77)	2.68777	(2.3, 3.15)	-0.36329	(-0.38, -0.35)	0.383889	(0.37, 0.4)	0.188902	(0.16, 0.21)	0.403732	(0.3781, 0.4294)	0.508172	(0.4874, 0.5289)	0.427611	(0.4032, 0.452)	0.660485
rs2606345	15	75017176	metabolism/PK	A	3	3914	7924	0.66937	2683	371	0.12148	1390	956	0.407502	0.198236	0.108489	0.0404208	-0.54789	-0.261868	-0.286022	0.0177236	0.207714	0.00666797	Recessive	2682	3237	36	1491	207	966	8.37751	(7.27, 9.65)	0.0351266	(0.03, 0.05)	0.372753	(0.32, 0.44)	0.363117	(0.35, 0.38)	-0.383785	(-0.4, -0.37)	-0.188558	(-0.21, -0.16)	0.596241	(0.5789, 0.6136)	0.49182	(0.4704, 0.5133)	0.572572	(0.5543, 0.5908)	0.339367
rs2606345	15	75017176	metabolism/PK	A	3	3914	7924	0.66937	2683	371	0.12148	1390	956	0.407502	0.198322	0.108445	0.0404347	-0.54789	-0.261868	-0.286022	0.0177236	0.207714	0.00666797	Recessive	2682	3237	36	1491	207	966	8.37751	(7.27, 9.65)	0.0351266	(0.03, 0.05)	0.372753	(0.32, 0.44)	0.363117	(0.35, 0.38)	-0.383785	(-0.4, -0.37)	-0.188558	(-0.21, -0.16)	0.596241	(0.5789, 0.6136)	0.49182	(0.4704, 0.5133)	0.572572	(0.5543, 0.5908)	0.339367
rs2606345	15	75017176	metabolism/PK	C	3	3914	7924	0.33063	2683	371	0.87852	1390	956	0.592498	0.198236	0.108489	0.0404208	0.54789	0.261868	0.286022	0.0310675	0.125702	0.0047803	Dominant	3237	2682	1491	36	966	207	0.119367	(0.1, 0.14)	28.4684	(20.39, 39.76)	2.68274	(2.29, 3.14)	-0.363117	(-0.38, -0.35)	0.383785	(0.37, 0.4)	0.188558	(0.16, 0.21)	0.403759	(0.3781, 0.4294)	0.50818	(0.4874, 0.5289)	0.427428	(0.403, 0.4519)	0.660633
rs2606345	15	75017176	metabolism/PK	C	3	3914	7924	0.33063	2683	371	0.87852	1390	956	0.592498	0.198322	0.108445	0.0404347	0.54789	0.261868	0.286022	0.0310675	0.125702	0.0047803	Dominant	3237	2682	1491	36	966	207	0.119367	(0.1, 0.14)	28.4684	(20.39, 39.76)	2.68274	(2.29, 3.14)	-0.363117	(-0.38, -0.35)	0.383785	(0.37, 0.4)	0.188558	(0.16, 0.21)	0.403759	(0.3781, 0.4294)	0.50818	(0.4874, 0.5289)	0.427428	(0.403, 0.4519)	0.660633
rs4646450	7	99266318	metabolism/PK	G	3	1926	9918	0.837386	2565	487	0.159567	779	1569	0.668228	0.355406	0.269681	0.0256098	-0.677819	-0.169158	-0.508661	0.00435839	0.0481216	0.28035	Recessive	4147	1775	43	1483	534	640	8.59627	(7.72, 9.57)	0.0149591	(0.01, 0.02)	0.648781	(0.57, 0.73)	0.486566	(0.47, 0.51)	-0.631489	(-0.65, -0.62)	-0.107712	(-0.14, -0.08)	0.727209	(0.7143, 0.7401)	0.285085	(0.2517, 0.3185)	0.439805	(0.416, 0.4636)	0.547901
rs4646450	7	99266318	metabolism/PK	A	3	1926	9918	0.162614	2565	487	0.840433	779	1569	0.331772	0.355406	0.269681	0.0256098	0.677819	0.169158	0.508661	0.0177236	0.037169	0.207039	Additive	1926	9918	2565	487	779	1569	0.119396	(0.11, 0.13)	22.3665	(20.13, 24.86)	1.15031	(1.05, 1.26)	-0.456645	(-0.47, -0.44)	0.649832	(0.64, 0.66)	0.0302814	(0.01, 0.05)	0.230921	(0.2037, 0.2582)	0.814892	(0.8078, 0.822)	0.648573	(0.6376, 0.6596)	0.305614
rs472660	7	99460107	metabolism/PK	A	3	1530	10248	0.129903	1934	1112	0.634931	392	1950	0.167378	0.232528	0.218959	0.00165235	0.505028	0.0374751	0.467553	0.0553934	0.0411984	0.80048	Recessive	84	5805	621	902	50	1121	0.0436265	(0.03, 0.06)	35.5847	(29.16, 43.43)	0.42433	(0.3, 0.57)	-0.234808	(-0.25, -0.22)	0.388768	(0.36, 0.41)	-0.0524175	(-0.07, -0.04)	0.245485	(0.2084, 0.2826)	0.879296	(0.8715, 0.8871)	0.787254	(0.7763, 0.7983)	0.0879646
rs472660	7	99460107	metabolism/PK	A	3	1530	10248	0.129903	1934	1112	0.634931	392	1950	0.167378	0.232528	0.218959	0.00165235	0.505028	0.0374751	0.467553	0.0553934	0.0411984	0.80048	Additive	1530	10248	1934	1112	392	1950	0.196539	(0.18, 0.21)	11.0379	(10.11, 12.05)	0.659253	(0.59, 0.74)	-0.301797	(-0.32, -0.29)	0.498812	(0.48, 0.52)	-0.0662968	(-0.08, -0.05)	0.267506	(0.2428, 0.2923)	0.823255	(0.8163, 0.8302)	0.684609	(0.6745, 0.6948)	0.22463
rs6785049	3	119533733	metabolism/PK	G	3	4726	7128	0.398684	2721	333	0.890963	956	1390	0.407502	0.157898	0.264326	4.46795e-05	0.492279	0.00881814	0.483461	0.0643792	0.037169	0.907487	Recessive	939	4988	1218	309	203	970	0.16944	(0.15, 0.19)	20.5647	(17.88, 23.65)	0.51393	(0.44, 0.6)	-0.367869	(-0.39, -0.35)	0.636797	(0.61, 0.66)	-0.116314	(-0.14, -0.09)	0.2571	(0.2212, 0.293)	0.831807	(0.8223, 0.8413)	0.637533	(0.6216, 0.6534)	0.27356
rs7438135	4	69961339	metabolism/PK	G	3	6353	5441	0.538664	884	2140	0.292328	727	1603	0.312017	0.0394469	0.000452976	0.028305	-0.246336	-0.226647	-0.0196891	0.208859	0.981167	0.0351834	Additive	6353	5441	884	2140	727	1603	2.71284	(2.53, 2.91)	0.410984	(0.38, 0.45)	0.475082	(0.43, 0.52)	0.237767	(0.22, 0.25)	-0.208946	(-0.23, -0.19)	-0.176375	(-0.2, -0.16)	0.588757	(0.5762, 0.6013)	0.462328	(0.4462, 0.4785)	0.484488	(0.469, 0.4999)	0.464427
rs7438135	4	69961339	metabolism/PK	G	3	6353	5441	0.538664	884	2140	0.292328	727	1603	0.312017	0.0394469	0.000452976	0.028305	-0.246336	-0.226647	-0.0196891	0.208859	0.981167	0.0351834	Dominant	4669	1228	763	749	604	561	3.64358	(3.3, 4.02)	0.345617	(0.31, 0.39)	0.391851	(0.35, 0.44)	0.281112	(0.26, 0.3)	-0.242043	(-0.27, -0.21)	-0.214707	(-0.25, -0.18)	0.697341	(0.6834, 0.7113)	0.297644	(0.2651, 0.3302)	0.301026	(0.2688, 0.3333)	0.703989
rs7668258	4	69962078	metabolism/PK	A	3	6374	5470	0.538163	888	2164	0.290957	729	1617	0.310742	0.0398467	0.000458422	0.0285485	-0.247206	-0.227421	-0.0197849	0.206996	0.981167	0.0349303	Dominant	4687	1235	767	759	606	567	3.66523	(3.32, 4.04)	0.344038	(0.31, 0.39)	0.390751	(0.34, 0.44)	0.282749	(0.26, 0.3)	-0.243397	(-0.27, -0.22)	-0.215653	(-0.25, -0.19)	0.697483	(0.6836, 0.7114)	0.297993	(0.2656, 0.3304)	0.301589	(0.2695, 0.3337)	0.702935
rs7668258	4	69962078	metabolism/PK	A	3	6374	5470	0.538163	888	2164	0.290957	729	1617	0.310742	0.0398467	0.000458422	0.0285485	-0.247206	-0.227421	-0.0197849	0.206996	0.981167	0.0349303	Recessive	1687	4235	121	1405	123	1050	4.00796	(3.47, 4.62)	0.251464	(0.21, 0.31)	0.365424	(0.3, 0.44)	0.194466	(0.18, 0.21)	-0.175817	(-0.19, -0.16)	-0.13789	(-0.16, -0.12)	0.480455	(0.4585, 0.5024)	0.627073	(0.6108, 0.6434)	0.668484	(0.6536, 0.6833)	0.223988
rs7668258	4	69962078	metabolism/PK	G	3	6374	5470	0.461837	888	2164	0.709043	729	1617	0.689258	0.0398467	0.000458422	0.0285485	0.247206	0.227421	0.0197849	0.357217	0.914731	0.019304	Recessive	1235	4687	759	767	567	606	0.272834	(0.25, 0.3)	2.90666	(2.59, 3.26)	2.55918	(2.26, 2.9)	-0.282749	(-0.3, -0.26)	0.243397	(0.22, 0.27)	0.215653	(0.19, 0.25)	0.302517	(0.2705, 0.3346)	0.702007	(0.6883, 0.7158)	0.698411	(0.6845, 0.7123)	0.297065
rs13429709	2	162997960	other	G	3	3592	8262	0.30302	1724	1330	0.564506	1322	1026	0.563032	0.0485439	2.16863e-06	0.0412281	0.261485	0.260012	0.0014732	0.306174	0.975982	0.0047803	Recessive	528	5399	494	1033	373	801	0.206872	(0.18, 0.23)	3.29074	(2.9, 3.74)	2.9307	(2.54, 3.37)	-0.231908	(-0.25, -0.21)	0.196627	(0.17, 0.22)	0.18061	(0.15, 0.21)	0.27376	(0.2394, 0.3081)	0.775846	(0.7645, 0.7872)	0.788711	(0.7778, 0.7996)	0.161683
rs13429709	2	162997960	other	G	3	3592	8262	0.30302	1724	1330	0.564506	1322	1026	0.563032	0.0485439	2.16863e-06	0.0412281	0.261485	0.260012	0.0014732	0.306174	0.975982	0.0047803	Additive	3592	8262	1724	1330	1322	1026	0.336277	(0.31, 0.36)	2.45004	(2.26, 2.65)	2.32492	(2.13, 2.54)	-0.260845	(-0.28, -0.25)	0.218498	(0.2, 0.24)	0.206445	(0.18, 0.23)	0.344692	(0.3241, 0.3653)	0.638155	(0.6269, 0.6494)	0.632476	(0.6211, 0.6438)	0.384678
rs2243250	5	132009154	other	A	3	1865	9981	0.157437	2032	1016	0.666667	935	1413	0.398211	0.218479	0.0715669	0.0505423	0.50923	0.240774	0.268455	0.0553934	0.147845	0.00970024	Recessive	156	5767	693	831	204	970	0.054312	(0.05, 0.06)	15.6062	(13.48, 18.07)	1.63442	(1.36, 1.93)	-0.30613	(-0.32, -0.29)	0.403999	(0.38, 0.43)	0.0597593	(0.04, 0.08)	0.227004	(0.1881, 0.266)	0.861849	(0.8534, 0.8703)	0.789004	(0.7781, 0.7999)	0.122144
rs3735451	7	99355975	other	G	3	1319	10529	0.111327	2163	887	0.70918	633	1713	0.269821	0.324931	0.190002	0.0292191	0.597854	0.158494	0.439359	0.022177	0.0715642	0.256479	Additive	1319	10529	2163	887	633	1713	0.116491	(0.11, 0.13)	15.2934	(13.95, 16.76)	1.21152	(1.09, 1.34)	-0.406835	(-0.42, -0.39)	0.571657	(0.55, 0.59)	0.0360983	(0.02, 0.06)	0.227267	(0.1997, 0.2548)	0.835363	(0.8287, 0.842)	0.698736	(0.6889, 0.7085)	0.238634
rs11231825	11	64360274	toxicity	A	3	3573	8279	0.301468	2488	564	0.815203	1239	1109	0.527683	0.178119	0.0950087	0.0315235	0.513735	0.226215	0.28752	0.0553934	0.123238	0.019304	Recessive	533	5393	1002	524	336	838	0.100605	(0.09, 0.11)	13.7112	(12.07, 15.57)	1.54557	(1.34, 1.78)	-0.405613	(-0.43, -0.39)	0.534224	(0.51, 0.56)	0.0802161	(0.05, 0.11)	0.219685	(0.1799, 0.2595)	0.838511	(0.8293, 0.8478)	0.724901	(0.7119, 0.7379)	0.216902
rs11615	19	45923653	toxicity	A	3	4373	7391	0.628273	2658	376	0.123929	1497	833	0.357511	0.166247	0.0767808	0.041626	-0.504344	-0.270762	-0.233582	0.0224733	0.313256	0.0047803	Recessive	2317	3565	33	1484	161	1004	8.33518	(7.14, 9.73)	0.0410015	(0.03, 0.06)	0.344532	(0.29, 0.41)	0.32158	(0.31, 0.34)	-0.329886	(-0.34, -0.32)	-0.179413	(-0.2, -0.16)	0.56107	(0.5423, 0.5798)	0.537366	(0.5177, 0.557)	0.608361	(0.5914, 0.6254)	0.293204
rs11854484	15	45545478	toxicity	A	3	4438	7416	0.625612	2539	513	0.168087	1517	831	0.353918	0.136896	0.0453968	0.0418353	-0.457525	-0.271693	-0.185832	0.0550831	0.515887	0.0047803	Recessive	2334	3593	39	1487	162	1012	8.07633	(6.93, 9.41)	0.0483881	(0.04, 0.07)	0.342689	(0.29, 0.41)	0.319347	(0.3, 0.34)	-0.325943	(-0.34, -0.31)	-0.180405	(-0.2, -0.16)	0.560218	(0.5415, 0.5789)	0.53831	(0.5188, 0.5579)	0.607627	(0.5907, 0.6246)	0.293845
rs167771	3	113876275	toxicity	G	3	2016	9828	0.170213	2304	748	0.754915	700	1648	0.298126	0.270487	0.207743	0.0145985	0.584702	0.127913	0.456789	0.0224733	0.0481216	0.488751	Additive	2016	9828	2304	748	700	1648	0.163611	(0.15, 0.18)	13.0149	(11.87, 14.28)	1.03987	(0.94, 1.14)	-0.386084	(-0.4, -0.37)	0.563539	(0.55, 0.58)	0.00811532	(-0.01, 0.03)	0.255857	(0.2304, 0.2813)	0.799119	(0.7916, 0.8066)	0.653909	(0.6431, 0.6648)	0.291116
rs2242046	15	85478729	toxicity	G	3	5863	5973	0.504647	279	2773	0.908585	655	1685	0.720085	0.109723	0.0609441	0.0257536	0.403938	0.215439	0.188499	0.112073	0.288268	0.0333598	Recessive	1520	4398	1269	257	625	545	0.146347	(0.13, 0.16)	11.3787	(9.86, 13.13)	1.91406	(1.69, 2.17)	-0.445679	(-0.47, -0.43)	0.528962	(0.51, 0.55)	0.159524	(0.13, 0.19)	0.269561	(0.2348, 0.3043)	0.721152	(0.708, 0.7343)	0.612956	(0.5962, 0.6297)	0.396332
rs3735451	7	99355975	toxicity	G	3	1319	10529	0.111327	2163	887	0.70918	633	1713	0.269821	0.324931	0.190002	0.0292191	0.597854	0.158494	0.439359	0.022177	0.0715642	0.256479	Additive	1319	10529	2163	887	633	1713	0.116491	(0.11, 0.13)	15.2934	(13.95, 16.76)	1.21152	(1.09, 1.34)	-0.406835	(-0.42, -0.39)	0.571657	(0.55, 0.59)	0.0360983	(0.02, 0.06)	0.227267	(0.1997, 0.2548)	0.835363	(0.8287, 0.842)	0.698736	(0.6889, 0.7085)	0.238634
rs6130615	20	43059437	toxicity	A	3	1403	10445	0.118417	1355	1697	0.443971	816	1532	0.34753	0.114444	0.00950783	0.0549462	0.325555	0.229113	0.0964414	0.18828	0.6454	0.0188985	Recessive	86	5838	308	1218	145	1029	0.07307	(0.06, 0.09)	7.51724	(6.27, 9.01)	2.52357	(2.03, 3.09)	-0.153261	(-0.17, -0.14)	0.16929	(0.15, 0.19)	0.0706235	(0.05, 0.09)	0.270524	(0.2359, 0.3052)	0.831981	(0.8225, 0.8415)	0.834995	(0.8256, 0.8444)	0.0625
rs6785049	3	119533733	toxicity	A	3	4726	7128	0.601316	2721	333	0.109037	956	1390	0.592498	0.157898	0.264326	4.46795e-05	-0.492279	-0.00881814	-0.483461	0.0272537	0.072667	0.987997	Additive	7128	4726	333	2721	1390	956	3.21871	(3.01, 3.45)	0.0816355	(0.07, 0.09)	1.45125	(1.33, 1.59)	0.282242	(0.27, 0.3)	-0.490822	(-0.5, -0.48)	0.0920283	(0.07, 0.11)	0.626232	(0.6147, 0.6378)	0.348615	(0.3282, 0.369)	0.512171	(0.4976, 0.5267)	0.512982
rs6785049	3	119533733	toxicity	G	3	4726	7128	0.398684	2721	333	0.890963	956	1390	0.407502	0.157898	0.264326	4.46795e-05	0.492279	0.00881814	0.483461	0.0643792	0.037169	0.907487	Dominant	3787	2140	1503	24	753	420	0.348277	(0.31, 0.39)	35.3128	(23.53, 53.01)	0.733411	(0.64, 0.83)	-0.196615	(-0.22, -0.18)	0.344846	(0.33, 0.36)	-0.0677423	(-0.1, -0.04)	0.490437	(0.4689, 0.5119)	0.470963	(0.4486, 0.4933)	0.338124	(0.3086, 0.3676)	0.700475
rs729147	4	100333267	toxicity	G	3	2464	9378	0.208073	500	2548	0.164042	980	1366	0.417732	0.00197963	0.0794453	0.0330029	-0.044031	0.209659	-0.25369	0.802515	0.283129	0.0397403	Additive	2464	9378	500	2548	980	1366	0.694848	(0.64, 0.75)	0.612172	(0.55, 0.68)	2.88664	(2.64, 3.16)	-0.066306	(-0.08, -0.05)	-0.0786983	(-0.09, -0.06)	0.218673	(0.2, 0.24)	0.370039	(0.3506, 0.3895)	0.652356	(0.6415, 0.6633)	0.748782	(0.7401, 0.7574)	0.228823
rs7438135	4	69961339	toxicity	G	3	6353	5441	0.538664	884	2140	0.292328	727	1603	0.312017	0.0394469	0.000452976	0.028305	-0.246336	-0.226647	-0.0196891	0.208859	0.981167	0.0351834	Additive	6353	5441	884	2140	727	1603	2.71284	(2.53, 2.91)	0.410984	(0.38, 0.45)	0.475082	(0.43, 0.52)	0.237767	(0.22, 0.25)	-0.208946	(-0.23, -0.19)	-0.176375	(-0.2, -0.16)	0.588757	(0.5762, 0.6013)	0.462328	(0.4462, 0.4785)	0.484488	(0.469, 0.4999)	0.464427
rs878949	1	22227091	toxicity	A	3	4049	7801	0.658312	2576	478	0.156516	1330	1018	0.43356	0.166142	0.0941894	0.029628	-0.501796	-0.224752	-0.277044	0.023251	0.237623	0.0381513	Additive	7801	4049	478	2576	1018	1330	5.03041	(4.69, 5.4)	0.113179	(0.1, 0.13)	0.612497	(0.56, 0.67)	0.381378	(0.37, 0.4)	-0.464628	(-0.48, -0.45)	-0.121928	(-0.14, -0.1)	0.678588	(0.6683, 0.6889)	0.339497	(0.3187, 0.3603)	0.443021	(0.4263, 0.4598)	0.538894
rs943580	1	230837044	toxicity	G	3	6897	4947	0.41768	475	2579	0.844466	754	1594	0.678876	0.118752	0.0383388	0.0379111	0.426786	0.261196	0.165591	0.104019	0.383224	0.0047803	Recessive	1043	4879	1098	429	549	625	0.136805	(0.12, 0.15)	8.84872	(7.81, 10.02)	2.17774	(1.92, 2.47)	-0.433651	(-0.45, -0.41)	0.494705	(0.47, 0.52)	0.180211	(0.15, 0.21)	0.243187	(0.206, 0.2804)	0.765627	(0.7539, 0.7773)	0.67923	(0.6647, 0.6937)	0.311956
rs1047626	4	42003671	toxicity,other	A	3	2838	8930	0.241162	2415	625	0.794408	591	1747	0.25278	0.218159	0.292426	0.000101431	0.553245	0.0116177	0.541628	0.0292956	0.037169	0.907487	Additive	2838	8930	2415	625	591	1747	0.250776	(0.23, 0.27)	12.0315	(10.93, 13.24)	0.615344	(0.56, 0.68)	-0.317781	(-0.33, -0.3)	0.55132	(0.54, 0.57)	-0.101961	(-0.12, -0.08)	0.303861	(0.2812, 0.3265)	0.76356	(0.7552, 0.7719)	0.591742	(0.5793, 0.6042)	0.340838
[truncated: 6 more columns]

## Sheet: Supplementary Table 3
PGx Variant Information						Population Genetics																		Evidence-based Medicine
rsID	Chromsome	Position	Effect type	Effect allele	Evidence level	White effect allele count	White non-effect allele count	White effect allele frequency	Black effect allele count	Black non-effect allele count	Black effect allele frequency	Hispanic effect allele count	Hispanic non-effect allele count	Hispanic effect allele frequency	Black-White FST	Black-Hispanic FST	White-Hispanic FST	f(Black) - f(White)	f(Hispanic) - f(White)	f(Black) - f(Hispanic)	FDR-adjusted p-value: f(Black) - f(White)	FDR-adjusted p-value: f(Black) - f(Hispanic)	FDR-adjusted p-value: f(Hispanic) - f(White)	Effect mode	White effect allele/genotype count	White non-effect allele/genotype count	Black effect allele/genotype count	Black non-effect allele/genotype count	Hispanic effect allele/genotype count	Hispanic non-effect allele/genotype count	White Odds Ratio	White Odds Ratio Confidence Interval	Black Odds Ratio	Black Odds Ratio Confidence Interval	Hispanic Odds Ratio	Hispanic Odds Ratio Confidence Interval	White Absolute Risk Increase	White Absolute Risk Increase Confidence Interval	Black Absolute Risk Increase	Black Absolute Risk Increase Confidence Interval	Hispanic Absolute Risk Increase	Hispanic Absolute Risk Increase Confidence Interval	White Accuracy	White Accuracy Confidence Interval	Black Accuracy	Black Accuracy Confidence Interval	Hispanic Accuracy	Hispanic Accuracy Confidence Interval	Overall prevalence
rs1042713	5	148206440	dosage	A	3	4401	7429	0.37202	1515	1539	0.496071	1037	1309	0.442029	0.0104792	0.00287896	0.00286263	0.12405	0.0700087	0.0540417	0.758151	0.796286	0.669643	Recessive	832	5083	388	1139	227	946	0.554925	(0.49, 0.62)	1.93936	(1.7, 2.21)	1.22378	(1.04, 1.43)	-0.0871184	(-0.11, -0.07)	0.104686	(0.08, 0.13)	0.0295865	(0.01, 0.05)	0.338595	(0.3091, 0.3681)	0.744864	(0.7325, 0.7572)	0.748578	(0.7363, 0.7608)	0.167963
rs1042858	11	4159466	dosage	A	3	848	10992	0.928378	560	2494	0.816634	419	1929	0.82155	0.0237786	4.00267e-05	0.0193798	-0.111744	-0.106828	-0.00491633	0.590786	0.981167	0.669643	Additive	10992	848	2494	560	1929	419	2.86911	(2.6, 3.17)	0.436706	(0.39, 0.49)	0.48066	(0.43, 0.54)	0.109608	(0.1, 0.12)	-0.0940653	(-0.11, -0.08)	-0.083915	(-0.1, -0.07)	0.694293	(0.6844, 0.7042)	0.21813	(0.1899, 0.2464)	0.193539	(0.1631, 0.224)	0.894038
rs1043550	7	128409225	dosage	A	3	4837	7017	0.591952	441	2613	0.855599	632	1714	0.730605	0.049509	0.0241095	0.0111965	0.263647	0.138653	0.124994	0.306123	0.559052	0.410485	Recessive	2034	3893	1125	402	628	545	0.28225	(0.26, 0.31)	4.66558	(4.12, 5.28)	1.56667	(1.38, 1.77)	-0.306084	(-0.33, -0.28)	0.361809	(0.34, 0.39)	0.11158	(0.08, 0.14)	0.345543	(0.3165, 0.3746)	0.644836	(0.6292, 0.6605)	0.57065	(0.5523, 0.589)	0.438971
rs1043550	7	128409225	dosage	G	3	4837	7017	0.408048	441	2613	0.144401	632	1714	0.269395	0.049509	0.0241095	0.0111965	-0.263647	-0.138653	-0.124994	0.184532	0.747745	0.504396	Additive	4837	7017	441	2613	632	1714	2.77979	(2.58, 3)	0.269436	(0.24, 0.3)	0.672765	(0.61, 0.74)	0.209344	(0.2, 0.22)	-0.24074	(-0.26, -0.23)	-0.0846434	(-0.1, -0.07)	0.531123	(0.5171, 0.5451)	0.531587	(0.5176, 0.5456)	0.594761	(0.5824, 0.6071)	0.342529
rs1045642	7	87138645	dosage	A	3	6248	5584	0.528059	635	2419	0.207924	1057	1291	0.45017	0.0672302	0.0670359	0.00335596	-0.320135	-0.0778891	-0.242246	0.112073	0.283129	0.669643	Additive	6248	5584	635	2419	1057	1291	2.4534	(2.29, 2.63)	0.247053	(0.23, 0.27)	0.951971	(0.87, 1.04)	0.214842	(0.2, 0.23)	-0.307238	(-0.32, -0.29)	-0.0122104	(-0.03, 0.01)	0.577811	(0.565, 0.5906)	0.435767	(0.4188, 0.4528)	0.525705	(0.5115, 0.5399)	0.460717
rs1045642	7	87138645	dosage	A	3	6248	5584	0.528059	635	2419	0.207924	1057	1291	0.45017	0.0672302	0.0670359	0.00335596	-0.320135	-0.0778891	-0.242246	0.112073	0.283129	0.669643	Additive	6248	5584	635	2419	1057	1291	2.4534	(2.29, 2.63)	0.247053	(0.23, 0.27)	0.951971	(0.87, 1.04)	0.214842	(0.2, 0.23)	-0.307238	(-0.32, -0.29)	-0.0122104	(-0.03, 0.01)	0.577811	(0.565, 0.5906)	0.435767	(0.4188, 0.4528)	0.525705	(0.5115, 0.5399)	0.460717
rs1045642	7	87138645	dosage	A	3	6248	5584	0.528059	635	2419	0.207924	1057	1291	0.45017	0.0672302	0.0670359	0.00335596	-0.320135	-0.0778891	-0.242246	0.112073	0.283129	0.669643	Recessive	1661	4255	66	1461	238	936	3.07797	(2.7, 3.51)	0.123487	(0.1, 0.16)	0.841591	(0.72, 0.98)	0.168213	(0.15, 0.18)	-0.22462	(-0.24, -0.21)	-0.0293044	(-0.05, 0)	0.47093	(0.4485, 0.4933)	0.610073	(0.5932, 0.627)	0.69096	(0.6768, 0.7051)	0.228038
rs1045642	7	87138645	dosage	A	3	6248	5584	0.528059	635	2419	0.207924	1057	1291	0.45017	0.0672302	0.0670359	0.00335596	-0.320135	-0.0778891	-0.242246	0.112073	0.283129	0.669643	Recessive	1661	4255	66	1461	238	936	3.07797	(2.7, 3.51)	0.123487	(0.1, 0.16)	0.841591	(0.72, 0.98)	0.168213	(0.15, 0.18)	-0.22462	(-0.24, -0.21)	-0.0293044	(-0.05, 0)	0.47093	(0.4485, 0.4933)	0.610073	(0.5932, 0.627)	0.69096	(0.6768, 0.7051)	0.228038
rs1045642	7	87138645	dosage	A	3	6248	5584	0.528059	635	2419	0.207924	1057	1291	0.45017	0.0672302	0.0670359	0.00335596	-0.320135	-0.0778891	-0.242246	0.112073	0.283129	0.669643	Additive	6248	5584	635	2419	1057	1291	2.4534	(2.29, 2.63)	0.247053	(0.23, 0.27)	0.951971	(0.87, 1.04)	0.214842	(0.2, 0.23)	-0.307238	(-0.32, -0.29)	-0.0122104	(-0.03, 0.01)	0.577811	(0.565, 0.5906)	0.435767	(0.4188, 0.4528)	0.525705	(0.5115, 0.5399)	0.460717
rs1045642	7	87138645	dosage	G	3	6248	5584	0.471941	635	2419	0.792076	1057	1291	0.54983	0.0672302	0.0670359	0.00335596	0.320135	0.0778891	0.242246	0.18828	0.192653	0.669643	Recessive	1329	4587	958	569	355	819	0.306282	(0.28, 0.34)	5.40489	(4.81, 6.08)	0.977217	(0.85, 1.12)	-0.261471	(-0.28, -0.24)	0.389856	(0.36, 0.42)	-0.00488357	(-0.03, 0.02)	0.315307	(0.2842, 0.3464)	0.73854	(0.726, 0.7511)	0.63955	(0.6237, 0.6554)	0.306603
rs1045642	7	87138645	dosage	A	3	6248	5584	0.528059	635	2419	0.207924	1057	1291	0.45017	0.0672302	0.0670359	0.00335596	-0.320135	-0.0778891	-0.242246	0.112073	0.283129	0.669643	Recessive	1661	4255	66	1461	238	936	3.07797	(2.7, 3.51)	0.123487	(0.1, 0.16)	0.841591	(0.72, 0.98)	0.168213	(0.15, 0.18)	-0.22462	(-0.24, -0.21)	-0.0293044	(-0.05, 0)	0.47093	(0.4485, 0.4933)	0.610073	(0.5932, 0.627)	0.69096	(0.6768, 0.7051)	0.228038
rs1045642	7	87138645	dosage	A	3	6248	5584	0.528059	635	2419	0.207924	1057	1291	0.45017	0.0672302	0.0670359	0.00335596	-0.320135	-0.0778891	-0.242246	0.112073	0.283129	0.669643	Additive	6248	5584	635	2419	1057	1291	2.4534	(2.29, 2.63)	0.247053	(0.23, 0.27)	0.951971	(0.87, 1.04)	0.214842	(0.2, 0.23)	-0.307238	(-0.32, -0.29)	-0.0122104	(-0.03, 0.01)	0.577811	(0.565, 0.5906)	0.435767	(0.4188, 0.4528)	0.525705	(0.5115, 0.5399)	0.460717
rs1045642	7	87138645	dosage	G	3	6248	5584	0.471941	635	2419	0.792076	1057	1291	0.54983	0.0672302	0.0670359	0.00335596	0.320135	0.0778891	0.242246	0.18828	0.192653	0.669643	Recessive	1329	4587	958	569	355	819	0.306282	(0.28, 0.34)	5.40489	(4.81, 6.08)	0.977217	(0.85, 1.12)	-0.261471	(-0.28, -0.24)	0.389856	(0.36, 0.42)	-0.00488357	(-0.03, 0.02)	0.315307	(0.2842, 0.3464)	0.73854	(0.726, 0.7511)	0.63955	(0.6237, 0.6554)	0.306603
rs1045642	7	87138645	dosage	A	3	6248	5584	0.528059	635	2419	0.207924	1057	1291	0.45017	0.0672302	0.0670359	0.00335596	-0.320135	-0.0778891	-0.242246	0.112073	0.283129	0.669643	Dominant	4587	1329	569	958	819	355	3.26497	(2.96, 3.6)	0.185017	(0.16, 0.21)	1.02331	(0.89, 1.17)	0.261471	(0.24, 0.28)	-0.389856	(-0.42, -0.36)	0.00488357	(-0.02, 0.03)	0.684693	(0.6704, 0.699)	0.26146	(0.226, 0.2969)	0.36045	(0.3323, 0.3886)	0.693397
rs1045642	7	87138645	dosage	A	3	6248	5584	0.528059	635	2419	0.207924	1057	1291	0.45017	0.0672302	0.0670359	0.00335596	-0.320135	-0.0778891	-0.242246	0.112073	0.283129	0.669643	Additive	6248	5584	635	2419	1057	1291	2.4534	(2.29, 2.63)	0.247053	(0.23, 0.27)	0.951971	(0.87, 1.04)	0.214842	(0.2, 0.23)	-0.307238	(-0.32, -0.29)	-0.0122104	(-0.03, 0.01)	0.577811	(0.565, 0.5906)	0.435767	(0.4188, 0.4528)	0.525705	(0.5115, 0.5399)	0.460717
rs1045642	7	87138645	dosage	G	3	6248	5584	0.471941	635	2419	0.792076	1057	1291	0.54983	0.0672302	0.0670359	0.00335596	0.320135	0.0778891	0.242246	0.18828	0.192653	0.669643	Recessive	1329	4587	958	569	355	819	0.306282	(0.28, 0.34)	5.40489	(4.81, 6.08)	0.977217	(0.85, 1.12)	-0.261471	(-0.28, -0.24)	0.389856	(0.36, 0.42)	-0.00488357	(-0.03, 0.02)	0.315307	(0.2842, 0.3464)	0.73854	(0.726, 0.7511)	0.63955	(0.6237, 0.6554)	0.306603
rs1045642	7	87138645	dosage	A	3	6248	5584	0.528059	635	2419	0.207924	1057	1291	0.45017	0.0672302	0.0670359	0.00335596	-0.320135	-0.0778891	-0.242246	0.112073	0.283129	0.669643	Recessive	1661	4255	66	1461	238	936	3.07797	(2.7, 3.51)	0.123487	(0.1, 0.16)	0.841591	(0.72, 0.98)	0.168213	(0.15, 0.18)	-0.22462	(-0.24, -0.21)	-0.0293044	(-0.05, 0)	0.47093	(0.4485, 0.4933)	0.610073	(0.5932, 0.627)	0.69096	(0.6768, 0.7051)	0.228038
rs1045642	7	87138645	dosage	A	3	6248	5584	0.528059	635	2419	0.207924	1057	1291	0.45017	0.0672302	0.0670359	0.00335596	-0.320135	-0.0778891	-0.242246	0.112073	0.283129	0.669643	Dominant	4587	1329	569	958	819	355	3.26497	(2.96, 3.6)	0.185017	(0.16, 0.21)	1.02331	(0.89, 1.17)	0.261471	(0.24, 0.28)	-0.389856	(-0.42, -0.36)	0.00488357	(-0.02, 0.03)	0.684693	(0.6704, 0.699)	0.26146	(0.226, 0.2969)	0.36045	(0.3323, 0.3886)	0.693397
rs1045642	7	87138645	dosage	A	3	6248	5584	0.528059	635	2419	0.207924	1057	1291	0.45017	0.0672302	0.0670359	0.00335596	-0.320135	-0.0778891	-0.242246	0.112073	0.283129	0.669643	Recessive	1661	4255	66	1461	238	936	3.07797	(2.7, 3.51)	0.123487	(0.1, 0.16)	0.841591	(0.72, 0.98)	0.168213	(0.15, 0.18)	-0.22462	(-0.24, -0.21)	-0.0293044	(-0.05, 0)	0.47093	(0.4485, 0.4933)	0.610073	(0.5932, 0.627)	0.69096	(0.6768, 0.7051)	0.228038
rs1045642	7	87138645	dosage	A	3	6248	5584	0.528059	635	2419	0.207924	1057	1291	0.45017	0.0672302	0.0670359	0.00335596	-0.320135	-0.0778891	-0.242246	0.112073	0.283129	0.669643	Additive	6248	5584	635	2419	1057	1291	2.4534	(2.29, 2.63)	0.247053	(0.23, 0.27)	0.951971	(0.87, 1.04)	0.214842	(0.2, 0.23)	-0.307238	(-0.32, -0.29)	-0.0122104	(-0.03, 0.01)	0.577811	(0.565, 0.5906)	0.435767	(0.4188, 0.4528)	0.525705	(0.5115, 0.5399)	0.460717
rs1045642	7	87138645	dosage	G	3	6248	5584	0.471941	635	2419	0.792076	1057	1291	0.54983	0.0672302	0.0670359	0.00335596	0.320135	0.0778891	0.242246	0.18828	0.192653	0.669643	Recessive	1329	4587	958	569	355	819	0.306282	(0.28, 0.34)	5.40489	(4.81, 6.08)	0.977217	(0.85, 1.12)	-0.261471	(-0.28, -0.24)	0.389856	(0.36, 0.42)	-0.00488357	(-0.03, 0.02)	0.315307	(0.2842, 0.3464)	0.73854	(0.726, 0.7511)	0.63955	(0.6237, 0.6554)	0.306603
rs1045642	7	87138645	dosage	A	3	6248	5584	0.528059	635	2419	0.207924	1057	1291	0.45017	0.0672302	0.0670359	0.00335596	-0.320135	-0.0778891	-0.242246	0.112073	0.283129	0.669643	Additive	6248	5584	635	2419	1057	1291	2.4534	(2.29, 2.63)	0.247053	(0.23, 0.27)	0.951971	(0.87, 1.04)	0.214842	(0.2, 0.23)	-0.307238	(-0.32, -0.29)	-0.0122104	(-0.03, 0.01)	0.577811	(0.565, 0.5906)	0.435767	(0.4188, 0.4528)	0.525705	(0.5115, 0.5399)	0.460717
rs10517	16	69743760	dosage	G	3	1617	10233	0.863544	415	2639	0.864113	179	2169	0.923765	4.46917e-07	0.0089345	0.00453011	0.000568335	0.0602206	-0.0596523	0.92406	0.959535	0.681269	Recessive	4428	1497	1138	389	1004	170	0.77193	(0.69, 0.86)	0.897777	(0.79, 1.02)	2.00117	(1.69, 2.37)	-0.0456978	(-0.06, -0.03)	-0.0199261	(-0.04, 0)	0.108282	(0.09, 0.13)	0.578136	(0.5601, 0.5962)	0.32518	(0.2948, 0.3556)	0.335034	(0.3053, 0.3648)	0.761651
rs10517	16	69743760	dosage	A	3	1617	10233	0.136456	415	2639	0.135887	179	2169	0.0762351	4.46917e-07	0.0089345	0.00453011	-0.000568335	-0.0602206	0.0596523	0.923189	0.796286	0.744433	Recessive	120	5805	26	1501	9	1165	1.5746	(1.08, 2.3)	0.935914	(0.61, 1.43)	0.386584	(0.2, 0.76)	0.007295	(0, 0.01)	-0.00114472	(-0.01, 0.01)	-0.011926	(-0.02, -0.01)	0.322977	(0.2924, 0.3535)	0.811036	(0.8009, 0.8212)	0.848018	(0.8391, 0.857)	0.0179689
rs1060467	19	16024538	dosage	G	3	4718	7124	0.398412	582	2472	0.19057	778	1568	0.331628	0.0307183	0.0259463	0.00259378	-0.207843	-0.0667841	-0.141059	0.278716	0.679285	0.727216	Additive	4718	7124	582	2472	778	1568	1.96733	(1.83, 2.11)	0.372347	(0.34, 0.41)	0.898355	(0.82, 0.99)	0.146561	(0.13, 0.16)	-0.1968	(-0.21, -0.18)	-0.0241719	(-0.04, 0)	0.507946	(0.4933, 0.5226)	0.537873	(0.524, 0.5517)	0.60167	(0.5895, 0.6138)	0.352511
rs10871454	16	31048079	dosage	A	3	4563	7287	0.385063	291	2759	0.0954098	1017	1331	0.433135	0.0621846	0.152684	0.00133705	-0.289653	0.0480713	-0.337725	0.125116	0.126632	0.727216	Additive	4563	7287	291	2759	1017	1331	1.95802	(1.82, 2.11)	0.162897	(0.14, 0.18)	1.58138	(1.45, 1.73)	0.142751	(0.13, 0.16)	-0.297603	(-0.31, -0.28)	0.107363	(0.09, 0.13)	0.501681	(0.4868, 0.5166)	0.516524	(0.5021, 0.531)	0.641408	(0.6302, 0.6526)	0.340387
rs10871454	16	31048079	dosage	A	3	4563	7287	0.385063	291	2759	0.0954098	1017	1331	0.433135	0.0621846	0.152684	0.00133705	-0.289653	0.0480713	-0.337725	0.125116	0.126632	0.727216	Additive	4563	7287	291	2759	1017	1331	1.95802	(1.82, 2.11)	0.162897	(0.14, 0.18)	1.58138	(1.45, 1.73)	0.142751	(0.13, 0.16)	-0.297603	(-0.31, -0.28)	0.107363	(0.09, 0.13)	0.501681	(0.4868, 0.5166)	0.516524	(0.5021, 0.531)	0.641408	(0.6302, 0.6526)	0.340387
rs11168293	12	48293716	dosage	A	3	3949	7901	0.333249	453	2601	0.14833	574	1772	0.244672	0.0267687	0.0148073	0.00498542	-0.184919	-0.0885772	-0.0963417	0.346292	0.835054	0.669643	Recessive	682	5243	41	1486	70	1103	3.03399	(2.47, 3.73)	0.232834	(0.17, 0.32)	0.590656	(0.46, 0.76)	0.0739944	(0.06, 0.09)	-0.0790953	(-0.09, -0.07)	-0.0373449	(-0.05, -0.02)	0.379246	(0.3522, 0.4062)	0.740522	(0.728, 0.753)	0.78829	(0.7774, 0.7992)	0.091942
rs1128503	7	87179601	dosage	A	3	5137	6709	0.433648	624	2428	0.204456	1112	1236	0.473595	0.0360791	0.0816073	0.00089395	-0.229192	0.0399461	-0.269138	0.224571	0.247681	0.782307	Additive	5137	6709	624	2428	1112	1236	1.61606	(1.51, 1.73)	0.326753	(0.3, 0.36)	1.4269	(1.31, 1.56)	0.112167	(0.1, 0.13)	-0.2358	(-0.25, -0.22)	0.0868983	(0.07, 0.11)	0.510321	(0.4957, 0.5249)	0.496869	(0.4819, 0.5119)	0.594283	(0.582, 0.6066)	0.398527
rs1128503	7	87179601	dosage	A	3	5137	6709	0.433648	624	2428	0.204456	1112	1236	0.473595	0.0360791	0.0816073	0.00089395	-0.229192	0.0399461	-0.269138	0.224571	0.247681	0.782307	Recessive	1108	4815	54	1472	267	907	1.70543	(1.49, 1.95)	0.152662	(0.12, 0.2)	1.59273	(1.37, 1.85)	0.0681785	(0.05, 0.08)	-0.158357	(-0.17, -0.15)	0.0714335	(0.05, 0.1)	0.404384	(0.3788, 0.43)	0.669836	(0.655, 0.6847)	0.76006	(0.7482, 0.7719)	0.16572
rs1128503	7	87179601	dosage	A	3	5137	6709	0.433648	624	2428	0.204456	1112	1236	0.473595	0.0360791	0.0816073	0.00089395	-0.229192	0.0399461	-0.269138	0.224571	0.247681	0.782307	Recessive	1108	4815	54	1472	267	907	1.70543	(1.49, 1.95)	0.152662	(0.12, 0.2)	1.59273	(1.37, 1.85)	0.0681785	(0.05, 0.08)	-0.158357	(-0.17, -0.15)	0.0714335	(0.05, 0.1)	0.404384	(0.3788, 0.43)	0.669836	(0.655, 0.6847)	0.76006	(0.7482, 0.7719)	0.16572
rs1128503	7	87179601	dosage	A	3	5137	6709	0.433648	624	2428	0.204456	1112	1236	0.473595	0.0360791	0.0816073	0.00089395	-0.229192	0.0399461	-0.269138	0.224571	0.247681	0.782307	Recessive	1108	4815	54	1472	267	907	1.70543	(1.49, 1.95)	0.152662	(0.12, 0.2)	1.59273	(1.37, 1.85)	0.0681785	(0.05, 0.08)	-0.158357	(-0.17, -0.15)	0.0714335	(0.05, 0.1)	0.404384	(0.3788, 0.43)	0.669836	(0.655, 0.6847)	0.76006	(0.7482, 0.7719)	0.16572
rs1128503	7	87179601	dosage	G	3	5137	6709	0.566352	624	2428	0.795544	1112	1236	0.526405	0.0360791	0.0816073	0.00089395	0.229192	-0.0399461	0.269138	0.420658	0.147845	0.880929	Recessive	1894	4029	956	570	329	845	0.51765	(0.47, 0.57)	3.6773	(3.28, 4.13)	0.628287	(0.55, 0.72)	-0.156156	(-0.18, -0.13)	0.313244	(0.29, 0.34)	-0.102363	(-0.13, -0.07)	0.383741	(0.357, 0.4105)	0.676099	(0.6615, 0.6907)	0.571495	(0.5532, 0.5898)	0.368665
rs1128503	7	87179601	dosage	A	3	5137	6709	0.433648	624	2428	0.204456	1112	1236	0.473595	0.0360791	0.0816073	0.00089395	-0.229192	0.0399461	-0.269138	0.224571	0.247681	0.782307	Recessive	1108	4815	54	1472	267	907	1.70543	(1.49, 1.95)	0.152662	(0.12, 0.2)	1.59273	(1.37, 1.85)	0.0681785	(0.05, 0.08)	-0.158357	(-0.17, -0.15)	0.0714335	(0.05, 0.1)	0.404384	(0.3788, 0.43)	0.669836	(0.655, 0.6847)	0.76006	(0.7482, 0.7719)	0.16572
rs1128503	7	87179601	dosage	G	3	5137	6709	0.566352	624	2428	0.795544	1112	1236	0.526405	0.0360791	0.0816073	0.00089395	0.229192	-0.0399461	0.269138	0.420658	0.147845	0.880929	Recessive	1894	4029	956	570	329	845	0.51765	(0.47, 0.57)	3.6773	(3.28, 4.13)	0.628287	(0.55, 0.72)	-0.156156	(-0.18, -0.13)	0.313244	(0.29, 0.34)	-0.102363	(-0.13, -0.07)	0.383741	(0.357, 0.4105)	0.676099	(0.6615, 0.6907)	0.571495	(0.5532, 0.5898)	0.368665
rs1131873	1	226019653	dosage	G	3	1649	10201	0.860844	401	2651	0.868611	304	2040	0.870307	8.28075e-05	6.22522e-06	0.00010405	0.00776687	0.00946329	-0.00169642	0.941671	0.98049	0.907487	Additive	10201	1649	2651	401	2040	304	0.929706	(0.85, 1.02)	1.05475	(0.94, 1.18)	1.07038	(0.94, 1.22)	-0.00850378	(-0.02, 0)	0.0062041	(-0.01, 0.02)	0.00787259	(-0.01, 0.02)	0.632379	(0.621, 0.6438)	0.26696	(0.2422, 0.2917)	0.237156	(0.2104, 0.2639)	0.863505
rs1131873	1	226019653	dosage	A	3	1649	10201	0.139156	401	2651	0.131389	304	2040	0.129693	8.28075e-05	6.22522e-06	0.00010405	-0.00776687	-0.00946329	0.00169642	0.923189	0.975982	0.986689	Additive	1649	10201	401	2651	304	2040	1.07561	(0.98, 1.18)	0.948089	(0.84, 1.06)	0.934244	(0.82, 1.06)	0.00850378	(0, 0.02)	-0.0062041	(-0.02, 0.01)	-0.00787259	(-0.02, 0.01)	0.367621	(0.348, 0.3872)	0.73304	(0.724, 0.742)	0.762844	(0.7545, 0.7712)	0.136495
rs1131873	1	226019653	dosage	A	3	1649	10201	0.139156	401	2651	0.131389	304	2040	0.129693	8.28075e-05	6.22522e-06	0.00010405	-0.00776687	-0.00946329	0.00169642	0.923189	0.975982	0.986689	Additive	1649	10201	401	2651	304	2040	1.07561	(0.98, 1.18)	0.948089	(0.84, 1.06)	0.934244	(0.82, 1.06)	0.00850378	(0, 0.02)	-0.0062041	(-0.02, 0.01)	-0.00787259	(-0.02, 0.01)	0.367621	(0.348, 0.3872)	0.73304	(0.724, 0.742)	0.762844	(0.7545, 0.7712)	0.136495
rs1491850	11	27749725	dosage	G	3	5075	6777	0.428198	805	2249	0.263589	858	1490	0.365417	0.0184797	0.011958	0.00223623	-0.164609	-0.0627804	-0.101829	0.417532	0.805585	0.727216	Recessive	1099	4827	109	1418	164	1010	2.02491	(1.76, 2.33)	0.355252	(0.29, 0.44)	0.839437	(0.7, 1)	0.0843803	(0.07, 0.1)	-0.106506	(-0.12, -0.09)	-0.022389	(-0.04, 0)	0.408833	(0.3835, 0.4342)	0.689231	(0.6751, 0.7034)	0.7429	(0.7305, 0.7553)	0.159036
rs15524	7	99245914	dosage	G	3	952	10890	0.0803918	1761	1293	0.576621	510	1838	0.217206	0.269435	0.130274	0.0279691	0.496229	0.136814	0.359415	0.0617603	0.120203	0.42699	Additive	952	10890	1761	1293	510	1838	0.120524	(0.11, 0.13)	11.857	(10.84, 12.97)	1.24603	(1.11, 1.39)	-0.340008	(-0.35, -0.33)	0.473591	(0.46, 0.49)	0.0350767	(0.02, 0.05)	0.236778	(0.21, 0.2636)	0.840234	(0.8337, 0.8467)	0.736082	(0.7271, 0.745)	0.186906
rs16969968	15	78882925	dosage	A	3	4072	7756	0.344268	167	2887	0.0546824	478	1868	0.203751	0.0671439	0.051911	0.0125121	-0.289585	-0.140517	-0.149069	0.125116	0.643418	0.488751	Additive	4072	7756	167	2887	478	1868	3.87044	(3.54, 4.24)	0.122353	(0.1, 0.14)	0.642468	(0.58, 0.71)	0.224823	(0.21, 0.24)	-0.266328	(-0.28, -0.26)	-0.0810897	(-0.1, -0.06)	0.512364	(0.4978, 0.5269)	0.568319	(0.5553, 0.5813)	0.645519	(0.6345, 0.6566)	0.273798
rs1800566	16	69745145	dosage	A	3	2240	9608	0.189061	538	2512	0.176393	805	1541	0.343137	0.000172237	0.0365489	0.0194365	-0.012668	0.154076	-0.166744	0.914227	0.583366	0.28035	Additive	2240	9608	538	2512	805	1541	0.703583	(0.65, 0.76)	0.784172	(0.71, 0.87)	2.2791	(2.07, 2.51)	-0.0598266	(-0.07, -0.05)	-0.0381338	(-0.05, -0.02)	0.156669	(0.14, 0.18)	0.364939	(0.3452, 0.3846)	0.677743	(0.6675, 0.688)	0.749536	(0.7409, 0.7582)	0.207782
rs1800566	16	69745145	dosage	A	3	2240	9608	0.189061	538	2512	0.176393	805	1541	0.343137	0.000172237	0.0365489	0.0194365	-0.012668	0.154076	-0.166744	0.914227	0.583366	0.28035	Dominant	2031	3893	492	1033	666	507	0.693805	(0.63, 0.76)	0.777028	(0.69, 0.87)	2.56474	(2.26, 2.91)	-0.0863641	(-0.11, -0.06)	-0.0573968	(-0.08, -0.03)	0.229072	(0.2, 0.26)	0.414173	(0.3891, 0.4393)	0.567386	(0.549, 0.5858)	0.648573	(0.633, 0.6641)	0.369868
rs1800566	16	69745145	dosage	A	3	2240	9608	0.189061	538	2512	0.176393	805	1541	0.343137	0.000172237	0.0365489	0.0194365	-0.012668	0.154076	-0.166744	0.914227	0.583366	0.28035	Recessive	209	5715	46	1479	139	1034	0.496765	(0.41, 0.61)	0.603184	(0.44, 0.82)	3.79249	(3.08, 4.71)	-0.0332891	(-0.04, -0.02)	-0.0188709	(-0.03, -0.01)	0.0842668	(0.07, 0.1)	0.315704	(0.2846, 0.3468)	0.7881	(0.7772, 0.799)	0.850499	(0.8416, 0.8593)	0.0456971
rs1800871	1	206946634	dosage	A	3	2800	9036	0.236566	1245	1809	0.407662	816	1530	0.347826	0.0241215	0.00372759	0.00899642	0.171096	0.11126	0.059836	0.593232	0.796286	0.611915	Recessive	328	5590	243	1284	153	1020	0.341389	(0.29, 0.4)	2.60074	(2.2, 3.07)	1.80578	(1.49, 2.18)	-0.0912425	(-0.11, -0.08)	0.0913031	(0.07, 0.11)	0.053739	(0.03, 0.07)	0.305407	(0.2736, 0.3372)	0.795196	(0.7845, 0.8059)	0.815386	(0.8053, 0.8254)	0.0840102
rs1800896	1	206946897	dosage	A	3	5730	6124	0.516619	1055	1999	0.654551	761	1585	0.675618	0.0124969	0.000488545	0.0140499	0.137933	0.158999	-0.0210667	0.735619	0.985686	0.253901	Recessive	1575	4352	651	876	546	627	0.454419	(0.41, 0.5)	1.74453	(1.56, 1.95)	2.0452	(1.8, 2.32)	-0.1776	(-0.2, -0.16)	0.127594	(0.1, 0.15)	0.166842	(0.14, 0.2)	0.356787	(0.3285, 0.3851)	0.652602	(0.6372, 0.668)	0.669294	(0.6545, 0.6841)	0.321317
rs1801131	1	11854476	dosage	A	3	3736	8102	0.684406	508	2544	0.833552	466	1880	0.801364	0.0177878	0.00172155	0.00905715	0.149146	0.116958	0.0321877	0.689527	0.857686	0.56243	Recessive	2777	3142	1063	463	760	413	0.424705	(0.39, 0.47)	2.30758	(2.05, 2.6)	1.72758	(1.52, 1.96)	-0.206268	(-0.23, -0.18)	0.197861	(0.17, 0.22)	0.132129	(0.1, 0.16)	0.42388	(0.3993, 0.4485)	0.535855	(0.5162, 0.5555)	0.506498	(0.4857, 0.5273)	0.533767
rs1877724	1	226013355	dosage	A	3	3239	8603	0.273518	263	2787	0.0862295	567	1779	0.241688	0.0317619	0.0456292	0.000712323	-0.187288	-0.03183	-0.155458	0.336573	0.611404	0.880929	Recessive	428	5493	13	1512	75	1098	2.31096	(1.83, 2.92)	0.112661	(0.06, 0.2)	1.085	(0.84, 1.4)	0.0396683	(0.03, 0.05)	-0.0623804	(-0.07, -0.05)	0.00471219	(-0.01, 0.02)	0.352477	(0.3239, 0.3811)	0.766214	(0.7546, 0.7779)	0.821441	(0.8116, 0.8313)	0.0598677
rs1948308	9	87616257	dosage	G	3	5165	6629	0.437935	1659	1387	0.544649	1263	1083	0.538363	0.00747891	3.91171e-05	0.00562939	0.106714	0.100429	0.00628555	0.817133	0.964868	0.65423	Recessive	1103	4794	446	1077	329	844	0.5703	(0.51, 0.63)	1.63043	(1.44, 1.85)	1.47745	(1.28, 1.7)	-0.100419	(-0.12, -0.08)	0.0902971	(0.07, 0.11)	0.0717173	(0.04, 0.1)	0.351914	(0.3232, 0.3806)	0.708018	(0.6944, 0.7216)	0.721518	(0.7084, 0.7347)	0.21855
rs2032582	7	87160618	dosage	C	3	5344	6466	0.547502	274	2774	0.910105	1008	1326	0.568123	0.0911746	0.158289	0.000236822	0.362603	0.0206213	0.341982	0.121038	0.120203	0.880929	Recessive	1754	4151	1265	259	386	781	0.266172	(0.24, 0.29)	11.2564	(9.76, 12.99)	0.721958	(0.63, 0.82)	-0.31649	(-0.34, -0.29)	0.527451	(0.51, 0.55)	-0.0756178	(-0.1, -0.05)	0.325035	(0.2946, 0.3555)	0.720917	(0.7078, 0.7341)	0.557934	(0.5391, 0.5768)	0.396114
rs2032582	7	87160618	dosage	A	3	5344	6466	0.452498	274	2774	0.089895	1008	1326	0.431877	0.0911746	0.158289	0.000236822	-0.362603	-0.0206213	-0.341982	0.100584	0.120203	0.907487	Additive	5344	6466	274	2774	1008	1326	2.64318	(2.46, 2.84)	0.121166	(0.11, 0.14)	1.25028	(1.14, 1.37)	0.214296	(0.2, 0.23)	-0.3592	(-0.37, -0.35)	0.0537638	(0.03, 0.08)	0.549325	(0.5358, 0.5629)	0.469172	(0.4533, 0.4851)	0.596091	(0.5838, 0.6084)	0.385412
rs2032582	7	87160618	dosage	A	3	5344	6466	0.452498	274	2774	0.089895	1008	1326	0.431877	0.0911746	0.158289	0.000236822	-0.362603	-0.0206213	-0.341982	0.100584	0.120203	0.907487	Dominant	4151	1754	259	1265	781	386	3.75696	(3.41, 4.13)	0.0888382	(0.08, 0.1)	1.38512	(1.21, 1.58)	0.31649	(0.29, 0.34)	-0.527451	(-0.55, -0.51)	0.0756178	(0.05, 0.1)	0.674965	(0.6603, 0.6896)	0.279083	(0.2451, 0.3131)	0.442066	(0.4183, 0.4658)	0.603886
rs2032582	7	87160618	dosage	C	3	5344	6466	0.547502	274	2774	0.910105	1008	1326	0.568123	0.0911746	0.158289	0.000236822	0.362603	0.0206213	0.341982	0.121038	0.120203	0.880929	Recessive	1754	4151	1265	259	386	781	0.266172	(0.24, 0.29)	11.2564	(9.76, 12.99)	0.721958	(0.63, 0.82)	-0.31649	(-0.34, -0.29)	0.527451	(0.51, 0.55)	-0.0756178	(-0.1, -0.05)	0.325035	(0.2946, 0.3555)	0.720917	(0.7078, 0.7341)	0.557934	(0.5391, 0.5768)	0.396114
rs2032582	7	87160618	dosage	C	3	5344	6466	0.547502	274	2774	0.910105	1008	1326	0.568123	0.0911746	0.158289	0.000236822	0.362603	0.0206213	0.341982	0.121038	0.120203	0.880929	Recessive	1754	4151	1265	259	386	781	0.266172	(0.24, 0.29)	11.2564	(9.76, 12.99)	0.721958	(0.63, 0.82)	-0.31649	(-0.34, -0.29)	0.527451	(0.51, 0.55)	-0.0756178	(-0.1, -0.05)	0.325035	(0.2946, 0.3555)	0.720917	(0.7078, 0.7341)	0.557934	(0.5391, 0.5768)	0.396114
rs2032582	7	87160618	dosage	A	3	5344	6466	0.452498	274	2774	0.089895	1008	1326	0.431877	0.0911746	0.158289	0.000236822	-0.362603	-0.0206213	-0.341982	0.100584	0.120203	0.907487	Additive	5344	6466	274	2774	1008	1326	2.64318	(2.46, 2.84)	0.121166	(0.11, 0.14)	1.25028	(1.14, 1.37)	0.214296	(0.2, 0.23)	-0.3592	(-0.37, -0.35)	0.0537638	(0.03, 0.08)	0.549325	(0.5358, 0.5629)	0.469172	(0.4533, 0.4851)	0.596091	(0.5838, 0.6084)	0.385412
rs2032582	7	87160618	dosage	C	3	5344	6466	0.547502	274	2774	0.910105	1008	1326	0.568123	0.0911746	0.158289	0.000236822	0.362603	0.0206213	0.341982	0.121038	0.120203	0.880929	Recessive	1754	4151	1265	259	386	781	0.266172	(0.24, 0.29)	11.2564	(9.76, 12.99)	0.721958	(0.63, 0.82)	-0.31649	(-0.34, -0.29)	0.527451	(0.51, 0.55)	-0.0756178	(-0.1, -0.05)	0.325035	(0.2946, 0.3555)	0.720917	(0.7078, 0.7341)	0.557934	(0.5391, 0.5768)	0.396114
rs2032582	7	87160618	dosage	A	3	5344	6466	0.452498	274	2774	0.089895	1008	1326	0.431877	0.0911746	0.158289	0.000236822	-0.362603	-0.0206213	-0.341982	0.100584	0.120203	0.907487	Recessive	1193	4712	15	1509	227	940	2.56217	(2.21, 2.97)	0.0395654	(0.02, 0.07)	1.24363	(1.06, 1.46)	0.112103	(0.1, 0.13)	-0.190949	(-0.2, -0.18)	0.0319098	(0.01, 0.06)	0.423685	(0.399, 0.4483)	0.65926	(0.6441, 0.6745)	0.750116	(0.7379, 0.7623)	0.166938
rs2032582	7	87160618	dosage	A	3	5344	6466	0.452498	274	2774	0.089895	1008	1326	0.431877	0.0911746	0.158289	0.000236822	-0.362603	-0.0206213	-0.341982	0.100584	0.120203	0.907487	Dominant	4151	1754	259	1265	781	386	3.75696	(3.41, 4.13)	0.0888382	(0.08, 0.1)	1.38512	(1.21, 1.58)	0.31649	(0.29, 0.34)	-0.527451	(-0.55, -0.51)	0.0756178	(0.05, 0.1)	0.674965	(0.6603, 0.6896)	0.279083	(0.2451, 0.3131)	0.442066	(0.4183, 0.4658)	0.603886
rs2032582	7	87160618	dosage	A	3	5344	6466	0.452498	274	2774	0.089895	1008	1326	0.431877	0.0911746	0.158289	0.000236822	-0.362603	-0.0206213	-0.341982	0.100584	0.120203	0.907487	Dominant	4151	1754	259	1265	781	386	3.75696	(3.41, 4.13)	0.0888382	(0.08, 0.1)	1.38512	(1.21, 1.58)	0.31649	(0.29, 0.34)	-0.527451	(-0.55, -0.51)	0.0756178	(0.05, 0.1)	0.674965	(0.6603, 0.6896)	0.279083	(0.2451, 0.3131)	0.442066	(0.4183, 0.4658)	0.603886
rs2032582	7	87160618	dosage	A	3	5344	6466	0.452498	274	2774	0.089895	1008	1326	0.431877	0.0911746	0.158289	0.000236822	-0.362603	-0.0206213	-0.341982	0.100584	0.120203	0.907487	Recessive	1193	4712	15	1509	227	940	2.56217	(2.21, 2.97)	0.0395654	(0.02, 0.07)	1.24363	(1.06, 1.46)	0.112103	(0.1, 0.13)	-0.190949	(-0.2, -0.18)	0.0319098	(0.01, 0.06)	0.423685	(0.399, 0.4483)	0.65926	(0.6441, 0.6745)	0.750116	(0.7379, 0.7623)	0.166938
rs2120266	9	87456351	dosage	A	3	1691	10157	0.142725	1023	2027	0.33541	432	1916	0.183986	0.0405735	0.0286216	0.00184789	0.192685	0.0412619	0.151423	0.557397	0.433881	0.782307	Recessive	131	5793	160	1365	36	1138	0.288784	(0.23, 0.36)	4.86482	(3.89, 6.09)	0.778142	(0.54, 1.11)	-0.0505061	(-0.06, -0.04)	0.0813903	(0.07, 0.1)	-0.00840125	(-0.02, 0)	0.305462	(0.2736, 0.3373)	0.822336	(0.8125, 0.8321)	0.83428	(0.8249, 0.8437)	0.0379218
rs2189784	19	15959200	dosage	A	3	4905	6945	0.413924	838	2216	0.274394	811	1537	0.3454	0.0133918	0.00584197	0.00269468	-0.13953	-0.0685237	-0.0710061	0.507619	0.918892	0.727216	Additive	4905	6945	838	2216	811	1537	1.6074	(1.5, 1.72)	0.561152	(0.51, 0.61)	0.841688	(0.77, 0.92)	0.108667	(0.09, 0.12)	-0.128198	(-0.15, -0.11)	-0.0399325	(-0.06, -0.02)	0.501855	(0.487, 0.5167)	0.540227	(0.5265, 0.554)	0.57802	(0.5653, 0.5908)	0.379898
rs2189784	19	15959200	dosage	A	3	4905	6945	0.413924	838	2216	0.274394	811	1537	0.3454	0.0133918	0.00584197	0.00269468	-0.13953	-0.0685237	-0.0710061	0.507619	0.918892	0.727216	Dominant	3890	2035	716	811	678	496	1.79225	(1.63, 1.97)	0.489168	(0.44, 0.55)	0.844615	(0.74, 0.96)	0.140435	(0.12, 0.16)	-0.174578	(-0.2, -0.15)	-0.0405763	(-0.07, -0.01)	0.602481	(0.5853, 0.6196)	0.37642	(0.3493, 0.4036)	0.408532	(0.3831, 0.4339)	0.612567
rs2239622	1	115837709	dosage	A	3	3132	8714	0.264393	622	2432	0.203667	528	1820	0.224872	0.0031884	0.0006594	0.0011268	-0.0607257	-0.0395208	-0.0212049	0.758151	0.985757	0.880929	Recessive	407	5516	59	1468	57	1117	1.64427	(1.33, 2.03)	0.574537	(0.44, 0.76)	0.764786	(0.58, 1.01)	0.0257681	(0.02, 0.04)	-0.0267419	(-0.04, -0.02)	-0.0139984	(-0.03, 0)	0.346939	(0.318, 0.3759)	0.775974	(0.7646, 0.7873)	0.816442	(0.8064, 0.8264)	0.0606447
rs2239622	1	115837709	dosage	A	3	3132	8714	0.264393	622	2432	0.203667	528	1820	0.224872	0.0031884	0.0006594	0.0011268	-0.0607257	-0.0395208	-0.0212049	0.758151	0.985757	0.880929	Recessive	407	5516	59	1468	57	1117	1.64427	(1.33, 2.03)	0.574537	(0.44, 0.76)	0.764786	(0.58, 1.01)	0.0257681	(0.02, 0.04)	-0.0267419	(-0.04, -0.02)	-0.0139984	(-0.03, 0)	0.346939	(0.318, 0.3759)	0.775974	(0.7646, 0.7873)	0.816442	(0.8064, 0.8264)	0.0606447
rs2289658	9	87563370	dosage	G	3	509	11325	0.0430117	171	2881	0.0560288	331	2015	0.141091	0.000633532	0.0210786	0.0238332	0.0130172	0.0980796	-0.0850624	0.964448	0.857686	0.65423	Dominant	499	5418	166	1360	301	872	0.440189	(0.38, 0.5)	0.959688	(0.8, 1.15)	3.51828	(3.03, 4.1)	-0.0886938	(-0.1, -0.07)	-0.00405385	(-0.02, 0.01)	0.167261	(0.14, 0.19)	0.316968	(0.286, 0.348)	0.749304	(0.7371, 0.7615)	0.821611	(0.8118, 0.8315)	0.112117
rs2304429	2	25458546	dosage	A	3	4978	6844	0.578921	2476	574	0.188197	1125	1219	0.520051	0.0995531	0.121941	0.00195159	-0.390724	-0.0588695	-0.331854	0.100584	0.140747	0.761029	Recessive	1957	3954	62	1463	313	859	3.06468	(2.71, 3.46)	0.089854	(0.07, 0.12)	0.977628	(0.85, 1.12)	0.192034	(0.17, 0.21)	-0.27983	(-0.29, -0.27)	-0.0044521	(-0.03, 0.02)	0.497096	(0.4758, 0.5183)	0.566334	(0.5478, 0.5848)	0.66566	(0.6507, 0.6806)	0.270911
rs2501873	1	161204538	dosage	A	3	4975	6799	0.422541	1982	1032	0.657598	1219	1117	0.521832	0.0359893	0.0188657	0.00553018	0.235057	0.099291	0.135766	0.404366	0.503997	0.65423	Recessive	1085	4802	650	857	324	844	0.394596	(0.36, 0.44)	3.03922	(2.7, 3.42)	1.25211	(1.09, 1.44)	-0.179808	(-0.2, -0.16)	0.231604	(0.2, 0.26)	0.0427475	(0.02, 0.07)	0.325391	(0.2949, 0.3559)	0.735342	(0.7226, 0.748)	0.698785	(0.6849, 0.7127)	0.240481
rs2501873	1	161204538	dosage	G	3	4975	6799	0.577459	1982	1032	0.342402	1219	1117	0.478168	0.0359893	0.0188657	0.00553018	-0.235057	-0.099291	-0.135766	0.224571	0.698998	0.669643	Additive	6799	4975	1032	1982	1117	1219	2.03564	(1.91, 2.17)	0.407419	(0.38, 0.44)	0.814056	(0.75, 0.89)	0.175777	(0.16, 0.19)	-0.218618	(-0.24, -0.2)	-0.0513832	(-0.07, -0.03)	0.583976	(0.5713, 0.5966)	0.421981	(0.4045, 0.4395)	0.471502	(0.4556, 0.4874)	0.522541
rs2645400	8	11609416	dosage	A	3	4069	7767	0.656218	344	2706	0.887213	717	1625	0.693851	0.0416777	0.0581198	0.000873375	0.230995	0.0376331	0.193362	0.416827	0.283129	0.799736	Recessive	2573	3345	1202	323	577	594	0.396494	(0.36, 0.44)	4.65347	(4.08, 5.31)	0.943847	(0.83, 1.07)	-0.225091	(-0.25, -0.2)	0.343846	(0.32, 0.37)	-0.0144467	(-0.05, 0.02)	0.405154	(0.3796, 0.4307)	0.596819	(0.5795, 0.6142)	0.492802	(0.4714, 0.5142)	0.505224
rs2645400	8	11609416	dosage	C	3	4069	7767	0.343782	344	2706	0.112787	717	1625	0.306149	0.0416777	0.0581198	0.000873375	-0.230995	-0.0376331	-0.193362	0.224571	0.479901	0.880929	Additive	4069	7767	344	2706	717	1625	2.13849	(1.98, 2.31)	0.249469	(0.22, 0.28)	1.04714	(0.95, 1.15)	0.147009	(0.13, 0.16)	-0.224778	(-0.24, -0.21)	0.00969555	(-0.01, 0.03)	0.487578	(0.4723, 0.5029)	0.565127	(0.552, 0.5782)	0.649524	(0.6386, 0.6605)	0.297771
rs28371685	10	96740981	dosage	A	3	27	11827	0.00227771	58	2994	0.0190039	7	2341	0.00298126	0.00803431	0.00530524	2.85998e-05	0.0167262	0.000703548	0.0160227	0.973631	0.926132	0.953584	Additive	27	11827	58	2994	7	2341	0.187374	(0.12, 0.29)	8.07246	(5.28, 12.35)	0.521381	(0.23, 1.13)	-0.00975932	(-0.01, -0.01)	0.0166099	(0.01, 0.02)	-0.00272114	(-0.01, 0)	0.310769	(0.2885, 0.333)	0.824504	(0.8176, 0.8314)	0.859395	(0.8534, 0.8654)	0.0053321
rs28371685	10	96740981	dosage	A	3	27	11827	0.00227771	58	2994	0.0190039	7	2341	0.00298126	0.00803431	0.00530524	2.85998e-05	0.0167262	0.000703548	0.0160227	0.973631	0.926132	0.953584	Additive	27	11827	58	2994	7	2341	0.187374	(0.12, 0.29)	8.07246	(5.28, 12.35)	0.521381	(0.23, 1.13)	-0.00975932	(-0.01, -0.01)	0.0166099	(0.01, 0.02)	-0.00272114	(-0.01, 0)	0.310769	(0.2885, 0.333)	0.824504	(0.8176, 0.8314)	0.859395	(0.8534, 0.8654)	0.0053321
rs34650714	2	234675829	dosage	A	3	10	11844	0.000843597	349	2705	0.114276	33	2315	0.0140545	0.0891833	0.0375599	0.00797862	0.113433	0.0132109	0.100222	0.791377	0.626431	0.897015	Additive	10	11844	349	2705	33	2315	0.0110954	(0.01, 0.02)	42.4837	(30.87, 58.47)	0.577699	(0.37, 0.83)	-0.069871	(-0.08, -0.06)	0.111249	(0.1, 0.12)	-0.0100265	(-0.02, 0)	0.291493	(0.2682, 0.3148)	0.840751	(0.8343, 0.8472)	0.845039	(0.8387, 0.8514)	0.0227167
rs3814055	3	119500035	dosage	A	3	4614	7216	0.390025	868	2180	0.284777	826	1518	0.352389	0.00775442	0.00521365	0.000826692	-0.105248	-0.0376363	-0.0676122	0.592207	0.926132	0.880929	Dominant	3683	2232	743	781	701	471	1.43069	(1.3, 1.57)	0.586561	(0.52, 0.66)	1.01318	(0.89, 1.15)	0.087046	(0.06, 0.11)	-0.131065	(-0.16, -0.1)	0.00315042	(-0.03, 0.03)	0.573104	(0.5549, 0.5913)	0.400186	(0.3743, 0.426)	0.431309	(0.4071, 0.4556)	0.595401
rs4086116	10	96707202	dosage	A	3	2374	9472	0.200405	596	2456	0.195282	348	2000	0.148211	2.67887e-05	0.00377454	0.00242652	-0.00512342	-0.052194	0.0470705	0.923189	0.819548	0.798897	Additive	2374	9472	596	2456	348	2000	1.18307	(1.09, 1.29)	1.02275	(0.93, 1.13)	0.698812	(0.62, 0.79)	0.0255904	(0.01, 0.04)	0.00351061	(-0.01, 0.02)	-0.0511444	(-0.07, -0.04)	0.396034	(0.3776, 0.4145)	0.699756	(0.69, 0.7095)	0.711817	(0.7023, 0.7213)	0.192392
rs4086116	10	96707202	dosage	A	3	2374	9472	0.200405	596	2456	0.195282	348	2000	0.148211	2.67887e-05	0.00377454	0.00242652	-0.00512342	-0.052194	0.0470705	0.923189	0.819548	0.798897	Additive	2374	9472	596	2456	348	2000	1.18307	(1.09, 1.29)	1.02275	(0.93, 1.13)	0.698812	(0.62, 0.79)	0.0255904	(0.01, 0.04)	0.00351061	(-0.01, 0.02)	-0.0511444	(-0.07, -0.04)	0.396034	(0.3776, 0.4145)	0.699756	(0.69, 0.7095)	0.711817	(0.7023, 0.7213)	0.192392
rs4149056	12	21331549	dosage	G	3	1830	10006	0.154613	98	2956	0.0320891	286	2060	0.12191	0.0217139	0.0300096	0.00116316	-0.122524	-0.0327034	-0.0898206	0.557397	0.846386	0.880929	Dominant	1702	4216	96	1431	269	904	2.58258	(2.28, 2.92)	0.174267	(0.14, 0.22)	0.93457	(0.81, 1.08)	0.152412	(0.14, 0.17)	-0.21509	(-0.23, -0.2)	-0.0121779	(-0.04, 0.01)	0.468438	(0.4459, 0.4909)	0.605245	(0.5882, 0.6223)	0.68647	(0.6722, 0.7007)	0.239847
rs4149056	12	21331549	dosage	G	3	1830	10006	0.154613	98	2956	0.0320891	286	2060	0.12191	0.0217139	0.0300096	0.00116316	-0.122524	-0.0327034	-0.0898206	0.557397	0.846386	0.880929	Dominant	1702	4216	96	1431	269	904	2.58258	(2.28, 2.92)	0.174267	(0.14, 0.22)	0.93457	(0.81, 1.08)	0.152412	(0.14, 0.17)	-0.21509	(-0.23, -0.2)	-0.0121779	(-0.04, 0.01)	0.468438	(0.4459, 0.4909)	0.605245	(0.5882, 0.6223)	0.68647	(0.6722, 0.7007)	0.239847
rs4253728	22	46610067	dosage	A	3	3165	8681	0.267179	184	2868	0.0602883	387	1959	0.164962	0.0400108	0.0284624	0.00768303	-0.20689	-0.102217	-0.104673	0.280004	0.796286	0.669643	Additive	3165	8681	184	2868	387	1959	3.08209	(2.8, 3.39)	0.19218	(0.16, 0.22)	0.681249	(0.61, 0.76)	0.161399	(0.15, 0.17)	-0.189994	(-0.2, -0.18)	-0.0598336	(-0.08, -0.04)	0.463466	(0.4474, 0.4795)	0.627697	(0.6162, 0.6392)	0.692183	(0.6822, 0.7021)	0.216655
rs4889606	16	31011183	dosage	G	3	4579	7243	0.387329	658	2392	0.215738	1028	1316	0.438567	0.02104	0.056781	0.00151592	-0.171591	0.0512378	-0.222829	0.39446	0.359123	0.727216	Dominant	3699	2212	585	940	797	375	1.59117	(1.45, 1.74)	0.358095	(0.32, 0.4)	1.56374	(1.37, 1.78)	0.113361	(0.09, 0.14)	-0.251153	(-0.28, -0.22)	0.103918	(0.07, 0.13)	0.582481	(0.5646, 0.6004)	0.368494	(0.3408, 0.3961)	0.458759	(0.4358, 0.4817)	0.590265
rs4918758	10	96697252	dosage	G	3	4439	7413	0.374536	975	2079	0.319253	646	1702	0.275128	0.00215258	0.00227803	0.00593316	-0.0552825	-0.0994082	0.0441257	0.759726	0.835054	0.669643	Additive	4439	7413	975	2079	646	1702	1.39674	(1.3, 1.5)	0.840651	(0.77, 0.91)	0.665445	(0.6, 0.73)	0.0744619	(0.06, 0.09)	-0.0388452	(-0.06, -0.02)	-0.0880817	(-0.11, -0.07)	0.476411	(0.4608, 0.4921)	0.584792	(0.5722, 0.5974)	0.587574	(0.5751, 0.6001)	0.351223
rs7118900	11	113266821	dosage	A	3	2182	9650	0.184415	973	2075	0.319226	859	1483	0.366781	0.0177178	0.00247662	0.0272208	0.134811	0.182365	-0.0475548	0.746482	0.981167	0.124484	Dominant	1975	3941	812	712	691	480	0.397446	(0.36, 0.44)	1.8912	(1.69, 2.11)	2.40344	(2.12, 2.72)	-0.223859	(-0.25, -0.2)	0.156627	(0.13, 0.18)	0.215497	(0.19, 0.25)	0.367785	(0.3401, 0.3955)	0.607711	(0.5907, 0.6247)	0.620602	(0.6041, 0.6371)	0.403902
rs7294	16	31102321	dosage	A	3	4474	7326	0.379153	1407	1629	0.463439	914	1432	0.389599	0.00483259	0.00546598	6.40239e-05	0.0842862	0.0104468	0.0738394	0.896738	0.744249	0.907487	Additive	4474	7326	1407	1629	914	1432	0.80541	(0.75, 0.86)	1.40395	(1.3, 1.52)	0.971891	(0.89, 1.06)	-0.0520998	(-0.07, -0.04)	0.0825537	(0.06, 0.1)	-0.00680133	(-0.03, 0.01)	0.43854	(0.4216, 0.4555)	0.591607	(0.5792, 0.604)	0.57438	(0.5615, 0.5873)	0.395472
rs7856096	9	130566539	dosage	G	3	166	11682	0.0140108	622	2432	0.203667	82	2266	0.0349233	0.117024	0.0617359	0.00351717	0.189657	0.0209125	0.168744	0.557397	0.367573	0.880929	Additive	166	11682	622	2432	82	2266	0.0948268	(0.08, 0.11)	14.3842	(12.34, 16.77)	0.648153	(0.5, 0.82)	-0.116311	(-0.13, -0.11)	0.186198	(0.17, 0.2)	-0.0179555	(-0.03, -0.01)	0.281971	(0.2582, 0.3058)	0.844638	(0.8382, 0.851)	0.822957	(0.816, 0.8299)	0.0504348
rs7856096	9	130566539	dosage	G	3	166	11682	0.0140108	622	2432	0.203667	82	2266	0.0349233	0.117024	0.0617359	0.00351717	0.189657	0.0209125	0.168744	0.557397	0.367573	0.880929	Additive	166	11682	622	2432	82	2266	0.0948268	(0.08, 0.11)	14.3842	(12.34, 16.77)	0.648153	(0.5, 0.82)	-0.116311	(-0.13, -0.11)	0.186198	(0.17, 0.2)	-0.0179555	(-0.03, -0.01)	0.281971	(0.2582, 0.3058)	0.844638	(0.8382, 0.851)	0.822957	(0.816, 0.8299)	0.0504348
rs7934165	11	27731983	dosage	A	3	5670	6174	0.478723	1431	1623	0.468566	1297	1051	0.552385	6.74065e-05	0.00690635	0.00299775	-0.0101576	0.0736616	-0.0838192	0.923189	0.861295	0.669643	Recessive	1380	4542	331	1196	367	807	0.871882	(0.78, 0.97)	0.847377	(0.74, 0.97)	1.52512	(1.33, 1.75)	-0.0253934	(-0.05, -0.01)	-0.0294301	(-0.05, -0.01)	0.0829112	(0.05, 0.11)	0.392323	(0.3661, 0.4186)	0.658703	(0.6435, 0.6739)	0.70799	(0.6944, 0.7215)	0.240983
rs10494366	1	162085685	dosage,efficacy	A	3	4215	7633	0.644244	1867	1187	0.388671	957	1391	0.592419	0.0440585	0.0408892	0.00160088	-0.255573	-0.0518247	-0.203748	0.18828	0.433816	0.799736	Additive	7633	4215	1187	1867	1391	957	1.98372	(1.86, 2.12)	0.364389	(0.34, 0.39)	1.00229	(0.92, 1.1)	0.167013	(0.15, 0.18)	-0.247001	(-0.27, -0.23)	0.000552217	(-0.02, 0.02)	0.606203	(0.5942, 0.6182)	0.368638	(0.3491, 0.3882)	0.433217	(0.4161, 0.4503)	0.591942
rs1143634	2	113590390	dosage,efficacy	A	3	2888	8962	0.243713	367	2679	0.120486	333	2015	0.141823	0.0144651	0.000990949	0.00816972	-0.123227	-0.10189	-0.0213369	0.557397	0.985757	0.669643	Additive	2888	8962	367	2679	333	2015	2.16091	(1.98, 2.36)	0.46686	(0.42, 0.52)	0.591029	(0.52, 0.67)	0.113939	(0.1, 0.13)	-0.106377	(-0.12, -0.09)	-0.0766922	(-0.09, -0.06)	0.439689	(0.4228, 0.4565)	0.657852	(0.6471, 0.6686)	0.694386	(0.6845, 0.7043)	0.208072
rs1143634	2	113590390	dosage,efficacy	A	3	2888	8962	0.243713	367	2679	0.120486	333	2015	0.141823	0.0144651	0.000990949	0.00816972	-0.123227	-0.10189	-0.0213369	0.557397	0.985757	0.669643	Additive	2888	8962	367	2679	333	2015	2.16091	(1.98, 2.36)	0.46686	(0.42, 0.52)	0.591029	(0.52, 0.67)	0.113939	(0.1, 0.13)	-0.106377	(-0.12, -0.09)	-0.0766922	(-0.09, -0.06)	0.439689	(0.4228, 0.4565)	0.657852	(0.6471, 0.6686)	0.694386	(0.6845, 0.7043)	0.208072
rs1470579	3	185529080	dosage,efficacy	C	3	3763	8033	0.319006	2376	652	0.784676	693	1647	0.296154	0.145271	0.239665	0.000334196	0.46567	-0.0228526	0.488523	0.0967473	0.037169	0.907487	Dominant	3175	2723	1445	69	597	573	0.366586	(0.33, 0.41)	18.2993	(14.31, 23.4)	0.629641	(0.56, 0.71)	-0.222487	(-0.24, -0.2)	0.420752	(0.41, 0.44)	-0.113057	(-0.14, -0.08)	0.444768	(0.4211, 0.4684)	0.552435	(0.5334, 0.5715)	0.394896	(0.3687, 0.4211)	0.6079
rs2275913	6	52051033	dosage,efficacy	A	3	4130	7712	0.348759	275	2779	0.0900458	485	1863	0.206559	0.0523802	0.0275929	0.0127236	-0.258713	-0.1422	-0.116513	0.18828	0.776127	0.488751	Additive	4130	7712	275	2779	485	1863	3.27096	(3, 3.56)	0.205311	(0.18, 0.23)	0.620012	(0.56, 0.69)	0.20807	(0.2, 0.22)	-0.235183	(-0.25, -0.22)	-0.0891582	(-0.11, -0.07)	0.508699	(0.494, 0.5234)	0.571213	(0.5583, 0.5841)	0.636511	(0.6252, 0.6478)	0.283577
rs4402960	3	185511687	dosage,efficacy	A	3	3742	8070	0.316796	1577	1471	0.517388	622	1718	0.265812	0.0285458	0.0643711	0.00168204	0.200592	-0.0509845	0.251576	0.529395	0.190536	0.806723	Dominant	3166	2740	1180	344	548	622	0.645942	(0.59, 0.71)	3.10513	(2.73, 3.53)	0.625194	(0.55, 0.71)	-0.10536	(-0.13, -0.08)	0.249405	(0.23, 0.27)	-0.11655	(-0.15, -0.09)	0.480465	(0.4585, 0.5024)	0.52814	(0.5082, 0.5481)	0.422326	(0.3976, 0.447)	0.56907
rs622342	6	160572866	dosage,efficacy	C	3	4308	7516	0.364344	567	2483	0.185902	782	1558	0.334188	0.0235574	0.0287884	0.000544756	-0.178442	-0.0301557	-0.148286	0.365581	0.646565	0.880929	Additive	4308	7516	567	2483	782	1558	1.71698	(1.6, 1.85)	0.407087	(0.37, 0.45)	1.02949	(0.94, 1.13)	0.114065	(0.1, 0.13)	-0.17346	(-0.19, -0.16)	0.00643491	(-0.01, 0.03)	0.485012	(0.4696, 0.5004)	0.560067	(0.5468, 0.5733)	0.626293	(0.6148, 0.6378)	0.328628
rs622342	6	160572866	dosage,efficacy,toxicity	C	3	4308	7516	0.364344	567	2483	0.185902	782	1558	0.334188	0.0235574	0.0287884	0.000544756	-0.178442	-0.0301557	-0.148286	0.365581	0.646565	0.880929	Additive	4308	7516	567	2483	782	1558	1.71698	(1.6, 1.85)	0.407087	(0.37, 0.45)	1.02949	(0.94, 1.13)	0.114065	(0.1, 0.13)	-0.17346	(-0.19, -0.16)	0.00643491	(-0.01, 0.03)	0.485012	(0.4696, 0.5004)	0.560067	(0.5468, 0.5733)	0.626293	(0.6148, 0.6378)	0.328628
rs472660	7	99460107	dosage,efficacy,toxicity,metabolism/PK	A	3	1530	10248	0.129903	1934	1112	0.634931	392	1950	0.167378	0.232528	0.218959	0.00165235	0.505028	0.0374751	0.467553	0.0553934	0.0411984	0.80048	Recessive	84	5805	621	902	50	1121	0.0436265	(0.03, 0.06)	35.5847	(29.16, 43.43)	0.42433	(0.3, 0.57)	-0.234808	(-0.25, -0.22)	0.388768	(0.36, 0.41)	-0.0524175	(-0.07, -0.04)	0.245485	(0.2084, 0.2826)	0.879296	(0.8715, 0.8871)	0.787254	(0.7763, 0.7983)	0.0879646
rs10264272	7	99262835	dosage,metabolism/PK	A	3	16	11838	0.00134976	380	2674	0.124427	46	2302	0.0195911	0.095426	0.0371789	0.0105642	0.123077	0.0182414	0.104836	0.758151	0.602583	0.880929	Additive	16	11838	380	2674	46	2302	0.0157875	(0.01, 0.03)	32.4101	(24.7, 42.52)	0.732293	(0.5, 1)	-0.0775099	(-0.08, -0.07)	0.120061	(0.11, 0.13)	-0.00697178	(-0.01, 0)	0.289291	(0.2659, 0.3127)	0.841446	(0.835, 0.8479)	0.843649	(0.8372, 0.8501)	0.0256143
rs1045642	7	87138645	dosage,metabolism/PK	A	3	6248	5584	0.528059	635	2419	0.207924	1057	1291	0.45017	0.0672302	0.0670359	0.00335596	-0.320135	-0.0778891	-0.242246	0.112073	0.283129	0.669643	Additive	6248	5584	635	2419	1057	1291	2.4534	(2.29, 2.63)	0.247053	(0.23, 0.27)	0.951971	(0.87, 1.04)	0.214842	(0.2, 0.23)	-0.307238	(-0.32, -0.29)	-0.0122104	(-0.03, 0.01)	0.577811	(0.565, 0.5906)	0.435767	(0.4188, 0.4528)	0.525705	(0.5115, 0.5399)	0.460717
rs1045642	7	87138645	dosage,metabolism/PK	A	3	6248	5584	0.528059	635	2419	0.207924	1057	1291	0.45017	0.0672302	0.0670359	0.00335596	-0.320135	-0.0778891	-0.242246	0.112073	0.283129	0.669643	Additive	6248	5584	635	2419	1057	1291	2.4534	(2.29, 2.63)	0.247053	(0.23, 0.27)	0.951971	(0.87, 1.04)	0.214842	(0.2, 0.23)	-0.307238	(-0.32, -0.29)	-0.0122104	(-0.03, 0.01)	0.577811	(0.565, 0.5906)	0.435767	(0.4188, 0.4528)	0.525705	(0.5115, 0.5399)	0.460717
rs1045642	7	87138645	dosage,metabolism/PK	A	3	6248	5584	0.528059	635	2419	0.207924	1057	1291	0.45017	0.0672302	0.0670359	0.00335596	-0.320135	-0.0778891	-0.242246	0.112073	0.283129	0.669643	Additive	6248	5584	635	2419	1057	1291	2.4534	(2.29, 2.63)	0.247053	(0.23, 0.27)	0.951971	(0.87, 1.04)	0.214842	(0.2, 0.23)	-0.307238	(-0.32, -0.29)	-0.0122104	(-0.03, 0.01)	0.577811	(0.565, 0.5906)	0.435767	(0.4188, 0.4528)	0.525705	(0.5115, 0.5399)	0.460717
rs1045642	7	87138645	dosage,metabolism/PK	A	3	6248	5584	0.528059	635	2419	0.207924	1057	1291	0.45017	0.0672302	0.0670359	0.00335596	-0.320135	-0.0778891	-0.242246	0.112073	0.283129	0.669643	Recessive	1661	4255	66	1461	238	936	3.07797	(2.7, 3.51)	0.123487	(0.1, 0.16)	0.841591	(0.72, 0.98)	0.168213	(0.15, 0.18)	-0.22462	(-0.24, -0.21)	-0.0293044	(-0.05, 0)	0.47093	(0.4485, 0.4933)	0.610073	(0.5932, 0.627)	0.69096	(0.6768, 0.7051)	0.228038
rs1045642	7	87138645	dosage,metabolism/PK	A	3	6248	5584	0.528059	635	2419	0.207924	1057	1291	0.45017	0.0672302	0.0670359	0.00335596	-0.320135	-0.0778891	-0.242246	0.112073	0.283129	0.669643	Additive	6248	5584	635	2419	1057	1291	2.4534	(2.29, 2.63)	0.247053	(0.23, 0.27)	0.951971	(0.87, 1.04)	0.214842	(0.2, 0.23)	-0.307238	(-0.32, -0.29)	-0.0122104	(-0.03, 0.01)	0.577811	(0.565, 0.5906)	0.435767	(0.4188, 0.4528)	0.525705	(0.5115, 0.5399)	0.460717
rs1045642	7	87138645	dosage,metabolism/PK	G	3	6248	5584	0.471941	635	2419	0.792076	1057	1291	0.54983	0.0672302	0.0670359	0.00335596	0.320135	0.0778891	0.242246	0.18828	0.192653	0.669643	Additive	5584	6248	2419	635	1291	1057	0.407597	(0.38, 0.44)	4.04771	(3.69, 4.44)	1.05045	(0.96, 1.15)	-0.214842	(-0.23, -0.2)	0.307238	(0.29, 0.32)	0.0122104	(-0.01, 0.03)	0.422189	(0.4047, 0.4397)	0.564233	(0.5511, 0.5774)	0.474295	(0.4586, 0.49)	0.539283
rs1045642	7	87138645	dosage,metabolism/PK	G	3	6248	5584	0.471941	635	2419	0.792076	1057	1291	0.54983	0.0672302	0.0670359	0.00335596	0.320135	0.0778891	0.242246	0.18828	0.192653	0.669643	Additive	5584	6248	2419	635	1291	1057	0.407597	(0.38, 0.44)	4.04771	(3.69, 4.44)	1.05045	(0.96, 1.15)	-0.214842	(-0.23, -0.2)	0.307238	(0.29, 0.32)	0.0122104	(-0.01, 0.03)	0.422189	(0.4047, 0.4397)	0.564233	(0.5511, 0.5774)	0.474295	(0.4586, 0.49)	0.539283
rs1045642	7	87138645	dosage,metabolism/PK	A	3	6248	5584	0.528059	635	2419	0.207924	1057	1291	0.45017	0.0672302	0.0670359	0.00335596	-0.320135	-0.0778891	-0.242246	0.112073	0.283129	0.669643	Recessive	1661	4255	66	1461	238	936	3.07797	(2.7, 3.51)	0.123487	(0.1, 0.16)	0.841591	(0.72, 0.98)	0.168213	(0.15, 0.18)	-0.22462	(-0.24, -0.21)	-0.0293044	(-0.05, 0)	0.47093	(0.4485, 0.4933)	0.610073	(0.5932, 0.627)	0.69096	(0.6768, 0.7051)	0.228038
rs1045642	7	87138645	dosage,metabolism/PK	A	3	6248	5584	0.528059	635	2419	0.207924	1057	1291	0.45017	0.0672302	0.0670359	0.00335596	-0.320135	-0.0778891	-0.242246	0.112073	0.283129	0.669643	Additive	6248	5584	635	2419	1057	1291	2.4534	(2.29, 2.63)	0.247053	(0.23, 0.27)	0.951971	(0.87, 1.04)	0.214842	(0.2, 0.23)	-0.307238	(-0.32, -0.29)	-0.0122104	(-0.03, 0.01)	0.577811	(0.565, 0.5906)	0.435767	(0.4188, 0.4528)	0.525705	(0.5115, 0.5399)	0.460717
rs1045642	7	87138645	dosage,metabolism/PK	G	3	6248	5584	0.471941	635	2419	0.792076	1057	1291	0.54983	0.0672302	0.0670359	0.00335596	0.320135	0.0778891	0.242246	0.18828	0.192653	0.669643	Recessive	1329	4587	958	569	355	819	0.306282	(0.28, 0.34)	5.40489	(4.81, 6.08)	0.977217	(0.85, 1.12)	-0.261471	(-0.28, -0.24)	0.389856	(0.36, 0.42)	-0.00488357	(-0.03, 0.02)	0.315307	(0.2842, 0.3464)	0.73854	(0.726, 0.7511)	0.63955	(0.6237, 0.6554)	0.306603
rs10509681	10	96798749	dosage,metabolism/PK	G	3	1369	10485	0.115488	55	2999	0.0180092	196	2152	0.0834753	0.0179155	0.0237703	0.00144232	-0.0974793	-0.0320131	-0.0654661	0.625994	0.936391	0.880929	Additive	1369	10485	55	2999	196	2152	2.67949	(2.33, 3.08)	0.148087	(0.11, 0.19)	0.862427	(0.74, 1.01)	0.0690242	(0.06, 0.08)	-0.0921866	(-0.1, -0.09)	-0.0120439	(-0.02, 0)	0.37784	(0.3587, 0.397)	0.735512	(0.7266, 0.7445)	0.792768	(0.7851, 0.8004)	0.0938804
rs1051740	1	226019633	dosage,metabolism/PK	G	3	3540	8290	0.299239	584	2464	0.191601	836	1506	0.35696	0.00941846	0.034499	0.00212593	-0.107638	0.0577206	-0.165359	0.590786	0.583366	0.697591	Recessive	537	5378	65	1459	157	1014	1.11231	(0.94, 1.31)	0.410332	(0.32, 0.53)	1.75845	(1.46, 2.12)	0.00841137	(0, 0.02)	-0.0552887	(-0.07, -0.04)	0.0531486	(0.03, 0.07)	0.349593	(0.3208, 0.3784)	0.749942	(0.7377, 0.7621)	0.812311	(0.8022, 0.8225)	0.0881533
rs1051740	1	226019633	dosage,metabolism/PK	G	3	3540	8290	0.299239	584	2464	0.191601	836	1506	0.35696	0.00941984	0.034624	0.00215332	-0.107638	0.0577206	-0.165359	0.590786	0.583366	0.697591	Recessive	537	5378	65	1459	157	1014	1.11231	(0.94, 1.31)	0.410332	(0.32, 0.53)	1.75845	(1.46, 2.12)	0.00841137	(0, 0.02)	-0.0552887	(-0.07, -0.04)	0.0531486	(0.03, 0.07)	0.349593	(0.3208, 0.3784)	0.749942	(0.7377, 0.7621)	0.812311	(0.8022, 0.8225)	0.0881533
rs1051740	1	226019633	dosage,metabolism/PK	G	3	3546	8308	0.29914	584	2466	0.191475	837	1511	0.356474	0.00941846	0.034499	0.00212593	-0.107664	0.0573341	-0.164998	0.590786	0.583366	0.697591	Recessive	537	5390	65	1460	157	1017	1.11163	(0.94, 1.31)	0.411013	(0.32, 0.53)	1.7566	(1.46, 2.12)	0.00834964	(0, 0.02)	-0.0551098	(-0.07, -0.04)	0.0529472	(0.03, 0.07)	0.349409	(0.3206, 0.3782)	0.75029	(0.7381, 0.7625)	0.812312	(0.8022, 0.8225)	0.0879898
rs1051740	1	226019633	dosage,metabolism/PK	G	3	3546	8308	0.29914	584	2466	0.191475	837	1511	0.356474	0.00941984	0.034624	0.00215332	-0.107664	0.0573341	-0.164998	0.590786	0.583366	0.697591	Recessive	537	5390	65	1460	157	1017	1.11163	(0.94, 1.31)	0.411013	(0.32, 0.53)	1.7566	(1.46, 2.12)	0.00834964	(0, 0.02)	-0.0551098	(-0.07, -0.04)	0.0529472	(0.03, 0.07)	0.349409	(0.3206, 0.3782)	0.75029	(0.7381, 0.7625)	0.812312	(0.8022, 0.8225)	0.0879898
rs1057910	10	96741053	dosage,metabolism/PK	C	3	786	11006	0.0666554	33	3019	0.0108126	104	2240	0.0443686	0.00977056	0.0111804	0.00116457	-0.0558428	-0.0222868	-0.033556	0.758151	0.981167	0.907487	Additive	786	11006	33	3019	104	2240	2.74142	(2.28, 3.3)	0.162684	(0.11, 0.23)	0.795068	(0.65, 0.98)	0.0412662	(0.04, 0.05)	-0.0521472	(-0.06, -0.05)	-0.0108052	(-0.02, 0)	0.351699	(0.3314, 0.372)	0.772574	(0.7645, 0.7807)	0.822027	(0.8151, 0.829)	0.0537003
rs1105879	2	234602202	dosage,metabolism/PK	C	3	4123	7705	0.34858	882	2146	0.291281	597	1731	0.256443	0.00238488	0.00149205	0.00524839	-0.0572983	-0.0921363	0.0348381	0.758151	0.857686	0.669643	Recessive	721	5193	128	1386	82	1082	1.63171	(1.39, 1.92)	0.72168	(0.59, 0.88)	0.587271	(0.46, 0.74)	0.0434974	(0.03, 0.06)	-0.0289059	(-0.04, -0.01)	-0.0438505	(-0.06, -0.03)	0.371159	(0.3436, 0.3987)	0.745228	(0.7329, 0.7576)	0.775256	(0.7639, 0.7866)	0.108357
rs1128503	7	87179601	dosage,metabolism/PK	A	3	5137	6709	0.433648	624	2428	0.204456	1112	1236	0.473595	0.0360791	0.0816073	0.00089395	-0.229192	0.0399461	-0.269138	0.224571	0.247681	0.782307	Recessive	1108	4815	54	1472	267	907	1.70543	(1.49, 1.95)	0.152662	(0.12, 0.2)	1.59273	(1.37, 1.85)	0.0681785	(0.05, 0.08)	-0.158357	(-0.17, -0.15)	0.0714335	(0.05, 0.1)	0.404384	(0.3788, 0.43)	0.669836	(0.655, 0.6847)	0.76006	(0.7482, 0.7719)	0.16572
rs1128503	7	87179601	dosage,metabolism/PK	A	3	5137	6709	0.433648	624	2428	0.204456	1112	1236	0.473595	0.0360791	0.0816073	0.00089395	-0.229192	0.0399461	-0.269138	0.224571	0.247681	0.782307	Additive	5137	6709	624	2428	1112	1236	1.61606	(1.51, 1.73)	0.326753	(0.3, 0.36)	1.4269	(1.31, 1.56)	0.112167	(0.1, 0.13)	-0.2358	(-0.25, -0.22)	0.0868983	(0.07, 0.11)	0.510321	(0.4957, 0.5249)	0.496869	(0.4819, 0.5119)	0.594283	(0.582, 0.6066)	0.398527
rs1128503	7	87179601	dosage,metabolism/PK	A	3	5137	6709	0.433648	624	2428	0.204456	1112	1236	0.473595	0.0360791	0.0816073	0.00089395	-0.229192	0.0399461	-0.269138	0.224571	0.247681	0.782307	Additive	5137	6709	624	2428	1112	1236	1.61606	(1.51, 1.73)	0.326753	(0.3, 0.36)	1.4269	(1.31, 1.56)	0.112167	(0.1, 0.13)	-0.2358	(-0.25, -0.22)	0.0868983	(0.07, 0.11)	0.510321	(0.4957, 0.5249)	0.496869	(0.4819, 0.5119)	0.594283	(0.582, 0.6066)	0.398527
rs1799808	2	128175862	dosage,metabolism/PK	G	3	4106	7692	0.651975	594	2428	0.803441	1232	1106	0.473054	0.0171972	0.119514	0.0188024	0.151467	-0.178921	0.330388	0.682625	0.120203	0.229536	Recessive	2527	3372	975	536	282	887	0.848374	(0.77, 0.93)	2.75801	(2.46, 3.1)	0.354784	(0.31, 0.41)	-0.0406522	(-0.06, -0.02)	0.247843	(0.22, 0.27)	-0.231373	(-0.26, -0.2)	0.460427	(0.4375, 0.4833)	0.610094	(0.5932, 0.627)	0.488402	(0.4667, 0.5101)	0.441077
rs1799978	11	113346351	dosage,metabolism/PK	G	3	629	11213	0.053116	478	2570	0.156824	174	2172	0.0741688	0.0254433	0.0158007	0.00114561	0.103708	0.0210528	0.0826553	0.824811	0.702377	0.880929	Recessive	20	5901	43	1481	7	1166	0.179427	(0.11, 0.3)	7.59949	(4.68, 12.34)	0.70345	(0.31, 1.54)	-0.0151613	(-0.02, -0.01)	0.0244092	(0.02, 0.03)	-0.00249445	(-0.01, 0)	0.309469	(0.2779, 0.341)	0.825017	(0.8153, 0.8347)	0.857392	(0.8488, 0.866)	0.00812253
rs2032582	7	87160618	dosage,metabolism/PK	A	3	5344	6466	0.452498	274	2774	0.089895	1008	1326	0.431877	0.0911746	0.158289	0.000236822	-0.362603	-0.0206213	-0.341982	0.100584	0.120203	0.907487	Additive	5344	6466	274	2774	1008	1326	2.64318	(2.46, 2.84)	0.121166	(0.11, 0.14)	1.25028	(1.14, 1.37)	0.214296	(0.2, 0.23)	-0.3592	(-0.37, -0.35)	0.0537638	(0.03, 0.08)	0.549325	(0.5358, 0.5629)	0.469172	(0.4533, 0.4851)	0.596091	(0.5838, 0.6084)	0.385412
rs2032582	7	87160618	dosage,metabolism/PK	A	3	5344	6466	0.452498	274	2774	0.089895	1008	1326	0.431877	0.0911746	0.158289	0.000236822	-0.362603	-0.0206213	-0.341982	0.100584	0.120203	0.907487	Additive	5344	6466	274	2774	1008	1326	2.64318	(2.46, 2.84)	0.121166	(0.11, 0.14)	1.25028	(1.14, 1.37)	0.214296	(0.2, 0.23)	-0.3592	(-0.37, -0.35)	0.0537638	(0.03, 0.08)	0.549325	(0.5358, 0.5629)	0.469172	(0.4533, 0.4851)	0.596091	(0.5838, 0.6084)	0.385412
rs2032582	7	87160618	dosage,metabolism/PK	C	3	5344	6466	0.547502	274	2774	0.910105	1008	1326	0.568123	0.0911746	0.158289	0.000236822	0.362603	0.0206213	0.341982	0.121038	0.120203	0.880929	Recessive	1754	4151	1265	259	386	781	0.266172	(0.24, 0.29)	11.2564	(9.76, 12.99)	0.721958	(0.63, 0.82)	-0.31649	(-0.34, -0.29)	0.527451	(0.51, 0.55)	-0.0756178	(-0.1, -0.05)	0.325035	(0.2946, 0.3555)	0.720917	(0.7078, 0.7341)	0.557934	(0.5391, 0.5768)	0.396114
rs2032582	7	87160618	dosage,metabolism/PK	A	3	5344	6466	0.452498	274	2774	0.089895	1008	1326	0.431877	0.0911746	0.158289	0.000236822	-0.362603	-0.0206213	-0.341982	0.100584	0.120203	0.907487	Dominant	4151	1754	259	1265	781	386	3.75696	(3.41, 4.13)	0.0888382	(0.08, 0.1)	1.38512	(1.21, 1.58)	0.31649	(0.29, 0.34)	-0.527451	(-0.55, -0.51)	0.0756178	(0.05, 0.1)	0.674965	(0.6603, 0.6896)	0.279083	(0.2451, 0.3131)	0.442066	(0.4183, 0.4658)	0.603886
rs2032582	7	87160618	dosage,metabolism/PK	A	3	5344	6466	0.452498	274	2774	0.089895	1008	1326	0.431877	0.0911746	0.158289	0.000236822	-0.362603	-0.0206213	-0.341982	0.100584	0.120203	0.907487	Additive	5344	6466	274	2774	1008	1326	2.64318	(2.46, 2.84)	0.121166	(0.11, 0.14)	1.25028	(1.14, 1.37)	0.214296	(0.2, 0.23)	-0.3592	(-0.37, -0.35)	0.0537638	(0.03, 0.08)	0.549325	(0.5358, 0.5629)	0.469172	(0.4533, 0.4851)	0.596091	(0.5838, 0.6084)	0.385412
rs2032582	7	87160618	dosage,metabolism/PK	A	3	5344	6466	0.452498	274	2774	0.089895	1008	1326	0.431877	0.0911746	0.158289	0.000236822	-0.362603	-0.0206213	-0.341982	0.100584	0.120203	0.907487	Additive	5344	6466	274	2774	1008	1326	2.64318	(2.46, 2.84)	0.121166	(0.11, 0.14)	1.25028	(1.14, 1.37)	0.214296	(0.2, 0.23)	-0.3592	(-0.37, -0.35)	0.0537638	(0.03, 0.08)	0.549325	(0.5358, 0.5629)	0.469172	(0.4533, 0.4851)	0.596091	(0.5838, 0.6084)	0.385412
rs2032582	7	87160618	dosage,metabolism/PK	A	3	5344	6466	0.452498	274	2774	0.089895	1008	1326	0.431877	0.0911746	0.158289	0.000236822	-0.362603	-0.0206213	-0.341982	0.100584	0.120203	0.907487	Recessive	1193	4712	15	1509	227	940	2.56217	(2.21, 2.97)	0.0395654	(0.02, 0.07)	1.24363	(1.06, 1.46)	0.112103	(0.1, 0.13)	-0.190949	(-0.2, -0.18)	0.0319098	(0.01, 0.06)	0.423685	(0.399, 0.4483)	0.65926	(0.6441, 0.6745)	0.750116	(0.7379, 0.7623)	0.166938
rs2070959	2	234602191	dosage,metabolism/PK	G	3	3896	7944	0.329054	728	2324	0.238532	500	1846	0.213129	0.00623649	0.000902321	0.00867353	-0.0905219	-0.115925	0.0254034	0.656723	0.892585	0.65423	Recessive	638	5282	91	1435	62	1111	2.00997	(1.67, 2.41)	0.579157	(0.46, 0.73)	0.514192	(0.39, 0.67)	0.0510826	(0.04, 0.06)	-0.0390558	(-0.05, -0.03)	-0.045049	(-0.06, -0.03)	0.369416	(0.3418, 0.397)	0.752291	(0.7402, 0.7644)	0.786518	(0.7755, 0.7975)	0.091774
rs2070959	2	234602191	dosage,metabolism/PK	G	3	3896	7944	0.329054	728	2324	0.238532	500	1846	0.213129	0.00623649	0.000902321	0.00867353	-0.0905219	-0.115925	0.0254034	0.656723	0.892585	0.65423	Additive	3896	7944	728	2324	500	1846	1.6654	(1.55, 1.79)	0.697622	(0.64, 0.76)	0.601459	(0.54, 0.67)	0.101562	(0.09, 0.12)	-0.0713509	(-0.09, -0.05)	-0.0973736	(-0.12, -0.08)	0.46792	(0.452, 0.4838)	0.610164	(0.5982, 0.6221)	0.624666	(0.6131, 0.6362)	0.29725
rs2231142	4	89052323	dosage,metabolism/PK	A	3	1289	10559	0.108795	92	2962	0.0301244	398	1950	0.169506	0.0119932	0.0578793	0.00485896	-0.0786703	0.0607112	-0.139382	0.700768	0.679285	0.677444	Recessive	68	5856	0	1527	47	1127	0.655709	(0.45, 0.95)	0	(0, NaN)	4.52791	(3.21, 6.6)	-0.00592223	(-0.01, 0)	-0.0162017	(-0.02, -0.01)	0.0309078	(0.02, 0.04)	0.315594	(0.2845, 0.3467)	0.809623	(0.7994, 0.8199)	0.861449	(0.853, 0.8699)	0.0133333
rs2273697	10	101563815	dosage,metabolism/PK	A	3	2388	9452	0.201689	597	2457	0.195481	381	1965	0.162404	3.91998e-05	0.00181258	0.001356	-0.00620785	-0.0392851	0.0330772	0.923189	0.857686	0.880929	Additive	2388	9452	597	2457	381	1965	1.14233	(1.05, 1.24)	1.00184	(0.91, 1.11)	0.773559	(0.69, 0.87)	0.0205781	(0.01, 0.03)	0.000288893	(-0.02, 0.02)	-0.0380122	(-0.05, -0.02)	0.395012	(0.3765, 0.4135)	0.696868	(0.687, 0.7067)	0.712877	(0.7034, 0.7224)	0.195244
rs4149032	12	21317791	dosage,metabolism/PK	A	3	3990	7834	0.337449	2029	1019	0.665682	864	1482	0.368286	0.0728668	0.087408	0.000583328	0.328233	0.0308372	0.297396	0.18828	0.120203	0.856189	Additive	3990	7834	2029	1019	864	1482	0.440306	(0.41, 0.47)	3.82153	(3.52, 4.15)	0.857495	(0.78, 0.94)	-0.198887	(-0.21, -0.18)	0.323128	(0.3, 0.34)	-0.0364338	(-0.06, -0.02)	0.376989	(0.3578, 0.3962)	0.658903	(0.6482, 0.6697)	0.564351	(0.5512, 0.5775)	0.399756
rs4986893	10	96540410	dosage,metabolism/PK	A	3	3	11835	0.000253421	0	3052	0	0	2342	0	5.19542e-05	0	4.18645e-05	-0.000253421	-0.000253421	0	0.923189	0.975982	0.955071	Additive	3	11835	0	3052	0	2342	Inf	(NaN, Inf)	0	(0, NaN)	0	(0, NaN)	0.000253421	(0, 0)	-0.000211566	(0, 0)	-0.000201478	(0, 0)	0.313196	(0.2911, 0.3353)	0.822714	(0.8158, 0.8296)	0.863916	(0.858, 0.8698)	0.000174095
rs6759892	2	234601669	dosage,metabolism/PK	C	3	4830	7012	0.40787	1126	1922	0.369423	706	1630	0.302226	0.00100272	0.00494064	0.00645326	-0.0384477	-0.105644	0.0671965	0.820852	0.770936	0.669643	Recessive	962	4959	205	1319	110	1058	1.46386	(1.28, 1.68)	0.872357	(0.74, 1.02)	0.559316	(0.45, 0.69)	0.0454592	(0.03, 0.06)	-0.0167058	(-0.04, 0)	-0.0625714	(-0.08, -0.04)	0.38767	(0.3611, 0.4142)	0.722396	(0.7093, 0.7355)	0.74167	(0.7292, 0.7541)	0.148264
rs6759892	2	234601669	dosage,metabolism/PK	C	3	4830	7012	0.40787	1126	1922	0.369423	706	1630	0.302226	0.00100272	0.00494064	0.00645326	-0.0384477	-0.105644	0.0671965	0.820852	0.770936	0.669643	Additive	4830	7012	1126	1922	706	1630	1.33553	(1.25, 1.43)	0.914541	(0.84, 0.99)	0.649693	(0.59, 0.71)	0.0676028	(0.05, 0.08)	-0.0210415	(-0.04, 0)	-0.097774	(-0.12, -0.08)	0.48659	(0.4713, 0.5019)	0.56705	(0.554, 0.5801)	0.559619	(0.5464, 0.5729)	0.386741
rs7668258	4	69962078	dosage,metabolism/PK	G	3	6374	5470	0.461837	888	2164	0.709043	729	1617	0.689258	0.0398467	0.000458422	0.0285485	0.247206	0.227421	0.0197849	0.357217	0.914731	0.019304	Recessive	1235	4687	759	767	567	606	0.272834	(0.25, 0.3)	2.90666	(2.59, 3.26)	2.55918	(2.26, 2.9)	-0.282749	(-0.3, -0.26)	0.243397	(0.22, 0.27)	0.215653	(0.19, 0.25)	0.302517	(0.2705, 0.3346)	0.702007	(0.6883, 0.7158)	0.698411	(0.6845, 0.7123)	0.297065
rs7668258	4	69962078	dosage,metabolism/PK	A	3	6374	5470	0.538163	888	2164	0.290957	729	1617	0.310742	0.0398467	0.000458422	0.0285485	-0.247206	-0.227421	-0.0197849	0.206996	0.981167	0.0349303	Recessive	1687	4235	121	1405	123	1050	4.00796	(3.47, 4.62)	0.251464	(0.21, 0.31)	0.365424	(0.3, 0.44)	0.194466	(0.18, 0.21)	-0.175817	(-0.19, -0.16)	-0.13789	(-0.16, -0.12)	0.480455	(0.4585, 0.5024)	0.627073	(0.6108, 0.6434)	0.668484	(0.6536, 0.6833)	0.223988
rs10028494	4	69970937	efficacy	C	3	2657	9103	0.225935	337	2705	0.110782	338	1994	0.14494	0.013418	0.00260947	0.0054132	-0.115153	-0.0809954	-0.0341576	0.579775	0.981167	0.669643	Recessive	310	5570	24	1497	24	1142	3.05988	(2.25, 4.16)	0.322177	(0.21, 0.49)	0.444666	(0.29, 0.68)	0.0348573	(0.03, 0.04)	-0.0316237	(-0.04, -0.02)	-0.0245458	(-0.03, -0.02)	0.344228	(0.315, 0.3735)	0.786273	(0.7752, 0.7973)	0.827711	(0.818, 0.8374)	0.0417883
rs10030044	4	157011923	efficacy	C	3	4639	7155	0.393336	1404	1638	0.461538	878	1464	0.374893	0.00314077	0.00755575	0.00019757	0.0682029	-0.0184423	0.0866452	0.923189	0.682106	0.921937	Additive	4639	7155	1404	1638	878	1464	0.881335	(0.83, 0.94)	1.33908	(1.24, 1.45)	0.872646	(0.8, 0.95)	-0.0305128	(-0.05, -0.01)	0.0712583	(0.05, 0.09)	-0.0324268	(-0.05, -0.01)	0.450635	(0.4341, 0.4671)	0.583479	(0.5708, 0.5961)	0.562988	(0.5498, 0.5762)	0.402899
rs10042486	5	63261329	efficacy	G	3	5823	5973	0.493642	828	2222	0.271475	1185	1151	0.507277	0.0325804	0.0583455	0.00010262	-0.222167	0.0136355	-0.235802	0.240195	0.307022	0.894572	Recessive	1444	4454	110	1415	312	856	1.7447	(1.55, 1.97)	0.235075	(0.19, 0.29)	1.37656	(1.2, 1.59)	0.0881262	(0.07, 0.11)	-0.176383	(-0.19, -0.16)	0.057774	(0.03, 0.08)	0.432429	(0.4082, 0.4567)	0.630893	(0.6147, 0.6471)	0.719474	(0.7063, 0.7327)	0.217204
rs10042486	5	63261329	efficacy	A	3	5823	5973	0.506358	828	2222	0.728525	1185	1151	0.492723	0.0325804	0.0583455	0.00010262	0.222167	-0.0136355	0.235802	0.451023	0.206535	0.955071	Recessive	1519	4379	807	718	295	873	0.500808	(0.45, 0.55)	3.25414	(2.9, 3.65)	0.740479	(0.64, 0.85)	-0.151664	(-0.17, -0.13)	0.272458	(0.25, 0.3)	-0.0607819	(-0.09, -0.03)	0.362007	(0.3339, 0.3901)	0.705273	(0.6916, 0.7189)	0.627634	(0.6113, 0.6439)	0.305087
rs10210302	2	234158839	efficacy	A	3	6137	5717	0.517716	921	2131	0.301769	736	1612	0.313458	0.0304579	0.000157866	0.023053	-0.215946	-0.204257	-0.0116889	0.259708	0.981167	0.0893933	Dominant	4538	1389	789	737	605	569	3.06085	(2.78, 3.37)	0.407573	(0.36, 0.46)	0.424349	(0.37, 0.48)	0.249352	(0.23, 0.27)	-0.207226	(-0.23, -0.18)	-0.199414	(-0.23, -0.17)	0.677408	(0.6628, 0.692)	0.318419	(0.2875, 0.3493)	0.316564	(0.2856, 0.3476)	0.687609
rs10264272	7	99262835	efficacy	A	3	16	11838	0.00134976	380	2674	0.124427	46	2302	0.0195911	0.095426	0.0371789	0.0105642	0.123077	0.0182414	0.104836	0.758151	0.602583	0.880929	Additive	16	11838	380	2674	46	2302	0.0157875	(0.01, 0.03)	32.4101	(24.7, 42.52)	0.732293	(0.5, 1)	-0.0775099	(-0.08, -0.07)	0.120061	(0.11, 0.13)	-0.00697178	(-0.01, 0)	0.289291	(0.2659, 0.3127)	0.841446	(0.835, 0.8479)	0.843649	(0.8372, 0.8501)	0.0256143
rs10276036	7	87180198	efficacy	G	3	5137	6713	0.433502	784	2268	0.256881	1125	1221	0.47954	0.0212163	0.0532949	0.00118595	-0.176621	0.0460375	-0.222659	0.374002	0.359769	0.746586	Additive	5137	6713	784	2268	1125	1221	1.39858	(1.31, 1.49)	0.437978	(0.4, 0.48)	1.39755	(1.28, 1.53)	0.0798526	(0.06, 0.1)	-0.184229	(-0.2, -0.17)	0.0822104	(0.06, 0.1)	0.500116	(0.4852, 0.515)	0.50545	(0.4907, 0.5202)	0.585923	(0.5734, 0.5985)	0.408511
rs10276036	7	87180198	efficacy	A	3	5137	6713	0.566498	784	2268	0.743119	1125	1221	0.52046	0.0212163	0.0532949	0.00118595	0.176621	-0.0460375	0.222659	0.590786	0.244917	0.843528	Additive	6713	5137	2268	784	1221	1125	0.71501	(0.67, 0.76)	2.28322	(2.09, 2.49)	0.715539	(0.66, 0.78)	-0.0798526	(-0.1, -0.06)	0.184229	(0.17, 0.2)	-0.0822104	(-0.1, -0.06)	0.499884	(0.485, 0.5148)	0.49455	(0.4795, 0.5096)	0.414077	(0.3963, 0.4318)	0.591489
rs10280101	7	87153585	efficacy	C	3	1534	10304	0.129583	493	2559	0.161533	265	2083	0.112862	0.00141458	0.00482454	0.000348729	0.0319507	-0.0167207	0.0486714	0.999761	0.810558	0.937811	Additive	1534	10304	493	2559	265	2083	0.911707	(0.83, 1)	1.32651	(1.19, 1.48)	0.807319	(0.7, 0.93)	-0.0107877	(-0.02, 0)	0.0347183	(0.02, 0.05)	-0.0232696	(-0.04, -0.01)	0.358278	(0.3383, 0.3783)	0.747186	(0.7385, 0.7559)	0.761573	(0.7532, 0.7699)	0.132962
rs1042173	17	28525011	efficacy	A	3	5406	6418	0.542794	725	2323	0.762139	1216	1128	0.481229	0.032355	0.0841662	0.00210229	0.219345	-0.0615656	0.28091	0.465434	0.138519	0.73088	Recessive	1757	4155	883	641	280	892	0.557395	(0.51, 0.61)	3.41307	(3.05, 3.83)	0.570254	(0.49, 0.66)	-0.134188	(-0.16, -0.11)	0.291847	(0.26, 0.32)	-0.116122	(-0.14, -0.09)	0.382203	(0.3553, 0.4091)	0.688894	(0.6747, 0.7031)	0.589684	(0.5721, 0.6073)	0.339219
rs1042713	5	148206440	efficacy	A	3	4401	7429	0.37202	1515	1539	0.496071	1037	1309	0.442029	0.0104792	0.00287896	0.00286263	0.12405	0.0700087	0.0540417	0.758151	0.796286	0.669643	Dominant	3569	2346	1127	400	810	363	0.599257	(0.54, 0.66)	1.743	(1.54, 1.97)	1.30482	(1.14, 1.49)	-0.114026	(-0.14, -0.09)	0.120244	(0.1, 0.15)	0.0595239	(0.03, 0.09)	0.502844	(0.4818, 0.5238)	0.44527	(0.4217, 0.4688)	0.412768	(0.3876, 0.438)	0.639118
rs1042713	5	148206440	efficacy	A	3	4401	7429	0.37202	1515	1539	0.496071	1037	1309	0.442029	0.0104792	0.00287896	0.00286263	0.12405	0.0700087	0.0540417	0.758151	0.796286	0.669643	Dominant	3569	2346	1127	400	810	363	0.599257	(0.54, 0.66)	1.743	(1.54, 1.97)	1.30482	(1.14, 1.49)	-0.114026	(-0.14, -0.09)	0.120244	(0.1, 0.15)	0.0595239	(0.03, 0.09)	0.502844	(0.4818, 0.5238)	0.44527	(0.4217, 0.4688)	0.412768	(0.3876, 0.438)	0.639118
rs1042713	5	148206440	efficacy	A	3	4401	7429	0.37202	1515	1539	0.496071	1037	1309	0.442029	0.0104792	0.00287896	0.00286263	0.12405	0.0700087	0.0540417	0.758151	0.796286	0.669643	Recessive	832	5083	388	1139	227	946	0.554925	(0.49, 0.62)	1.93936	(1.7, 2.21)	1.22378	(1.04, 1.43)	-0.0871184	(-0.11, -0.07)	0.104686	(0.08, 0.13)	0.0295865	(0.01, 0.05)	0.338595	(0.3091, 0.3681)	0.744864	(0.7325, 0.7572)	0.748578	(0.7363, 0.7608)	0.167963
rs1042713	5	148206440	efficacy	A	3	4401	7429	0.37202	1515	1539	0.496071	1037	1309	0.442029	0.0104792	0.00287896	0.00286263	0.12405	0.0700087	0.0540417	0.758151	0.796286	0.669643	Additive	4401	7429	1515	1539	1037	1309	0.66112	(0.62, 0.71)	1.58178	(1.46, 1.71)	1.2009	(1.1, 1.31)	-0.100572	(-0.12, -0.08)	0.112465	(0.09, 0.13)	0.0445552	(0.02, 0.07)	0.42072	(0.4032, 0.4382)	0.595067	(0.5827, 0.6074)	0.580673	(0.568, 0.5934)	0.40354
rs1042713	5	148206440	efficacy	A	3	4401	7429	0.37202	1515	1539	0.496071	1037	1309	0.442029	0.0104792	0.00287896	0.00286263	0.12405	0.0700087	0.0540417	0.758151	0.796286	0.669643	Recessive	832	5083	388	1139	227	946	0.554925	(0.49, 0.62)	1.93936	(1.7, 2.21)	1.22378	(1.04, 1.43)	-0.0871184	(-0.11, -0.07)	0.104686	(0.08, 0.13)	0.0295865	(0.01, 0.05)	0.338595	(0.3091, 0.3681)	0.744864	(0.7325, 0.7572)	0.748578	(0.7363, 0.7608)	0.167963
rs1042713	5	148206440	efficacy	A	3	4401	7429	0.37202	1515	1539	0.496071	1037	1309	0.442029	0.0104792	0.00287896	0.00286263	0.12405	0.0700087	0.0540417	0.758151	0.796286	0.669643	Dominant	3569	2346	1127	400	810	363	0.599257	(0.54, 0.66)	1.743	(1.54, 1.97)	1.30482	(1.14, 1.49)	-0.114026	(-0.14, -0.09)	0.120244	(0.1, 0.15)	0.0595239	(0.03, 0.09)	0.502844	(0.4818, 0.5238)	0.44527	(0.4217, 0.4688)	0.412768	(0.3876, 0.438)	0.639118
rs1042713	5	148206440	efficacy	A	3	4401	7429	0.37202	1515	1539	0.496071	1037	1309	0.442029	0.0104792	0.00287896	0.00286263	0.12405	0.0700087	0.0540417	0.758151	0.796286	0.669643	Recessive	832	5083	388	1139	227	946	0.554925	(0.49, 0.62)	1.93936	(1.7, 2.21)	1.22378	(1.04, 1.43)	-0.0871184	(-0.11, -0.07)	0.104686	(0.08, 0.13)	0.0295865	(0.01, 0.05)	0.338595	(0.3091, 0.3681)	0.744864	(0.7325, 0.7572)	0.748578	(0.7363, 0.7608)	0.167963
rs1042713	5	148206440	efficacy	A	3	4401	7429	0.37202	1515	1539	0.496071	1037	1309	0.442029	0.0104792	0.00287896	0.00286263	0.12405	0.0700087	0.0540417	0.758151	0.796286	0.669643	Recessive	832	5083	388	1139	227	946	0.554925	(0.49, 0.62)	1.93936	(1.7, 2.21)	1.22378	(1.04, 1.43)	-0.0871184	(-0.11, -0.07)	0.104686	(0.08, 0.13)	0.0295865	(0.01, 0.05)	0.338595	(0.3091, 0.3681)	0.744864	(0.7325, 0.7572)	0.748578	(0.7363, 0.7608)	0.167963
rs1042858	11	4159466	efficacy	G	3	848	10992	0.0716216	560	2494	0.183366	419	1929	0.17845	0.0237786	4.00267e-05	0.0193798	0.111744	0.106828	0.00491633	0.794118	0.972096	0.65423	Dominant	820	5100	507	1020	381	793	0.328268	(0.29, 0.37)	2.43894	(2.16, 2.76)	2.21581	(1.93, 2.54)	-0.190254	(-0.21, -0.17)	0.162726	(0.14, 0.19)	0.146339	(0.12, 0.17)	0.305417	(0.2736, 0.3373)	0.742373	(0.7299, 0.7548)	0.754089	(0.742, 0.7661)	0.198121
rs1042858	11	4159466	efficacy	G	3	848	10992	0.0716216	560	2494	0.183366	419	1929	0.17845	0.0237786	4.00267e-05	0.0193798	0.111744	0.106828	0.00491633	0.794118	0.972096	0.65423	Recessive	28	5892	53	1474	38	1136	0.1363	(0.09, 0.21)	3.82883	(2.66, 5.52)	3.04195	(2.03, 4.49)	-0.0289615	(-0.04, -0.02)	0.0254049	(0.02, 0.03)	0.0214911	(0.01, 0.03)	0.305997	(0.2742, 0.3378)	0.821366	(0.8115, 0.8312)	0.858833	(0.8503, 0.8674)	0.0138035
rs1042927	11	4159929	efficacy	C	3	849	10997	0.0716698	559	2489	0.183399	419	1929	0.17845	0.0237375	4.05714e-05	0.0193493	0.111729	0.10678	0.00494921	0.794118	0.972096	0.65423	Dominant	821	5102	506	1018	381	793	0.328547	(0.29, 0.37)	2.43771	(2.15, 2.76)	2.21581	(1.93, 2.54)	-0.19015	(-0.21, -0.17)	0.162654	(0.14, 0.19)	0.146339	(0.12, 0.17)	0.305301	(0.2735, 0.3371)	0.742489	(0.7301, 0.7549)	0.754089	(0.742, 0.7661)	0.198121
rs1042927	11	4159929	efficacy	C	3	849	10997	0.0716698	559	2489	0.183399	419	1929	0.17845	0.0237375	4.05714e-05	0.0193493	0.111729	0.10678	0.00494921	0.794118	0.972096	0.65423	Additive	849	10997	559	2489	419	1929	0.348755	(0.32, 0.38)	2.28945	(2.05, 2.55)	2.08047	(1.84, 2.34)	-0.109576	(-0.12, -0.1)	0.0940654	(0.08, 0.11)	0.083915	(0.07, 0.1)	0.305475	(0.283, 0.328)	0.782102	(0.7742, 0.79)	0.806461	(0.7991, 0.8138)	0.105962
rs1044457	1	47842777	efficacy	G	3	6283	5557	0.469341	284	2764	0.906824	999	1345	0.573805	0.1264	0.150296	0.00602586	0.437483	0.104464	0.333019	0.100584	0.120203	0.65423	Recessive	1320	4600	1261	263	398	774	0.179369	(0.16, 0.2)	14.998	(12.99, 17.31)	0.968854	(0.85, 1.1)	-0.392383	(-0.41, -0.37)	0.585183	(0.56, 0.61)	-0.00713175	(-0.04, 0.02)	0.273561	(0.2392, 0.308)	0.770079	(0.7585, 0.7816)	0.610608	(0.5937, 0.6275)	0.345752
rs1044457	1	47842777	efficacy	G	3	6283	5557	0.469341	284	2764	0.906824	999	1345	0.573805	0.1264	0.150296	0.00602586	0.437483	0.104464	0.333019	0.100584	0.120203	0.65423	Recessive	1320	4600	1261	263	398	774	0.179369	(0.16, 0.2)	14.998	(12.99, 17.31)	0.968854	(0.85, 1.1)	-0.392383	(-0.41, -0.37)	0.585183	(0.56, 0.61)	-0.00713175	(-0.04, 0.02)	0.273561	(0.2392, 0.308)	0.770079	(0.7585, 0.7816)	0.610608	(0.5937, 0.6275)	0.345752
rs1045642	7	87138645	efficacy	A	3	6248	5584	0.528059	635	2419	0.207924	1057	1291	0.45017	0.0672302	0.0670359	0.00335596	-0.320135	-0.0778891	-0.242246	0.112073	0.283129	0.669643	Additive	6248	5584	635	2419	1057	1291	2.4534	(2.29, 2.63)	0.247053	(0.23, 0.27)	0.951971	(0.87, 1.04)	0.214842	(0.2, 0.23)	-0.307238	(-0.32, -0.29)	-0.0122104	(-0.03, 0.01)	0.577811	(0.565, 0.5906)	0.435767	(0.4188, 0.4528)	0.525705	(0.5115, 0.5399)	0.460717
rs1045642	7	87138645	efficacy	G	3	6248	5584	0.471941	635	2419	0.792076	1057	1291	0.54983	0.0672302	0.0670359	0.00335596	0.320135	0.0778891	0.242246	0.18828	0.192653	0.669643	Recessive	1329	4587	958	569	355	819	0.306282	(0.28, 0.34)	5.40489	(4.81, 6.08)	0.977217	(0.85, 1.12)	-0.261471	(-0.28, -0.24)	0.389856	(0.36, 0.42)	-0.00488357	(-0.03, 0.02)	0.315307	(0.2842, 0.3464)	0.73854	(0.726, 0.7511)	0.63955	(0.6237, 0.6554)	0.306603
rs1045642	7	87138645	efficacy	A	3	6248	5584	0.528059	635	2419	0.207924	1057	1291	0.45017	0.0672302	0.0670359	0.00335596	-0.320135	-0.0778891	-0.242246	0.112073	0.283129	0.669643	Dominant	4587	1329	569	958	819	355	3.26497	(2.96, 3.6)	0.185017	(0.16, 0.21)	1.02331	(0.89, 1.17)	0.261471	(0.24, 0.28)	-0.389856	(-0.42, -0.36)	0.00488357	(-0.02, 0.03)	0.684693	(0.6704, 0.699)	0.26146	(0.226, 0.2969)	0.36045	(0.3323, 0.3886)	0.693397
rs1045642	7	87138645	efficacy	A	3	6248	5584	0.528059	635	2419	0.207924	1057	1291	0.45017	0.0672302	0.0670359	0.00335596	-0.320135	-0.0778891	-0.242246	0.112073	0.283129	0.669643	Additive	6248	5584	635	2419	1057	1291	2.4534	(2.29, 2.63)	0.247053	(0.23, 0.27)	0.951971	(0.87, 1.04)	0.214842	(0.2, 0.23)	-0.307238	(-0.32, -0.29)	-0.0122104	(-0.03, 0.01)	0.577811	(0.565, 0.5906)	0.435767	(0.4188, 0.4528)	0.525705	(0.5115, 0.5399)	0.460717
rs1045642	7	87138645	efficacy	G	3	6248	5584	0.471941	635	2419	0.792076	1057	1291	0.54983	0.0672302	0.0670359	0.00335596	0.320135	0.0778891	0.242246	0.18828	0.192653	0.669643	Additive	5584	6248	2419	635	1291	1057	0.407597	(0.38, 0.44)	4.04771	(3.69, 4.44)	1.05045	(0.96, 1.15)	-0.214842	(-0.23, -0.2)	0.307238	(0.29, 0.32)	0.0122104	(-0.01, 0.03)	0.422189	(0.4047, 0.4397)	0.564233	(0.5511, 0.5774)	0.474295	(0.4586, 0.49)	0.539283
rs1045642	7	87138645	efficacy	G	3	6248	5584	0.471941	635	2419	0.792076	1057	1291	0.54983	0.0672302	0.0670359	0.00335596	0.320135	0.0778891	0.242246	0.18828	0.192653	0.669643	Recessive	1329	4587	958	569	355	819	0.306282	(0.28, 0.34)	5.40489	(4.81, 6.08)	0.977217	(0.85, 1.12)	-0.261471	(-0.28, -0.24)	0.389856	(0.36, 0.42)	-0.00488357	(-0.03, 0.02)	0.315307	(0.2842, 0.3464)	0.73854	(0.726, 0.7511)	0.63955	(0.6237, 0.6554)	0.306603
rs1045642	7	87138645	efficacy	A	3	6248	5584	0.528059	635	2419	0.207924	1057	1291	0.45017	0.0672302	0.0670359	0.00335596	-0.320135	-0.0778891	-0.242246	0.112073	0.283129	0.669643	Dominant	4587	1329	569	958	819	355	3.26497	(2.96, 3.6)	0.185017	(0.16, 0.21)	1.02331	(0.89, 1.17)	0.261471	(0.24, 0.28)	-0.389856	(-0.42, -0.36)	0.00488357	(-0.02, 0.03)	0.684693	(0.6704, 0.699)	0.26146	(0.226, 0.2969)	0.36045	(0.3323, 0.3886)	0.693397
rs1045642	7	87138645	efficacy	G	3	6248	5584	0.471941	635	2419	0.792076	1057	1291	0.54983	0.0672302	0.0670359	0.00335596	0.320135	0.0778891	0.242246	0.18828	0.192653	0.669643	Recessive	1329	4587	958	569	355	819	0.306282	(0.28, 0.34)	5.40489	(4.81, 6.08)	0.977217	(0.85, 1.12)	-0.261471	(-0.28, -0.24)	0.389856	(0.36, 0.42)	-0.00488357	(-0.03, 0.02)	0.315307	(0.2842, 0.3464)	0.73854	(0.726, 0.7511)	0.63955	(0.6237, 0.6554)	0.306603
rs1045642	7	87138645	efficacy	G	3	6248	5584	0.471941	635	2419	0.792076	1057	1291	0.54983	0.0672302	0.0670359	0.00335596	0.320135	0.0778891	0.242246	0.18828	0.192653	0.669643	Recessive	1329	4587	958	569	355	819	0.306282	(0.28, 0.34)	5.40489	(4.81, 6.08)	0.977217	(0.85, 1.12)	-0.261471	(-0.28, -0.24)	0.389856	(0.36, 0.42)	-0.00488357	(-0.03, 0.02)	0.315307	(0.2842, 0.3464)	0.73854	(0.726, 0.7511)	0.63955	(0.6237, 0.6554)	0.306603
rs1045642	7	87138645	efficacy	G	3	6248	5584	0.471941	635	2419	0.792076	1057	1291	0.54983	0.0672302	0.0670359	0.00335596	0.320135	0.0778891	0.242246	0.18828	0.192653	0.669643	Additive	5584	6248	2419	635	1291	1057	0.407597	(0.38, 0.44)	4.04771	(3.69, 4.44)	1.05045	(0.96, 1.15)	-0.214842	(-0.23, -0.2)	0.307238	(0.29, 0.32)	0.0122104	(-0.01, 0.03)	0.422189	(0.4047, 0.4397)	0.564233	(0.5511, 0.5774)	0.474295	(0.4586, 0.49)	0.539283
rs1045642	7	87138645	efficacy	A	3	6248	5584	0.528059	635	2419	0.207924	1057	1291	0.45017	0.0672302	0.0670359	0.00335596	-0.320135	-0.0778891	-0.242246	0.112073	0.283129	0.669643	Recessive	1661	4255	66	1461	238	936	3.07797	(2.7, 3.51)	0.123487	(0.1, 0.16)	0.841591	(0.72, 0.98)	0.168213	(0.15, 0.18)	-0.22462	(-0.24, -0.21)	-0.0293044	(-0.05, 0)	0.47093	(0.4485, 0.4933)	0.610073	(0.5932, 0.627)	0.69096	(0.6768, 0.7051)	0.228038
rs1045642	7	87138645	efficacy	G	3	6248	5584	0.471941	635	2419	0.792076	1057	1291	0.54983	0.0672302	0.0670359	0.00335596	0.320135	0.0778891	0.242246	0.18828	0.192653	0.669643	Recessive	1329	4587	958	569	355	819	0.306282	(0.28, 0.34)	5.40489	(4.81, 6.08)	0.977217	(0.85, 1.12)	-0.261471	(-0.28, -0.24)	0.389856	(0.36, 0.42)	-0.00488357	(-0.03, 0.02)	0.315307	(0.2842, 0.3464)	0.73854	(0.726, 0.7511)	0.63955	(0.6237, 0.6554)	0.306603
rs1045642	7	87138645	efficacy	A	3	6248	5584	0.528059	635	2419	0.207924	1057	1291	0.45017	0.0672302	0.0670359	0.00335596	-0.320135	-0.0778891	-0.242246	0.112073	0.283129	0.669643	Recessive	1661	4255	66	1461	238	936	3.07797	(2.7, 3.51)	0.123487	(0.1, 0.16)	0.841591	(0.72, 0.98)	0.168213	(0.15, 0.18)	-0.22462	(-0.24, -0.21)	-0.0293044	(-0.05, 0)	0.47093	(0.4485, 0.4933)	0.610073	(0.5932, 0.627)	0.69096	(0.6768, 0.7051)	0.228038
rs1045642	7	87138645	efficacy	G	3	6248	5584	0.471941	635	2419	0.792076	1057	1291	0.54983	0.0672302	0.0670359	0.00335596	0.320135	0.0778891	0.242246	0.18828	0.192653	0.669643	Additive	5584	6248	2419	635	1291	1057	0.407597	(0.38, 0.44)	4.04771	(3.69, 4.44)	1.05045	(0.96, 1.15)	-0.214842	(-0.23, -0.2)	0.307238	(0.29, 0.32)	0.0122104	(-0.01, 0.03)	0.422189	(0.4047, 0.4397)	0.564233	(0.5511, 0.5774)	0.474295	(0.4586, 0.49)	0.539283
rs1045642	7	87138645	efficacy	A	3	6248	5584	0.528059	635	2419	0.207924	1057	1291	0.45017	0.0672302	0.0670359	0.00335596	-0.320135	-0.0778891	-0.242246	0.112073	0.283129	0.669643	Dominant	4587	1329	569	958	819	355	3.26497	(2.96, 3.6)	0.185017	(0.16, 0.21)	1.02331	(0.89, 1.17)	0.261471	(0.24, 0.28)	-0.389856	(-0.42, -0.36)	0.00488357	(-0.02, 0.03)	0.684693	(0.6704, 0.699)	0.26146	(0.226, 0.2969)	0.36045	(0.3323, 0.3886)	0.693397
rs1045642	7	87138645	efficacy	A	3	6248	5584	0.528059	635	2419	0.207924	1057	1291	0.45017	0.0672302	0.0670359	0.00335596	-0.320135	-0.0778891	-0.242246	0.112073	0.283129	0.669643	Recessive	1661	4255	66	1461	238	936	3.07797	(2.7, 3.51)	0.123487	(0.1, 0.16)	0.841591	(0.72, 0.98)	0.168213	(0.15, 0.18)	-0.22462	(-0.24, -0.21)	-0.0293044	(-0.05, 0)	0.47093	(0.4485, 0.4933)	0.610073	(0.5932, 0.627)	0.69096	(0.6768, 0.7051)	0.228038
rs1045642	7	87138645	efficacy	A	3	6248	5584	0.528059	635	2419	0.207924	1057	1291	0.45017	0.0672302	0.0670359	0.00335596	-0.320135	-0.0778891	-0.242246	0.112073	0.283129	0.669643	Additive	6248	5584	635	2419	1057	1291	2.4534	(2.29, 2.63)	0.247053	(0.23, 0.27)	0.951971	(0.87, 1.04)	0.214842	(0.2, 0.23)	-0.307238	(-0.32, -0.29)	-0.0122104	(-0.03, 0.01)	0.577811	(0.565, 0.5906)	0.435767	(0.4188, 0.4528)	0.525705	(0.5115, 0.5399)	0.460717
rs1045642	7	87138645	efficacy	A	3	6248	5584	0.528059	635	2419	0.207924	1057	1291	0.45017	0.0672302	0.0670359	0.00335596	-0.320135	-0.0778891	-0.242246	0.112073	0.283129	0.669643	Additive	6248	5584	635	2419	1057	1291	2.4534	(2.29, 2.63)	0.247053	(0.23, 0.27)	0.951971	(0.87, 1.04)	0.214842	(0.2, 0.23)	-0.307238	(-0.32, -0.29)	-0.0122104	(-0.03, 0.01)	0.577811	(0.565, 0.5906)	0.435767	(0.4188, 0.4528)	0.525705	(0.5115, 0.5399)	0.460717
rs1045642	7	87138645	efficacy	G	3	6248	5584	0.471941	635	2419	0.792076	1057	1291	0.54983	0.0672302	0.0670359	0.00335596	0.320135	0.0778891	0.242246	0.18828	0.192653	0.669643	Recessive	1329	4587	958	569	355	819	0.306282	(0.28, 0.34)	5.40489	(4.81, 6.08)	0.977217	(0.85, 1.12)	-0.261471	(-0.28, -0.24)	0.389856	(0.36, 0.42)	-0.00488357	(-0.03, 0.02)	0.315307	(0.2842, 0.3464)	0.73854	(0.726, 0.7511)	0.63955	(0.6237, 0.6554)	0.306603
rs1045642	7	87138645	efficacy	A	3	6248	5584	0.528059	635	2419	0.207924	1057	1291	0.45017	0.0672302	0.0670359	0.00335596	-0.320135	-0.0778891	-0.242246	0.112073	0.283129	0.669643	Recessive	1661	4255	66	1461	238	936	3.07797	(2.7, 3.51)	0.123487	(0.1, 0.16)	0.841591	(0.72, 0.98)	0.168213	(0.15, 0.18)	-0.22462	(-0.24, -0.21)	-0.0293044	(-0.05, 0)	0.47093	(0.4485, 0.4933)	0.610073	(0.5932, 0.627)	0.69096	(0.6768, 0.7051)	0.228038
rs1045642	7	87138645	efficacy	G	3	6248	5584	0.471941	635	2419	0.792076	1057	1291	0.54983	0.0672302	0.0670359	0.00335596	0.320135	0.0778891	0.242246	0.18828	0.192653	0.669643	Additive	5584	6248	2419	635	1291	1057	0.407597	(0.38, 0.44)	4.04771	(3.69, 4.44)	1.05045	(0.96, 1.15)	-0.214842	(-0.23, -0.2)	0.307238	(0.29, 0.32)	0.0122104	(-0.01, 0.03)	0.422189	(0.4047, 0.4397)	0.564233	(0.5511, 0.5774)	0.474295	(0.4586, 0.49)	0.539283
rs1045642	7	87138645	efficacy	A	3	6248	5584	0.528059	635	2419	0.207924	1057	1291	0.45017	0.0672302	0.0670359	0.00335596	-0.320135	-0.0778891	-0.242246	0.112073	0.283129	0.669643	Additive	6248	5584	635	2419	1057	1291	2.4534	(2.29, 2.63)	0.247053	(0.23, 0.27)	0.951971	(0.87, 1.04)	0.214842	(0.2, 0.23)	-0.307238	(-0.32, -0.29)	-0.0122104	(-0.03, 0.01)	0.577811	(0.565, 0.5906)	0.435767	(0.4188, 0.4528)	0.525705	(0.5115, 0.5399)	0.460717
rs1045642	7	87138645	efficacy	G	3	6248	5584	0.471941	635	2419	0.792076	1057	1291	0.54983	0.0672302	0.0670359	0.00335596	0.320135	0.0778891	0.242246	0.18828	0.192653	0.669643	Recessive	1329	4587	958	569	355	819	0.306282	(0.28, 0.34)	5.40489	(4.81, 6.08)	0.977217	(0.85, 1.12)	-0.261471	(-0.28, -0.24)	0.389856	(0.36, 0.42)	-0.00488357	(-0.03, 0.02)	0.315307	(0.2842, 0.3464)	0.73854	(0.726, 0.7511)	0.63955	(0.6237, 0.6554)	0.306603
rs1045642	7	87138645	efficacy	A	3	6248	5584	0.528059	635	2419	0.207924	1057	1291	0.45017	0.0672302	0.0670359	0.00335596	-0.320135	-0.0778891	-0.242246	0.112073	0.283129	0.669643	Additive	6248	5584	635	2419	1057	1291	2.4534	(2.29, 2.63)	0.247053	(0.23, 0.27)	0.951971	(0.87, 1.04)	0.214842	(0.2, 0.23)	-0.307238	(-0.32, -0.29)	-0.0122104	(-0.03, 0.01)	0.577811	(0.565, 0.5906)	0.435767	(0.4188, 0.4528)	0.525705	(0.5115, 0.5399)	0.460717
rs1045642	7	87138645	efficacy	G	3	6248	5584	0.471941	635	2419	0.792076	1057	1291	0.54983	0.0672302	0.0670359	0.00335596	0.320135	0.0778891	0.242246	0.18828	0.192653	0.669643	Recessive	1329	4587	958	569	355	819	0.306282	(0.28, 0.34)	5.40489	(4.81, 6.08)	0.977217	(0.85, 1.12)	-0.261471	(-0.28, -0.24)	0.389856	(0.36, 0.42)	-0.00488357	(-0.03, 0.02)	0.315307	(0.2842, 0.3464)	0.73854	(0.726, 0.7511)	0.63955	(0.6237, 0.6554)	0.306603
rs1045642	7	87138645	efficacy	A	3	6248	5584	0.528059	635	2419	0.207924	1057	1291	0.45017	0.0672302	0.0670359	0.00335596	-0.320135	-0.0778891	-0.242246	0.112073	0.283129	0.669643	Dominant	4587	1329	569	958	819	355	3.26497	(2.96, 3.6)	0.185017	(0.16, 0.21)	1.02331	(0.89, 1.17)	0.261471	(0.24, 0.28)	-0.389856	(-0.42, -0.36)	0.00488357	(-0.02, 0.03)	0.684693	(0.6704, 0.699)	0.26146	(0.226, 0.2969)	0.36045	(0.3323, 0.3886)	0.693397
rs1045642	7	87138645	efficacy	A	3	6248	5584	0.528059	635	2419	0.207924	1057	1291	0.45017	0.0672302	0.0670359	0.00335596	-0.320135	-0.0778891	-0.242246	0.112073	0.283129	0.669643	Recessive	1661	4255	66	1461	238	936	3.07797	(2.7, 3.51)	0.123487	(0.1, 0.16)	0.841591	(0.72, 0.98)	0.168213	(0.15, 0.18)	-0.22462	(-0.24, -0.21)	-0.0293044	(-0.05, 0)	0.47093	(0.4485, 0.4933)	0.610073	(0.5932, 0.627)	0.69096	(0.6768, 0.7051)	0.228038
rs1045642	7	87138645	efficacy	A	3	6248	5584	0.528059	635	2419	0.207924	1057	1291	0.45017	0.0672302	0.0670359	0.00335596	-0.320135	-0.0778891	-0.242246	0.112073	0.283129	0.669643	Dominant	4587	1329	569	958	819	355	3.26497	(2.96, 3.6)	0.185017	(0.16, 0.21)	1.02331	(0.89, 1.17)	0.261471	(0.24, 0.28)	-0.389856	(-0.42, -0.36)	0.00488357	(-0.02, 0.03)	0.684693	(0.6704, 0.699)	0.26146	(0.226, 0.2969)	0.36045	(0.3323, 0.3886)	0.693397
rs1045642	7	87138645	efficacy	G	3	6248	5584	0.471941	635	2419	0.792076	1057	1291	0.54983	0.0672302	0.0670359	0.00335596	0.320135	0.0778891	0.242246	0.18828	0.192653	0.669643	Recessive	1329	4587	958	569	355	819	0.306282	(0.28, 0.34)	5.40489	(4.81, 6.08)	0.977217	(0.85, 1.12)	-0.261471	(-0.28, -0.24)	0.389856	(0.36, 0.42)	-0.00488357	(-0.03, 0.02)	0.315307	(0.2842, 0.3464)	0.73854	(0.726, 0.7511)	0.63955	(0.6237, 0.6554)	0.306603
rs1045642	7	87138645	efficacy	A	3	6248	5584	0.528059	635	2419	0.207924	1057	1291	0.45017	0.0672302	0.0670359	0.00335596	-0.320135	-0.0778891	-0.242246	0.112073	0.283129	0.669643	Recessive	1661	4255	66	1461	238	936	3.07797	(2.7, 3.51)	0.123487	(0.1, 0.16)	0.841591	(0.72, 0.98)	0.168213	(0.15, 0.18)	-0.22462	(-0.24, -0.21)	-0.0293044	(-0.05, 0)	0.47093	(0.4485, 0.4933)	0.610073	(0.5932, 0.627)	0.69096	(0.6768, 0.7051)	0.228038
rs1045642	7	87138645	efficacy	G	3	6248	5584	0.471941	635	2419	0.792076	1057	1291	0.54983	0.0672302	0.0670359	0.00335596	0.320135	0.0778891	0.242246	0.18828	0.192653	0.669643	Recessive	1329	4587	958	569	355	819	0.306282	(0.28, 0.34)	5.40489	(4.81, 6.08)	0.977217	(0.85, 1.12)	-0.261471	(-0.28, -0.24)	0.389856	(0.36, 0.42)	-0.00488357	(-0.03, 0.02)	0.315307	(0.2842, 0.3464)	0.73854	(0.726, 0.7511)	0.63955	(0.6237, 0.6554)	0.306603
rs1045642	7	87138645	efficacy	A	3	6248	5584	0.528059	635	2419	0.207924	1057	1291	0.45017	0.0672302	0.0670359	0.00335596	-0.320135	-0.0778891	-0.242246	0.112073	0.283129	0.669643	Dominant	4587	1329	569	958	819	355	3.26497	(2.96, 3.6)	0.185017	(0.16, 0.21)	1.02331	(0.89, 1.17)	0.261471	(0.24, 0.28)	-0.389856	(-0.42, -0.36)	0.00488357	(-0.02, 0.03)	0.684693	(0.6704, 0.699)	0.26146	(0.226, 0.2969)	0.36045	(0.3323, 0.3886)	0.693397
rs1045642	7	87138645	efficacy	A	3	6248	5584	0.528059	635	2419	0.207924	1057	1291	0.45017	0.0672302	0.0670359	0.00335596	-0.320135	-0.0778891	-0.242246	0.112073	0.283129	0.669643	Recessive	1661	4255	66	1461	238	936	3.07797	(2.7, 3.51)	0.123487	(0.1, 0.16)	0.841591	(0.72, 0.98)	0.168213	(0.15, 0.18)	-0.22462	(-0.24, -0.21)	-0.0293044	(-0.05, 0)	0.47093	(0.4485, 0.4933)	0.610073	(0.5932, 0.627)	0.69096	(0.6768, 0.7051)	0.228038
rs1045642	7	87138645	efficacy	A	3	6248	5584	0.528059	635	2419	0.207924	1057	1291	0.45017	0.0672302	0.0670359	0.00335596	-0.320135	-0.0778891	-0.242246	0.112073	0.283129	0.669643	Additive	6248	5584	635	2419	1057	1291	2.4534	(2.29, 2.63)	0.247053	(0.23, 0.27)	0.951971	(0.87, 1.04)	0.214842	(0.2, 0.23)	-0.307238	(-0.32, -0.29)	-0.0122104	(-0.03, 0.01)	0.577811	(0.565, 0.5906)	0.435767	(0.4188, 0.4528)	0.525705	(0.5115, 0.5399)	0.460717
rs1045642	7	87138645	efficacy	A	3	6248	5584	0.528059	635	2419	0.207924	1057	1291	0.45017	0.0672302	0.0670359	0.00335596	-0.320135	-0.0778891	-0.242246	0.112073	0.283129	0.669643	Additive	6248	5584	635	2419	1057	1291	2.4534	(2.29, 2.63)	0.247053	(0.23, 0.27)	0.951971	(0.87, 1.04)	0.214842	(0.2, 0.23)	-0.307238	(-0.32, -0.29)	-0.0122104	(-0.03, 0.01)	0.577811	(0.565, 0.5906)	0.435767	(0.4188, 0.4528)	0.525705	(0.5115, 0.5399)	0.460717
rs1045642	7	87138645	efficacy	A	3	6248	5584	0.528059	635	2419	0.207924	1057	1291	0.45017	0.0672302	0.0670359	0.00335596	-0.320135	-0.0778891	-0.242246	0.112073	0.283129	0.669643	Recessive	1661	4255	66	1461	238	936	3.07797	(2.7, 3.51)	0.123487	(0.1, 0.16)	0.841591	(0.72, 0.98)	0.168213	(0.15, 0.18)	-0.22462	(-0.24, -0.21)	-0.0293044	(-0.05, 0)	0.47093	(0.4485, 0.4933)	0.610073	(0.5932, 0.627)	0.69096	(0.6768, 0.7051)	0.228038
rs1045642	7	87138645	efficacy	A	3	6248	5584	0.528059	635	2419	0.207924	1057	1291	0.45017	0.0672302	0.0670359	0.00335596	-0.320135	-0.0778891	-0.242246	0.112073	0.283129	0.669643	Additive	6248	5584	635	2419	1057	1291	2.4534	(2.29, 2.63)	0.247053	(0.23, 0.27)	0.951971	(0.87, 1.04)	0.214842	(0.2, 0.23)	-0.307238	(-0.32, -0.29)	-0.0122104	(-0.03, 0.01)	0.577811	(0.565, 0.5906)	0.435767	(0.4188, 0.4528)	0.525705	(0.5115, 0.5399)	0.460717
rs1045642	7	87138645	efficacy	A	3	6248	5584	0.528059	635	2419	0.207924	1057	1291	0.45017	0.0672302	0.0670359	0.00335596	-0.320135	-0.0778891	-0.242246	0.112073	0.283129	0.669643	Dominant	4587	1329	569	958	819	355	3.26497	(2.96, 3.6)	0.185017	(0.16, 0.21)	1.02331	(0.89, 1.17)	0.261471	(0.24, 0.28)	-0.389856	(-0.42, -0.36)	0.00488357	(-0.02, 0.03)	0.684693	(0.6704, 0.699)	0.26146	(0.226, 0.2969)	0.36045	(0.3323, 0.3886)	0.693397
rs1045642	7	87138645	efficacy	A	3	6248	5584	0.528059	635	2419	0.207924	1057	1291	0.45017	0.0672302	0.0670359	0.00335596	-0.320135	-0.0778891	-0.242246	0.112073	0.283129	0.669643	Recessive	1661	4255	66	1461	238	936	3.07797	(2.7, 3.51)	0.123487	(0.1, 0.16)	0.841591	(0.72, 0.98)	0.168213	(0.15, 0.18)	-0.22462	(-0.24, -0.21)	-0.0293044	(-0.05, 0)	0.47093	(0.4485, 0.4933)	0.610073	(0.5932, 0.627)	0.69096	(0.6768, 0.7051)	0.228038
rs1045642	7	87138645	efficacy	A	3	6248	5584	0.528059	635	2419	0.207924	1057	1291	0.45017	0.0672302	0.0670359	0.00335596	-0.320135	-0.0778891	-0.242246	0.112073	0.283129	0.669643	Additive	6248	5584	635	2419	1057	1291	2.4534	(2.29, 2.63)	0.247053	(0.23, 0.27)	0.951971	(0.87, 1.04)	0.214842	(0.2, 0.23)	-0.307238	(-0.32, -0.29)	-0.0122104	(-0.03, 0.01)	0.577811	(0.565, 0.5906)	0.435767	(0.4188, 0.4528)	0.525705	(0.5115, 0.5399)	0.460717
rs1045642	7	87138645	efficacy	G	3	6248	5584	0.471941	635	2419	0.792076	1057	1291	0.54983	0.0672302	0.0670359	0.00335596	0.320135	0.0778891	0.242246	0.18828	0.192653	0.669643	Recessive	1329	4587	958	569	355	819	0.306282	(0.28, 0.34)	5.40489	(4.81, 6.08)	0.977217	(0.85, 1.12)	-0.261471	(-0.28, -0.24)	0.389856	(0.36, 0.42)	-0.00488357	(-0.03, 0.02)	0.315307	(0.2842, 0.3464)	0.73854	(0.726, 0.7511)	0.63955	(0.6237, 0.6554)	0.306603
rs1045642	7	87138645	efficacy	A	3	6248	5584	0.528059	635	2419	0.207924	1057	1291	0.45017	0.0672302	0.0670359	0.00335596	-0.320135	-0.0778891	-0.242246	0.112073	0.283129	0.669643	Additive	6248	5584	635	2419	1057	1291	2.4534	(2.29, 2.63)	0.247053	(0.23, 0.27)	0.951971	(0.87, 1.04)	0.214842	(0.2, 0.23)	-0.307238	(-0.32, -0.29)	-0.0122104	(-0.03, 0.01)	0.577811	(0.565, 0.5906)	0.435767	(0.4188, 0.4528)	0.525705	(0.5115, 0.5399)	0.460717
rs1045642	7	87138645	efficacy	G	3	6248	5584	0.471941	635	2419	0.792076	1057	1291	0.54983	0.0672302	0.0670359	0.00335596	0.320135	0.0778891	0.242246	0.18828	0.192653	0.669643	Recessive	1329	4587	958	569	355	819	0.306282	(0.28, 0.34)	5.40489	(4.81, 6.08)	0.977217	(0.85, 1.12)	-0.261471	(-0.28, -0.24)	0.389856	(0.36, 0.42)	-0.00488357	(-0.03, 0.02)	0.315307	(0.2842, 0.3464)	0.73854	(0.726, 0.7511)	0.63955	(0.6237, 0.6554)	0.306603
rs1045642	7	87138645	efficacy	G	3	6248	5584	0.471941	635	2419	0.792076	1057	1291	0.54983	0.0672302	0.0670359	0.00335596	0.320135	0.0778891	0.242246	0.18828	0.192653	0.669643	Additive	5584	6248	2419	635	1291	1057	0.407597	(0.38, 0.44)	4.04771	(3.69, 4.44)	1.05045	(0.96, 1.15)	-0.214842	(-0.23, -0.2)	0.307238	(0.29, 0.32)	0.0122104	(-0.01, 0.03)	0.422189	(0.4047, 0.4397)	0.564233	(0.5511, 0.5774)	0.474295	(0.4586, 0.49)	0.539283
rs1045642	7	87138645	efficacy	G	3	6248	5584	0.471941	635	2419	0.792076	1057	1291	0.54983	0.0672302	0.0670359	0.00335596	0.320135	0.0778891	0.242246	0.18828	0.192653	0.669643	Recessive	1329	4587	958	569	355	819	0.306282	(0.28, 0.34)	5.40489	(4.81, 6.08)	0.977217	(0.85, 1.12)	-0.261471	(-0.28, -0.24)	0.389856	(0.36, 0.42)	-0.00488357	(-0.03, 0.02)	0.315307	(0.2842, 0.3464)	0.73854	(0.726, 0.7511)	0.63955	(0.6237, 0.6554)	0.306603
rs1045642	7	87138645	efficacy	A	3	6248	5584	0.528059	635	2419	0.207924	1057	1291	0.45017	0.0672302	0.0670359	0.00335596	-0.320135	-0.0778891	-0.242246	0.112073	0.283129	0.669643	Additive	6248	5584	635	2419	1057	1291	2.4534	(2.29, 2.63)	0.247053	(0.23, 0.27)	0.951971	(0.87, 1.04)	0.214842	(0.2, 0.23)	-0.307238	(-0.32, -0.29)	-0.0122104	(-0.03, 0.01)	0.577811	(0.565, 0.5906)	0.435767	(0.4188, 0.4528)	0.525705	(0.5115, 0.5399)	0.460717
rs1045642	7	87138645	efficacy	A	3	6248	5584	0.528059	635	2419	0.207924	1057	1291	0.45017	0.0672302	0.0670359	0.00335596	-0.320135	-0.0778891	-0.242246	0.112073	0.283129	0.669643	Additive	6248	5584	635	2419	1057	1291	2.4534	(2.29, 2.63)	0.247053	(0.23, 0.27)	0.951971	(0.87, 1.04)	0.214842	(0.2, 0.23)	-0.307238	(-0.32, -0.29)	-0.0122104	(-0.03, 0.01)	0.577811	(0.565, 0.5906)	0.435767	(0.4188, 0.4528)	0.525705	(0.5115, 0.5399)	0.460717
rs1045642	7	87138645	efficacy	A	3	6248	5584	0.528059	635	2419	0.207924	1057	1291	0.45017	0.0672302	0.0670359	0.00335596	-0.320135	-0.0778891	-0.242246	0.112073	0.283129	0.669643	Dominant	4587	1329	569	958	819	355	3.26497	(2.96, 3.6)	0.185017	(0.16, 0.21)	1.02331	(0.89, 1.17)	0.261471	(0.24, 0.28)	-0.389856	(-0.42, -0.36)	0.00488357	(-0.02, 0.03)	0.684693	(0.6704, 0.699)	0.26146	(0.226, 0.2969)	0.36045	(0.3323, 0.3886)	0.693397
rs1045642	7	87138645	efficacy	G	3	6248	5584	0.471941	635	2419	0.792076	1057	1291	0.54983	0.0672302	0.0670359	0.00335596	0.320135	0.0778891	0.242246	0.18828	0.192653	0.669643	Recessive	1329	4587	958	569	355	819	0.306282	(0.28, 0.34)	5.40489	(4.81, 6.08)	0.977217	(0.85, 1.12)	-0.261471	(-0.28, -0.24)	0.389856	(0.36, 0.42)	-0.00488357	(-0.03, 0.02)	0.315307	(0.2842, 0.3464)	0.73854	(0.726, 0.7511)	0.63955	(0.6237, 0.6554)	0.306603
rs1045642	7	87138645	efficacy	G	3	6248	5584	0.471941	635	2419	0.792076	1057	1291	0.54983	0.0672302	0.0670359	0.00335596	0.320135	0.0778891	0.242246	0.18828	0.192653	0.669643	Additive	5584	6248	2419	635	1291	1057	0.407597	(0.38, 0.44)	4.04771	(3.69, 4.44)	1.05045	(0.96, 1.15)	-0.214842	(-0.23, -0.2)	0.307238	(0.29, 0.32)	0.0122104	(-0.01, 0.03)	0.422189	(0.4047, 0.4397)	0.564233	(0.5511, 0.5774)	0.474295	(0.4586, 0.49)	0.539283
rs1045642	7	87138645	efficacy	G	3	6248	5584	0.471941	635	2419	0.792076	1057	1291	0.54983	0.0672302	0.0670359	0.00335596	0.320135	0.0778891	0.242246	0.18828	0.192653	0.669643	Recessive	1329	4587	958	569	355	819	0.306282	(0.28, 0.34)	5.40489	(4.81, 6.08)	0.977217	(0.85, 1.12)	-0.261471	(-0.28, -0.24)	0.389856	(0.36, 0.42)	-0.00488357	(-0.03, 0.02)	0.315307	(0.2842, 0.3464)	0.73854	(0.726, 0.7511)	0.63955	(0.6237, 0.6554)	0.306603
rs1045642	7	87138645	efficacy	A	3	6248	5584	0.528059	635	2419	0.207924	1057	1291	0.45017	0.0672302	0.0670359	0.00335596	-0.320135	-0.0778891	-0.242246	0.112073	0.283129	0.669643	Additive	6248	5584	635	2419	1057	1291	2.4534	(2.29, 2.63)	0.247053	(0.23, 0.27)	0.951971	(0.87, 1.04)	0.214842	(0.2, 0.23)	-0.307238	(-0.32, -0.29)	-0.0122104	(-0.03, 0.01)	0.577811	(0.565, 0.5906)	0.435767	(0.4188, 0.4528)	0.525705	(0.5115, 0.5399)	0.460717
rs1045642	7	87138645	efficacy	A	3	6248	5584	0.528059	635	2419	0.207924	1057	1291	0.45017	0.0672302	0.0670359	0.00335596	-0.320135	-0.0778891	-0.242246	0.112073	0.283129	0.669643	Recessive	1661	4255	66	1461	238	936	3.07797	(2.7, 3.51)	0.123487	(0.1, 0.16)	0.841591	(0.72, 0.98)	0.168213	(0.15, 0.18)	-0.22462	(-0.24, -0.21)	-0.0293044	(-0.05, 0)	0.47093	(0.4485, 0.4933)	0.610073	(0.5932, 0.627)	0.69096	(0.6768, 0.7051)	0.228038
rs1045642	7	87138645	efficacy	A	3	6248	5584	0.528059	635	2419	0.207924	1057	1291	0.45017	0.0672302	0.0670359	0.00335596	-0.320135	-0.0778891	-0.242246	0.112073	0.283129	0.669643	Recessive	1661	4255	66	1461	238	936	3.07797	(2.7, 3.51)	0.123487	(0.1, 0.16)	0.841591	(0.72, 0.98)	0.168213	(0.15, 0.18)	-0.22462	(-0.24, -0.21)	-0.0293044	(-0.05, 0)	0.47093	(0.4485, 0.4933)	0.610073	(0.5932, 0.627)	0.69096	(0.6768, 0.7051)	0.228038
rs1045642	7	87138645	efficacy	G	3	6248	5584	0.471941	635	2419	0.792076	1057	1291	0.54983	0.0672302	0.0670359	0.00335596	0.320135	0.0778891	0.242246	0.18828	0.192653	0.669643	Additive	5584	6248	2419	635	1291	1057	0.407597	(0.38, 0.44)	4.04771	(3.69, 4.44)	1.05045	(0.96, 1.15)	-0.214842	(-0.23, -0.2)	0.307238	(0.29, 0.32)	0.0122104	(-0.01, 0.03)	0.422189	(0.4047, 0.4397)	0.564233	(0.5511, 0.5774)	0.474295	(0.4586, 0.49)	0.539283
rs1045642	7	87138645	efficacy	A	3	6248	5584	0.528059	635	2419	0.207924	1057	1291	0.45017	0.0672302	0.0670359	0.00335596	-0.320135	-0.0778891	-0.242246	0.112073	0.283129	0.669643	Recessive	1661	4255	66	1461	238	936	3.07797	(2.7, 3.51)	0.123487	(0.1, 0.16)	0.841591	(0.72, 0.98)	0.168213	(0.15, 0.18)	-0.22462	(-0.24, -0.21)	-0.0293044	(-0.05, 0)	0.47093	(0.4485, 0.4933)	0.610073	(0.5932, 0.627)	0.69096	(0.6768, 0.7051)	0.228038
rs1045642	7	87138645	efficacy	G	3	6248	5584	0.471941	635	2419	0.792076	1057	1291	0.54983	0.0672302	0.0670359	0.00335596	0.320135	0.0778891	0.242246	0.18828	0.192653	0.669643	Recessive	1329	4587	958	569	355	819	0.306282	(0.28, 0.34)	5.40489	(4.81, 6.08)	0.977217	(0.85, 1.12)	-0.261471	(-0.28, -0.24)	0.389856	(0.36, 0.42)	-0.00488357	(-0.03, 0.02)	0.315307	(0.2842, 0.3464)	0.73854	(0.726, 0.7511)	0.63955	(0.6237, 0.6554)	0.306603
rs1045642	7	87138645	efficacy	A	3	6248	5584	0.528059	635	2419	0.207924	1057	1291	0.45017	0.0672302	0.0670359	0.00335596	-0.320135	-0.0778891	-0.242246	0.112073	0.283129	0.669643	Recessive	1661	4255	66	1461	238	936	3.07797	(2.7, 3.51)	0.123487	(0.1, 0.16)	0.841591	(0.72, 0.98)	0.168213	(0.15, 0.18)	-0.22462	(-0.24, -0.21)	-0.0293044	(-0.05, 0)	0.47093	(0.4485, 0.4933)	0.610073	(0.5932, 0.627)	0.69096	(0.6768, 0.7051)	0.228038
rs1045642	7	87138645	efficacy	G	3	6248	5584	0.471941	635	2419	0.792076	1057	1291	0.54983	0.0672302	0.0670359	0.00335596	0.320135	0.0778891	0.242246	0.18828	0.192653	0.669643	Recessive	1329	4587	958	569	355	819	0.306282	(0.28, 0.34)	5.40489	(4.81, 6.08)	0.977217	(0.85, 1.12)	-0.261471	(-0.28, -0.24)	0.389856	(0.36, 0.42)	-0.00488357	(-0.03, 0.02)	0.315307	(0.2842, 0.3464)	0.73854	(0.726, 0.7511)	0.63955	(0.6237, 0.6554)	0.306603
rs1045642	7	87138645	efficacy	A	3	6248	5584	0.528059	635	2419	0.207924	1057	1291	0.45017	0.0672302	0.0670359	0.00335596	-0.320135	-0.0778891	-0.242246	0.112073	0.283129	0.669643	Dominant	4587	1329	569	958	819	355	3.26497	(2.96, 3.6)	0.185017	(0.16, 0.21)	1.02331	(0.89, 1.17)	0.261471	(0.24, 0.28)	-0.389856	(-0.42, -0.36)	0.00488357	(-0.02, 0.03)	0.684693	(0.6704, 0.699)	0.26146	(0.226, 0.2969)	0.36045	(0.3323, 0.3886)	0.693397
rs1045642	7	87138645	efficacy	G	3	6248	5584	0.471941	635	2419	0.792076	1057	1291	0.54983	0.0672302	0.0670359	0.00335596	0.320135	0.0778891	0.242246	0.18828	0.192653	0.669643	Additive	5584	6248	2419	635	1291	1057	0.407597	(0.38, 0.44)	4.04771	(3.69, 4.44)	1.05045	(0.96, 1.15)	-0.214842	(-0.23, -0.2)	0.307238	(0.29, 0.32)	0.0122104	(-0.01, 0.03)	0.422189	(0.4047, 0.4397)	0.564233	(0.5511, 0.5774)	0.474295	(0.4586, 0.49)	0.539283
rs1045642	7	87138645	efficacy	G	3	6248	5584	0.471941	635	2419	0.792076	1057	1291	0.54983	0.0672302	0.0670359	0.00335596	0.320135	0.0778891	0.242246	0.18828	0.192653	0.669643	Recessive	1329	4587	958	569	355	819	0.306282	(0.28, 0.34)	5.40489	(4.81, 6.08)	0.977217	(0.85, 1.12)	-0.261471	(-0.28, -0.24)	0.389856	(0.36, 0.42)	-0.00488357	(-0.03, 0.02)	0.315307	(0.2842, 0.3464)	0.73854	(0.726, 0.7511)	0.63955	(0.6237, 0.6554)	0.306603
rs1045642	7	87138645	efficacy	A	3	6248	5584	0.528059	635	2419	0.207924	1057	1291	0.45017	0.0672302	0.0670359	0.00335596	-0.320135	-0.0778891	-0.242246	0.112073	0.283129	0.669643	Dominant	4587	1329	569	958	819	355	3.26497	(2.96, 3.6)	0.185017	(0.16, 0.21)	1.02331	(0.89, 1.17)	0.261471	(0.24, 0.28)	-0.389856	(-0.42, -0.36)	0.00488357	(-0.02, 0.03)	0.684693	(0.6704, 0.699)	0.26146	(0.226, 0.2969)	0.36045	(0.3323, 0.3886)	0.693397
rs1045642	7	87138645	efficacy	A	3	6248	5584	0.528059	635	2419	0.207924	1057	1291	0.45017	0.0672302	0.0670359	0.00335596	-0.320135	-0.0778891	-0.242246	0.112073	0.283129	0.669643	Recessive	1661	4255	66	1461	238	936	3.07797	(2.7, 3.51)	0.123487	(0.1, 0.16)	0.841591	(0.72, 0.98)	0.168213	(0.15, 0.18)	-0.22462	(-0.24, -0.21)	-0.0293044	(-0.05, 0)	0.47093	(0.4485, 0.4933)	0.610073	(0.5932, 0.627)	0.69096	(0.6768, 0.7051)	0.228038
rs1045642	7	87138645	efficacy	G	3	6248	5584	0.471941	635	2419	0.792076	1057	1291	0.54983	0.0672302	0.0670359	0.00335596	0.320135	0.0778891	0.242246	0.18828	0.192653	0.669643	Recessive	1329	4587	958	569	355	819	0.306282	(0.28, 0.34)	5.40489	(4.81, 6.08)	0.977217	(0.85, 1.12)	-0.261471	(-0.28, -0.24)	0.389856	(0.36, 0.42)	-0.00488357	(-0.03, 0.02)	0.315307	(0.2842, 0.3464)	0.73854	(0.726, 0.7511)	0.63955	(0.6237, 0.6554)	0.306603
rs1045642	7	87138645	efficacy	A	3	6248	5584	0.528059	635	2419	0.207924	1057	1291	0.45017	0.0672302	0.0670359	0.00335596	-0.320135	-0.0778891	-0.242246	0.112073	0.283129	0.669643	Recessive	1661	4255	66	1461	238	936	3.07797	(2.7, 3.51)	0.123487	(0.1, 0.16)	0.841591	(0.72, 0.98)	0.168213	(0.15, 0.18)	-0.22462	(-0.24, -0.21)	-0.0293044	(-0.05, 0)	0.47093	(0.4485, 0.4933)	0.610073	(0.5932, 0.627)	0.69096	(0.6768, 0.7051)	0.228038
rs1045642	7	87138645	efficacy	G	3	6248	5584	0.471941	635	2419	0.792076	1057	1291	0.54983	0.0672302	0.0670359	0.00335596	0.320135	0.0778891	0.242246	0.18828	0.192653	0.669643	Recessive	1329	4587	958	569	355	819	0.306282	(0.28, 0.34)	5.40489	(4.81, 6.08)	0.977217	(0.85, 1.12)	-0.261471	(-0.28, -0.24)	0.389856	(0.36, 0.42)	-0.00488357	(-0.03, 0.02)	0.315307	(0.2842, 0.3464)	0.73854	(0.726, 0.7511)	0.63955	(0.6237, 0.6554)	0.306603
rs1045642	7	87138645	efficacy	A	3	6248	5584	0.528059	635	2419	0.207924	1057	1291	0.45017	0.0672302	0.0670359	0.00335596	-0.320135	-0.0778891	-0.242246	0.112073	0.283129	0.669643	Additive	6248	5584	635	2419	1057	1291	2.4534	(2.29, 2.63)	0.247053	(0.23, 0.27)	0.951971	(0.87, 1.04)	0.214842	(0.2, 0.23)	-0.307238	(-0.32, -0.29)	-0.0122104	(-0.03, 0.01)	0.577811	(0.565, 0.5906)	0.435767	(0.4188, 0.4528)	0.525705	(0.5115, 0.5399)	0.460717
rs1045642	7	87138645	efficacy	A	3	6248	5584	0.528059	635	2419	0.207924	1057	1291	0.45017	0.0672302	0.0670359	0.00335596	-0.320135	-0.0778891	-0.242246	0.112073	0.283129	0.669643	Additive	6248	5584	635	2419	1057	1291	2.4534	(2.29, 2.63)	0.247053	(0.23, 0.27)	0.951971	(0.87, 1.04)	0.214842	(0.2, 0.23)	-0.307238	(-0.32, -0.29)	-0.0122104	(-0.03, 0.01)	0.577811	(0.565, 0.5906)	0.435767	(0.4188, 0.4528)	0.525705	(0.5115, 0.5399)	0.460717
rs1045642	7	87138645	efficacy	A	3	6248	5584	0.528059	635	2419	0.207924	1057	1291	0.45017	0.0672302	0.0670359	0.00335596	-0.320135	-0.0778891	-0.242246	0.112073	0.283129	0.669643	Dominant	4587	1329	569	958	819	355	3.26497	(2.96, 3.6)	0.185017	(0.16, 0.21)	1.02331	(0.89, 1.17)	0.261471	(0.24, 0.28)	-0.389856	(-0.42, -0.36)	0.00488357	(-0.02, 0.03)	0.684693	(0.6704, 0.699)	0.26146	(0.226, 0.2969)	0.36045	(0.3323, 0.3886)	0.693397
rs1045642	7	87138645	efficacy	A	3	6248	5584	0.528059	635	2419	0.207924	1057	1291	0.45017	0.0672302	0.0670359	0.00335596	-0.320135	-0.0778891	-0.242246	0.112073	0.283129	0.669643	Additive	6248	5584	635	2419	1057	1291	2.4534	(2.29, 2.63)	0.247053	(0.23, 0.27)	0.951971	(0.87, 1.04)	0.214842	(0.2, 0.23)	-0.307238	(-0.32, -0.29)	-0.0122104	(-0.03, 0.01)	0.577811	(0.565, 0.5906)	0.435767	(0.4188, 0.4528)	0.525705	(0.5115, 0.5399)	0.460717
rs1045642	7	87138645	efficacy	A	3	6248	5584	0.528059	635	2419	0.207924	1057	1291	0.45017	0.0672302	0.0670359	0.00335596	-0.320135	-0.0778891	-0.242246	0.112073	0.283129	0.669643	Additive	6248	5584	635	2419	1057	1291	2.4534	(2.29, 2.63)	0.247053	(0.23, 0.27)	0.951971	(0.87, 1.04)	0.214842	(0.2, 0.23)	-0.307238	(-0.32, -0.29)	-0.0122104	(-0.03, 0.01)	0.577811	(0.565, 0.5906)	0.435767	(0.4188, 0.4528)	0.525705	(0.5115, 0.5399)	0.460717
rs1045642	7	87138645	efficacy	A	3	6248	5584	0.528059	635	2419	0.207924	1057	1291	0.45017	0.0672302	0.0670359	0.00335596	-0.320135	-0.0778891	-0.242246	0.112073	0.283129	0.669643	Dominant	4587	1329	569	958	819	355	3.26497	(2.96, 3.6)	0.185017	(0.16, 0.21)	1.02331	(0.89, 1.17)	0.261471	(0.24, 0.28)	-0.389856	(-0.42, -0.36)	0.00488357	(-0.02, 0.03)	0.684693	(0.6704, 0.699)	0.26146	(0.226, 0.2969)	0.36045	(0.3323, 0.3886)	0.693397
rs1045642	7	87138645	efficacy	G	3	6248	5584	0.471941	635	2419	0.792076	1057	1291	0.54983	0.0672302	0.0670359	0.00335596	0.320135	0.0778891	0.242246	0.18828	0.192653	0.669643	Recessive	1329	4587	958	569	355	819	0.306282	(0.28, 0.34)	5.40489	(4.81, 6.08)	0.977217	(0.85, 1.12)	-0.261471	(-0.28, -0.24)	0.389856	(0.36, 0.42)	-0.00488357	(-0.03, 0.02)	0.315307	(0.2842, 0.3464)	0.73854	(0.726, 0.7511)	0.63955	(0.6237, 0.6554)	0.306603
rs1045642	7	87138645	efficacy	A	3	6248	5584	0.528059	635	2419	0.207924	1057	1291	0.45017	0.0672302	0.0670359	0.00335596	-0.320135	-0.0778891	-0.242246	0.112073	0.283129	0.669643	Dominant	4587	1329	569	958	819	355	3.26497	(2.96, 3.6)	0.185017	(0.16, 0.21)	1.02331	(0.89, 1.17)	0.261471	(0.24, 0.28)	-0.389856	(-0.42, -0.36)	0.00488357	(-0.02, 0.03)	0.684693	(0.6704, 0.699)	0.26146	(0.226, 0.2969)	0.36045	(0.3323, 0.3886)	0.693397
rs1045642	7	87138645	efficacy	A	3	6248	5584	0.528059	635	2419	0.207924	1057	1291	0.45017	0.0672302	0.0670359	0.00335596	-0.320135	-0.0778891	-0.242246	0.112073	0.283129	0.669643	Recessive	1661	4255	66	1461	238	936	3.07797	(2.7, 3.51)	0.123487	(0.1, 0.16)	0.841591	(0.72, 0.98)	0.168213	(0.15, 0.18)	-0.22462	(-0.24, -0.21)	-0.0293044	(-0.05, 0)	0.47093	(0.4485, 0.4933)	0.610073	(0.5932, 0.627)	0.69096	(0.6768, 0.7051)	0.228038
rs1045642	7	87138645	efficacy	A	3	6248	5584	0.528059	635	2419	0.207924	1057	1291	0.45017	0.0672302	0.0670359	0.00335596	-0.320135	-0.0778891	-0.242246	0.112073	0.283129	0.669643	Recessive	1661	4255	66	1461	238	936	3.07797	(2.7, 3.51)	0.123487	(0.1, 0.16)	0.841591	(0.72, 0.98)	0.168213	(0.15, 0.18)	-0.22462	(-0.24, -0.21)	-0.0293044	(-0.05, 0)	0.47093	(0.4485, 0.4933)	0.610073	(0.5932, 0.627)	0.69096	(0.6768, 0.7051)	0.228038
rs1045642	7	87138645	efficacy	A	3	6248	5584	0.528059	635	2419	0.207924	1057	1291	0.45017	0.0672302	0.0670359	0.00335596	-0.320135	-0.0778891	-0.242246	0.112073	0.283129	0.669643	Dominant	4587	1329	569	958	819	355	3.26497	(2.96, 3.6)	0.185017	(0.16, 0.21)	1.02331	(0.89, 1.17)	0.261471	(0.24, 0.28)	-0.389856	(-0.42, -0.36)	0.00488357	(-0.02, 0.03)	0.684693	(0.6704, 0.699)	0.26146	(0.226, 0.2969)	0.36045	(0.3323, 0.3886)	0.693397
rs1045642	7	87138645	efficacy	A	3	6248	5584	0.528059	635	2419	0.207924	1057	1291	0.45017	0.0672302	0.0670359	0.00335596	-0.320135	-0.0778891	-0.242246	0.112073	0.283129	0.669643	Dominant	4587	1329	569	958	819	355	3.26497	(2.96, 3.6)	0.185017	(0.16, 0.21)	1.02331	(0.89, 1.17)	0.261471	(0.24, 0.28)	-0.389856	(-0.42, -0.36)	0.00488357	(-0.02, 0.03)	0.684693	(0.6704, 0.699)	0.26146	(0.226, 0.2969)	0.36045	(0.3323, 0.3886)	0.693397
rs1045642	7	87138645	efficacy	G	3	6248	5584	0.471941	635	2419	0.792076	1057	1291	0.54983	0.0672302	0.0670359	0.00335596	0.320135	0.0778891	0.242246	0.18828	0.192653	0.669643	Recessive	1329	4587	958	569	355	819	0.306282	(0.28, 0.34)	5.40489	(4.81, 6.08)	0.977217	(0.85, 1.12)	-0.261471	(-0.28, -0.24)	0.389856	(0.36, 0.42)	-0.00488357	(-0.03, 0.02)	0.315307	(0.2842, 0.3464)	0.73854	(0.726, 0.7511)	0.63955	(0.6237, 0.6554)	0.306603
rs1045642	7	87138645	efficacy	G	3	6248	5584	0.471941	635	2419	0.792076	1057	1291	0.54983	0.0672302	0.0670359	0.00335596	0.320135	0.0778891	0.242246	0.18828	0.192653	0.669643	Additive	5584	6248	2419	635	1291	1057	0.407597	(0.38, 0.44)	4.04771	(3.69, 4.44)	1.05045	(0.96, 1.15)	-0.214842	(-0.23, -0.2)	0.307238	(0.29, 0.32)	0.0122104	(-0.01, 0.03)	0.422189	(0.4047, 0.4397)	0.564233	(0.5511, 0.5774)	0.474295	(0.4586, 0.49)	0.539283
rs1045642	7	87138645	efficacy	A	3	6248	5584	0.528059	635	2419	0.207924	1057	1291	0.45017	0.0672302	0.0670359	0.00335596	-0.320135	-0.0778891	-0.242246	0.112073	0.283129	0.669643	Additive	6248	5584	635	2419	1057	1291	2.4534	(2.29, 2.63)	0.247053	(0.23, 0.27)	0.951971	(0.87, 1.04)	0.214842	(0.2, 0.23)	-0.307238	(-0.32, -0.29)	-0.0122104	(-0.03, 0.01)	0.577811	(0.565, 0.5906)	0.435767	(0.4188, 0.4528)	0.525705	(0.5115, 0.5399)	0.460717
rs1045642	7	87138645	efficacy	A	3	6248	5584	0.528059	635	2419	0.207924	1057	1291	0.45017	0.0672302	0.0670359	0.00335596	-0.320135	-0.0778891	-0.242246	0.112073	0.283129	0.669643	Dominant	4587	1329	569	958	819	355	3.26497	(2.96, 3.6)	0.185017	(0.16, 0.21)	1.02331	(0.89, 1.17)	0.261471	(0.24, 0.28)	-0.389856	(-0.42, -0.36)	0.00488357	(-0.02, 0.03)	0.684693	(0.6704, 0.699)	0.26146	(0.226, 0.2969)	0.36045	(0.3323, 0.3886)	0.693397
rs1045642	7	87138645	efficacy	A	3	6248	5584	0.528059	635	2419	0.207924	1057	1291	0.45017	0.0672302	0.0670359	0.00335596	-0.320135	-0.0778891	-0.242246	0.112073	0.283129	0.669643	Additive	6248	5584	635	2419	1057	1291	2.4534	(2.29, 2.63)	0.247053	(0.23, 0.27)	0.951971	(0.87, 1.04)	0.214842	(0.2, 0.23)	-0.307238	(-0.32, -0.29)	-0.0122104	(-0.03, 0.01)	0.577811	(0.565, 0.5906)	0.435767	(0.4188, 0.4528)	0.525705	(0.5115, 0.5399)	0.460717
rs1045642	7	87138645	efficacy	A	3	6248	5584	0.528059	635	2419	0.207924	1057	1291	0.45017	0.0672302	0.0670359	0.00335596	-0.320135	-0.0778891	-0.242246	0.112073	0.283129	0.669643	Dominant	4587	1329	569	958	819	355	3.26497	(2.96, 3.6)	0.185017	(0.16, 0.21)	1.02331	(0.89, 1.17)	0.261471	(0.24, 0.28)	-0.389856	(-0.42, -0.36)	0.00488357	(-0.02, 0.03)	0.684693	(0.6704, 0.699)	0.26146	(0.226, 0.2969)	0.36045	(0.3323, 0.3886)	0.693397
rs1045642	7	87138645	efficacy	G	3	6248	5584	0.471941	635	2419	0.792076	1057	1291	0.54983	0.0672302	0.0670359	0.00335596	0.320135	0.0778891	0.242246	0.18828	0.192653	0.669643	Additive	5584	6248	2419	635	1291	1057	0.407597	(0.38, 0.44)	4.04771	(3.69, 4.44)	1.05045	(0.96, 1.15)	-0.214842	(-0.23, -0.2)	0.307238	(0.29, 0.32)	0.0122104	(-0.01, 0.03)	0.422189	(0.4047, 0.4397)	0.564233	(0.5511, 0.5774)	0.474295	(0.4586, 0.49)	0.539283
rs1045642	7	87138645	efficacy	A	3	6248	5584	0.528059	635	2419	0.207924	1057	1291	0.45017	0.0672302	0.0670359	0.00335596	-0.320135	-0.0778891	-0.242246	0.112073	0.283129	0.669643	Additive	6248	5584	635	2419	1057	1291	2.4534	(2.29, 2.63)	0.247053	(0.23, 0.27)	0.951971	(0.87, 1.04)	0.214842	(0.2, 0.23)	-0.307238	(-0.32, -0.29)	-0.0122104	(-0.03, 0.01)	0.577811	(0.565, 0.5906)	0.435767	(0.4188, 0.4528)	0.525705	(0.5115, 0.5399)	0.460717
rs1045642	7	87138645	efficacy	A	3	6248	5584	0.528059	635	2419	0.207924	1057	1291	0.45017	0.0672302	0.0670359	0.00335596	-0.320135	-0.0778891	-0.242246	0.112073	0.283129	0.669643	Additive	6248	5584	635	2419	1057	1291	2.4534	(2.29, 2.63)	0.247053	(0.23, 0.27)	0.951971	(0.87, 1.04)	0.214842	(0.2, 0.23)	-0.307238	(-0.32, -0.29)	-0.0122104	(-0.03, 0.01)	0.577811	(0.565, 0.5906)	0.435767	(0.4188, 0.4528)	0.525705	(0.5115, 0.5399)	0.460717
rs1045642	7	87138645	efficacy	A	3	6248	5584	0.528059	635	2419	0.207924	1057	1291	0.45017	0.0672302	0.0670359	0.00335596	-0.320135	-0.0778891	-0.242246	0.112073	0.283129	0.669643	Additive	6248	5584	635	2419	1057	1291	2.4534	(2.29, 2.63)	0.247053	(0.23, 0.27)	0.951971	(0.87, 1.04)	0.214842	(0.2, 0.23)	-0.307238	(-0.32, -0.29)	-0.0122104	(-0.03, 0.01)	0.577811	(0.565, 0.5906)	0.435767	(0.4188, 0.4528)	0.525705	(0.5115, 0.5399)	0.460717
rs1045642	7	87138645	efficacy	A	3	6248	5584	0.528059	635	2419	0.207924	1057	1291	0.45017	0.0672302	0.0670359	0.00335596	-0.320135	-0.0778891	-0.242246	0.112073	0.283129	0.669643	Additive	6248	5584	635	2419	1057	1291	2.4534	(2.29, 2.63)	0.247053	(0.23, 0.27)	0.951971	(0.87, 1.04)	0.214842	(0.2, 0.23)	-0.307238	(-0.32, -0.29)	-0.0122104	(-0.03, 0.01)	0.577811	(0.565, 0.5906)	0.435767	(0.4188, 0.4528)	0.525705	(0.5115, 0.5399)	0.460717
rs1045642	7	87138645	efficacy	A	3	6248	5584	0.528059	635	2419	0.207924	1057	1291	0.45017	0.0672302	0.0670359	0.00335596	-0.320135	-0.0778891	-0.242246	0.112073	0.283129	0.669643	Recessive	1661	4255	66	1461	238	936	3.07797	(2.7, 3.51)	0.123487	(0.1, 0.16)	0.841591	(0.72, 0.98)	0.168213	(0.15, 0.18)	-0.22462	(-0.24, -0.21)	-0.0293044	(-0.05, 0)	0.47093	(0.4485, 0.4933)	0.610073	(0.5932, 0.627)	0.69096	(0.6768, 0.7051)	0.228038
rs10465180	9	87392582	efficacy	G	3	4040	7752	0.342605	1528	1492	0.50596	785	1547	0.336621	0.0184629	0.0287306	2.19482e-05	0.163355	-0.00598423	0.169339	0.627675	0.364886	0.991218	Recessive	698	5198	393	1117	137	1029	0.543717	(0.48, 0.62)	2.62381	(2.29, 3.01)	0.770644	(0.64, 0.93)	-0.0796715	(-0.1, -0.06)	0.142026	(0.12, 0.17)	-0.0298173	(-0.05, -0.01)	0.331778	(0.3017, 0.3618)	0.772282	(0.7608, 0.7838)	0.752683	(0.7405, 0.7648)	0.143257
rs1047840	1	242042301	efficacy	A	3	4493	7355	0.37922	1445	1609	0.47315	835	1513	0.355622	0.00599762	0.013915	0.00032788	0.0939298	-0.0235983	0.117528	0.861573	0.579828	0.907487	Additive	4493	7355	1445	1609	835	1513	0.836473	(0.78, 0.89)	1.49477	(1.38, 1.62)	0.833123	(0.76, 0.91)	-0.0428458	(-0.06, -0.03)	0.097833	(0.08, 0.12)	-0.0428482	(-0.06, -0.02)	0.441449	(0.4247, 0.4582)	0.597855	(0.5856, 0.6101)	0.568058	(0.555, 0.5811)	0.392638
rs1048101	8	26628028	efficacy	A	3	6511	5333	0.54973	711	2343	0.232809	1168	1178	0.497869	0.0655353	0.0760835	0.00149471	-0.31692	-0.0518611	-0.265059	0.118349	0.262778	0.799736	Dominant	4702	1220	622	905	872	301	3.11114	(2.82, 3.43)	0.187544	(0.17, 0.21)	1.1563	(1, 1.33)	0.240655	(0.22, 0.26)	-0.378289	(-0.4, -0.35)	0.0286662	(0, 0.06)	0.685224	(0.6709, 0.6995)	0.24855	(0.2118, 0.2853)	0.347599	(0.3187, 0.3765)	0.718627
rs10485058	6	154445215	efficacy	A	3	1676	10168	0.858494	191	2863	0.937459	215	2129	0.908276	0.00927082	0.00300798	0.00295884	0.0789653	0.0497827	0.0291826	0.914227	0.872399	0.727216	Recessive	4366	1556	1343	184	964	208	0.476774	(0.42, 0.54)	2.41563	(2.05, 2.84)	1.41255	(1.2, 1.66)	-0.11751	(-0.13, -0.1)	0.128163	(0.11, 0.15)	0.056114	(0.03, 0.08)	0.551908	(0.5329, 0.5709)	0.360399	(0.3323, 0.3885)	0.313653	(0.2824, 0.3449)	0.77404
rs1048943	15	75012985	efficacy	G	3	421	11329	0.0358298	50	2996	0.016415	640	1688	0.274914	0.00199949	0.14661	0.113213	-0.0194148	0.239084	-0.258499	0.894686	0.283129	0.0105811	Dominant	407	5468	50	1473	531	633	0.269804	(0.24, 0.31)	0.220783	(0.17, 0.3)	12.7408	(11.14, 14.79)	-0.14695	(-0.16, -0.13)	-0.100428	(-0.11, -0.09)	0.394412	(0.37, 0.42)	0.293506	(0.2606, 0.3264)	0.718407	(0.7051, 0.7317)	0.872693	(0.8646, 0.8808)	0.115394
rs10490924	10	124214448	efficacy	A	3	2583	9245	0.21838	690	2362	0.226081	609	1735	0.259812	5.6356e-05	0.00152942	0.00135794	0.00770114	0.0414322	-0.033731	0.941651	0.981167	0.782307	Dominant	2276	3638	618	908	530	642	0.844694	(0.77, 0.93)	1.03815	(0.93, 1.16)	1.2968	(1.14, 1.47)	-0.0406509	(-0.06, -0.02)	0.00898824	(-0.02, 0.04)	0.0632399	(0.03, 0.09)	0.444264	(0.4206, 0.4679)	0.568741	(0.5503, 0.5871)	0.58941	(0.5718, 0.607)	0.397585
rs10490924	10	124214448	efficacy	A	3	2583	9245	0.21838	690	2362	0.226081	609	1735	0.259812	5.6356e-05	0.00152942	0.00135794	0.00770114	0.0414322	-0.033731	0.941651	0.981167	0.782307	Recessive	307	5607	72	1454	79	1093	0.923549	(0.76, 1.13)	0.859519	(0.66, 1.11)	1.34659	(1.05, 1.73)	-0.00405666	(-0.01, 0.01)	-0.00729143	(-0.02, 0)	0.0164653	(0, 0.03)	0.331398	(0.3014, 0.3614)	0.786345	(0.7753, 0.7974)	0.829076	(0.8195, 0.8387)	0.0531816
rs10494227	1	120137445	efficacy	A	3	2086	9758	0.823877	182	2872	0.940406	217	2129	0.907502	0.017147	0.00388742	0.00709795	0.116529	0.0836251	0.0329039	0.781829	0.857686	0.669643	Additive	9758	2086	2872	182	2129	217	0.373218	(0.33, 0.42)	3.05728	(2.61, 3.57)	1.7618	(1.52, 2.04)	-0.102234	(-0.11, -0.09)	0.102703	(0.09, 0.11)	0.0597373	(0.05, 0.07)	0.589016	(0.5765, 0.6015)	0.300104	(0.2773, 0.3229)	0.254987	(0.2295, 0.2805)	0.855892
rs1050152	5	131676320	efficacy	A	3	4949	6835	0.419976	200	2846	0.0656599	611	1727	0.261334	0.0903986	0.0735227	0.0145654	-0.354316	-0.158642	-0.195675	0.112073	0.467787	0.348508	Recessive	1068	4824	8	1515	96	1073	5.50928	(4.48, 6.78)	0.026752	(0.01, 0.05)	0.527084	(0.42, 0.66)	0.14263	(0.13, 0.15)	-0.159596	(-0.17, -0.15)	-0.0629898	(-0.08, -0.05)	0.425909	(0.4013, 0.4505)	0.687908	(0.6737, 0.7022)	0.749651	(0.7374, 0.7619)	0.136533
rs1050152	5	131676320	efficacy	A	3	4949	6835	0.419976	200	2846	0.0656599	611	1727	0.261334	0.0903986	0.0735227	0.0145654	-0.354316	-0.158642	-0.195675	0.112073	0.467787	0.348508	Recessive	1068	4824	8	1515	96	1073	5.50928	(4.48, 6.78)	0.026752	(0.01, 0.05)	0.527084	(0.42, 0.66)	0.14263	(0.13, 0.15)	-0.159596	(-0.17, -0.15)	-0.0629898	(-0.08, -0.05)	0.425909	(0.4013, 0.4505)	0.687908	(0.6737, 0.7022)	0.749651	(0.7374, 0.7619)	0.136533
rs1050152	5	131676320	efficacy	A	3	4949	6835	0.419976	200	2846	0.0656599	611	1727	0.261334	0.0903986	0.0735227	0.0145654	-0.354316	-0.158642	-0.195675	0.112073	0.467787	0.348508	Recessive	1068	4824	8	1515	96	1073	5.50928	(4.48, 6.78)	0.026752	(0.01, 0.05)	0.527084	(0.42, 0.66)	0.14263	(0.13, 0.15)	-0.159596	(-0.17, -0.15)	-0.0629898	(-0.08, -0.05)	0.425909	(0.4013, 0.4505)	0.687908	(0.6737, 0.7022)	0.749651	(0.7374, 0.7619)	0.136533
rs1050152	5	131676320	efficacy	A	3	4949	6835	0.419976	200	2846	0.0656599	611	1727	0.261334	0.0903986	0.0735227	0.0145654	-0.354316	-0.158642	-0.195675	0.112073	0.467787	0.348508	Recessive	1068	4824	8	1515	96	1073	5.50928	(4.48, 6.78)	0.026752	(0.01, 0.05)	0.527084	(0.42, 0.66)	0.14263	(0.13, 0.15)	-0.159596	(-0.17, -0.15)	-0.0629898	(-0.08, -0.05)	0.425909	(0.4013, 0.4505)	0.687908	(0.6737, 0.7022)	0.749651	(0.7374, 0.7619)	0.136533
rs1050152	5	131676320	efficacy	A	3	4949	6835	0.419976	200	2846	0.0656599	611	1727	0.261334	0.0903986	0.0735227	0.0145654	-0.354316	-0.158642	-0.195675	0.112073	0.467787	0.348508	Recessive	1068	4824	8	1515	96	1073	5.50928	(4.48, 6.78)	0.026752	(0.01, 0.05)	0.527084	(0.42, 0.66)	0.14263	(0.13, 0.15)	-0.159596	(-0.17, -0.15)	-0.0629898	(-0.08, -0.05)	0.425909	(0.4013, 0.4505)	0.687908	(0.6737, 0.7022)	0.749651	(0.7374, 0.7619)	0.136533
rs10509373	10	78157572	efficacy	G	3	5350	6488	0.451934	253	2787	0.0832237	928	1418	0.395567	0.0941432	0.140104	0.00177781	-0.368711	-0.0563675	-0.312343	0.100584	0.164867	0.774774	Additive	5350	6488	253	2787	928	1418	2.93602	(2.73, 3.16)	0.114319	(0.1, 0.13)	1.08334	(0.99, 1.18)	0.232662	(0.22, 0.25)	-0.359388	(-0.37, -0.35)	0.0189706	(0, 0.04)	0.554749	(0.5414, 0.5681)	0.473699	(0.458, 0.4894)	0.592371	(0.58, 0.6048)	0.37918
rs1051266	21	46957794	efficacy	A	3	5143	6645	0.436291	1862	1146	0.619016	1066	1256	0.459087	0.0216926	0.025401	0.000289941	0.182725	0.0227959	0.159929	0.57407	0.39832	0.880929	Recessive	1108	4786	585	919	257	904	0.501235	(0.45, 0.56)	2.65351	(2.36, 2.99)	0.957995	(0.82, 1.11)	-0.12796	(-0.15, -0.11)	0.195483	(0.17, 0.22)	-0.00748474	(-0.03, 0.02)	0.342447	(0.3131, 0.3718)	0.733146	(0.7204, 0.7459)	0.696577	(0.6826, 0.7106)	0.22783
rs1051266	21	46957794	efficacy	A	3	5143	6645	0.436291	1862	1146	0.619016	1066	1256	0.459087	0.0216926	0.025401	0.000289941	0.182725	0.0227959	0.159929	0.57407	0.39832	0.880929	Recessive	1108	4786	585	919	257	904	0.501235	(0.45, 0.56)	2.65351	(2.36, 2.99)	0.957995	(0.82, 1.11)	-0.12796	(-0.15, -0.11)	0.195483	(0.17, 0.22)	-0.00748474	(-0.03, 0.02)	0.342447	(0.3131, 0.3718)	0.733146	(0.7204, 0.7459)	0.696577	(0.6826, 0.7106)	0.22783
rs1051266	21	46957794	efficacy	G	3	5143	6645	0.563709	1862	1146	0.380984	1066	1256	0.540913	0.0216926	0.025401	0.000289941	-0.182725	-0.0227959	-0.159929	0.351042	0.599786	0.907487	Additive	6645	5143	1146	1862	1256	1066	1.57499	(1.48, 1.68)	0.483665	(0.45, 0.52)	1.05937	(0.97, 1.16)	0.113052	(0.1, 0.13)	-0.178973	(-0.2, -0.16)	0.0143518	(-0.01, 0.04)	0.559236	(0.5459, 0.5725)	0.429665	(0.4124, 0.4469)	0.482591	(0.4671, 0.4981)	0.528508
rs1051266	21	46957794	efficacy	A	3	5143	6645	0.436291	1862	1146	0.619016	1066	1256	0.459087	0.0216926	0.025401	0.000289941	0.182725	0.0227959	0.159929	0.57407	0.39832	0.880929	Recessive	1108	4786	585	919	257	904	0.501235	(0.45, 0.56)	2.65351	(2.36, 2.99)	0.957995	(0.82, 1.11)	-0.12796	(-0.15, -0.11)	0.195483	(0.17, 0.22)	-0.00748474	(-0.03, 0.02)	0.342447	(0.3131, 0.3718)	0.733146	(0.7204, 0.7459)	0.696577	(0.6826, 0.7106)	0.22783
rs1051266	21	46957794	efficacy	A	3	5143	6645	0.436291	1862	1146	0.619016	1066	1256	0.459087	0.0216926	0.025401	0.000289941	0.182725	0.0227959	0.159929	0.57407	0.39832	0.880929	Dominant	4035	1859	1277	227	809	352	0.60246	(0.54, 0.67)	2.56773	(2.21, 2.98)	0.902531	(0.79, 1.03)	-0.0981447	(-0.12, -0.08)	0.162464	(0.14, 0.18)	-0.0212188	(-0.05, 0.01)	0.539082	(0.5195, 0.5587)	0.407524	(0.382, 0.4331)	0.33824	(0.3086, 0.3679)	0.715154
rs1051266	21	46957794	efficacy	A	3	5143	6645	0.436291	1862	1146	0.619016	1066	1256	0.459087	0.0216926	0.025401	0.000289941	0.182725	0.0227959	0.159929	0.57407	0.39832	0.880929	Recessive	1108	4786	585	919	257	904	0.501235	(0.45, 0.56)	2.65351	(2.36, 2.99)	0.957995	(0.82, 1.11)	-0.12796	(-0.15, -0.11)	0.195483	(0.17, 0.22)	-0.00748474	(-0.03, 0.02)	0.342447	(0.3131, 0.3718)	0.733146	(0.7204, 0.7459)	0.696577	(0.6826, 0.7106)	0.22783
rs1051266	21	46957794	efficacy	G	3	5143	6645	0.563709	1862	1146	0.380984	1066	1256	0.540913	0.0216926	0.025401	0.000289941	-0.182725	-0.0227959	-0.159929	0.351042	0.599786	0.907487	Additive	6645	5143	1146	1862	1256	1066	1.57499	(1.48, 1.68)	0.483665	(0.45, 0.52)	1.05937	(0.97, 1.16)	0.113052	(0.1, 0.13)	-0.178973	(-0.2, -0.16)	0.0143518	(-0.01, 0.04)	0.559236	(0.5459, 0.5725)	0.429665	(0.4124, 0.4469)	0.482591	(0.4671, 0.4981)	0.528508
rs1051266	21	46957794	efficacy	A	3	5143	6645	0.436291	1862	1146	0.619016	1066	1256	0.459087	0.0216926	0.025401	0.000289941	0.182725	0.0227959	0.159929	0.57407	0.39832	0.880929	Recessive	1108	4786	585	919	257	904	0.501235	(0.45, 0.56)	2.65351	(2.36, 2.99)	0.957995	(0.82, 1.11)	-0.12796	(-0.15, -0.11)	0.195483	(0.17, 0.22)	-0.00748474	(-0.03, 0.02)	0.342447	(0.3131, 0.3718)	0.733146	(0.7204, 0.7459)	0.696577	(0.6826, 0.7106)	0.22783
rs1051266	21	46957794	efficacy	A	3	5143	6645	0.436291	1862	1146	0.619016	1066	1256	0.459087	0.0216926	0.025401	0.000289941	0.182725	0.0227959	0.159929	0.57407	0.39832	0.880929	Additive	5143	6645	1862	1146	1066	1256	0.634927	(0.59, 0.68)	2.06755	(1.91, 2.24)	0.943958	(0.86, 1.03)	-0.113052	(-0.13, -0.1)	0.178973	(0.16, 0.2)	-0.0143518	(-0.04, 0.01)	0.440764	(0.4239, 0.4576)	0.570335	(0.5573, 0.5833)	0.517409	(0.5029, 0.5319)	0.471492
rs1051266	21	46957794	efficacy	A	3	5143	6645	0.436291	1862	1146	0.619016	1066	1256	0.459087	0.0216926	0.025401	0.000289941	0.182725	0.0227959	0.159929	0.57407	0.39832	0.880929	Additive	5143	6645	1862	1146	1066	1256	0.634927	(0.59, 0.68)	2.06755	(1.91, 2.24)	0.943958	(0.86, 1.03)	-0.113052	(-0.13, -0.1)	0.178973	(0.16, 0.2)	-0.0143518	(-0.04, 0.01)	0.440764	(0.4239, 0.4576)	0.570335	(0.5573, 0.5833)	0.517409	(0.5029, 0.5319)	0.471492
rs1051266	21	46957794	efficacy	G	3	5143	6645	0.563709	1862	1146	0.380984	1066	1256	0.540913	0.0216926	0.025401	0.000289941	-0.182725	-0.0227959	-0.159929	0.351042	0.599786	0.907487	Recessive	1859	4035	227	1277	352	809	1.65986	(1.49, 1.85)	0.389449	(0.34, 0.45)	1.108	(0.97, 1.27)	0.0981447	(0.08, 0.12)	-0.162464	(-0.18, -0.14)	0.0212188	(-0.01, 0.05)	0.460918	(0.438, 0.4838)	0.592476	(0.5749, 0.61)	0.66176	(0.6466, 0.6769)	0.284846
rs1051266	21	46957794	efficacy	A	3	5143	6645	0.436291	1862	1146	0.619016	1066	1256	0.459087	0.0216926	0.025401	0.000289941	0.182725	0.0227959	0.159929	0.57407	0.39832	0.880929	Additive	5143	6645	1862	1146	1066	1256	0.634927	(0.59, 0.68)	2.06755	(1.91, 2.24)	0.943958	(0.86, 1.03)	-0.113052	(-0.13, -0.1)	0.178973	(0.16, 0.2)	-0.0143518	(-0.04, 0.01)	0.440764	(0.4239, 0.4576)	0.570335	(0.5573, 0.5833)	0.517409	(0.5029, 0.5319)	0.471492
rs1051266	21	46957794	efficacy	A	3	5143	6645	0.436291	1862	1146	0.619016	1066	1256	0.459087	0.0216926	0.025401	0.000289941	0.182725	0.0227959	0.159929	0.57407	0.39832	0.880929	Dominant	4035	1859	1277	227	809	352	0.60246	(0.54, 0.67)	2.56773	(2.21, 2.98)	0.902531	(0.79, 1.03)	-0.0981447	(-0.12, -0.08)	0.162464	(0.14, 0.18)	-0.0212188	(-0.05, 0.01)	0.539082	(0.5195, 0.5587)	0.407524	(0.382, 0.4331)	0.33824	(0.3086, 0.3679)	0.715154
rs1051266	21	46957794	efficacy	A	3	5143	6645	0.436291	1862	1146	0.619016	1066	1256	0.459087	0.0216926	0.025401	0.000289941	0.182725	0.0227959	0.159929	0.57407	0.39832	0.880929	Additive	5143	6645	1862	1146	1066	1256	0.634927	(0.59, 0.68)	2.06755	(1.91, 2.24)	0.943958	(0.86, 1.03)	-0.113052	(-0.13, -0.1)	0.178973	(0.16, 0.2)	-0.0143518	(-0.04, 0.01)	0.440764	(0.4239, 0.4576)	0.570335	(0.5573, 0.5833)	0.517409	(0.5029, 0.5319)	0.471492
rs1051266	21	46957794	efficacy	G	3	5143	6645	0.563709	1862	1146	0.380984	1066	1256	0.540913	0.0216926	0.025401	0.000289941	-0.182725	-0.0227959	-0.159929	0.351042	0.599786	0.907487	Recessive	1859	4035	227	1277	352	809	1.65986	(1.49, 1.85)	0.389449	(0.34, 0.45)	1.108	(0.97, 1.27)	0.0981447	(0.08, 0.12)	-0.162464	(-0.18, -0.14)	0.0212188	(-0.01, 0.05)	0.460918	(0.438, 0.4838)	0.592476	(0.5749, 0.61)	0.66176	(0.6466, 0.6769)	0.284846
rs1051266	21	46957794	efficacy	A	3	5143	6645	0.436291	1862	1146	0.619016	1066	1256	0.459087	0.0216926	0.025401	0.000289941	0.182725	0.0227959	0.159929	0.57407	0.39832	0.880929	Recessive	1108	4786	585	919	257	904	0.501235	(0.45, 0.56)	2.65351	(2.36, 2.99)	0.957995	(0.82, 1.11)	-0.12796	(-0.15, -0.11)	0.195483	(0.17, 0.22)	-0.00748474	(-0.03, 0.02)	0.342447	(0.3131, 0.3718)	0.733146	(0.7204, 0.7459)	0.696577	(0.6826, 0.7106)	0.22783
rs10514475	16	79991692	efficacy	A	3	814	11034	0.0687036	474	2580	0.155206	157	2191	0.0668654	0.0154409	0.0185888	7.31974e-06	0.0865027	-0.00183816	0.0883409	0.892911	0.679285	0.964093	Additive	814	11034	474	2580	157	2191	0.557791	(0.5, 0.62)	2.50228	(2.22, 2.81)	0.757403	(0.64, 0.9)	-0.048105	(-0.06, -0.04)	0.0868067	(0.07, 0.1)	-0.0195659	(-0.03, -0.01)	0.323768	(0.3022, 0.3453)	0.794145	(0.7865, 0.8017)	0.798319	(0.7908, 0.8058)	0.0837681
rs10517	16	69743760	efficacy	G	3	1617	10233	0.863544	415	2639	0.864113	179	2169	0.923765	4.46917e-07	0.0089345	0.00453011	0.000568335	0.0602206	-0.0596523	0.92406	0.959535	0.681269	Recessive	4428	1497	1138	389	1004	170	0.77193	(0.69, 0.86)	0.897777	(0.79, 1.02)	2.00117	(1.69, 2.37)	-0.0456978	(-0.06, -0.03)	-0.0199261	(-0.04, 0)	0.108282	(0.09, 0.13)	0.578136	(0.5601, 0.5962)	0.32518	(0.2948, 0.3556)	0.335034	(0.3053, 0.3648)	0.761651
rs1052555	19	45855524	efficacy	A	3	3855	7997	0.325262	299	2753	0.0979685	448	1900	0.190801	0.0418479	0.0177675	0.0118143	-0.227293	-0.134461	-0.0928321	0.227325	0.846386	0.56078	Dominant	3220	2706	286	1240	390	784	3.5628	(3.22, 3.94)	0.222978	(0.19, 0.26)	0.559878	(0.49, 0.64)	0.292998	(0.27, 0.31)	-0.321033	(-0.34, -0.3)	-0.13828	(-0.17, -0.11)	0.60793	(0.591, 0.6249)	0.437746	(0.4138, 0.4617)	0.502666	(0.4817, 0.5237)	0.451658
rs1052555	19	45855524	efficacy	A	3	3855	7997	0.325262	299	2753	0.0979685	448	1900	0.190801	0.0418479	0.0177675	0.0118143	-0.227293	-0.134461	-0.0928321	0.227325	0.846386	0.56078	Dominant	3220	2706	286	1240	390	784	3.5628	(3.22, 3.94)	0.222978	(0.19, 0.26)	0.559878	(0.49, 0.64)	0.292998	(0.27, 0.31)	-0.321033	(-0.34, -0.3)	-0.13828	(-0.17, -0.11)	0.60793	(0.591, 0.6249)	0.437746	(0.4138, 0.4617)	0.502666	(0.4817, 0.5237)	0.451658
rs1057910	10	96741053	efficacy	C	3	786	11006	0.0666554	33	3019	0.0108126	104	2240	0.0443686	0.00977056	0.0111804	0.00116457	-0.0558428	-0.0222868	-0.033556	0.758151	0.981167	0.907487	Recessive	25	5871	0	1526	2	1170	5.74008	(1.36, 24.25)	0	(0, NaN)	0.505778	(0.12, 2.14)	0.00349887	(0, 0.01)	-0.00382003	(-0.01, 0)	-0.00166188	(0, 0)	0.316616	(0.2856, 0.3477)	0.819293	(0.8094, 0.8292)	0.860949	(0.8525, 0.8694)	0.00314173
rs1057910	10	96741053	efficacy	C	3	786	11006	0.0666554	33	3019	0.0108126	104	2240	0.0443686	0.00977056	0.0111804	0.00116457	-0.0558428	-0.0222868	-0.033556	0.758151	0.981167	0.907487	Dominant	761	5135	33	1493	102	1070	2.81358	(2.33, 3.4)	0.158922	(0.11, 0.23)	0.795753	(0.64, 0.99)	0.0790335	(0.07, 0.09)	-0.100474	(-0.11, -0.09)	-0.0199485	(-0.04, 0)	0.386781	(0.3602, 0.4134)	0.725855	(0.7129, 0.7388)	0.783104	(0.772, 0.7942)	0.104259
rs1057910	10	96741053	efficacy	C	3	786	11006	0.0666554	33	3019	0.0108126	104	2240	0.0443686	0.00977056	0.0111804	0.00116457	-0.0558428	-0.0222868	-0.033556	0.758151	0.981167	0.907487	Dominant	761	5135	33	1493	102	1070	2.81358	(2.33, 3.4)	0.158922	(0.11, 0.23)	0.795753	(0.64, 0.99)	0.0790335	(0.07, 0.09)	-0.100474	(-0.11, -0.09)	-0.0199485	(-0.04, 0)	0.386781	(0.3602, 0.4134)	0.725855	(0.7129, 0.7388)	0.783104	(0.772, 0.7942)	0.104259
rs1057910	10	96741053	efficacy	C	3	786	11006	0.0666554	33	3019	0.0108126	104	2240	0.0443686	0.00977056	0.0111804	0.00116457	-0.0558428	-0.0222868	-0.033556	0.758151	0.981167	0.907487	Dominant	761	5135	33	1493	102	1070	2.81358	(2.33, 3.4)	0.158922	(0.11, 0.23)	0.795753	(0.64, 0.99)	0.0790335	(0.07, 0.09)	-0.100474	(-0.11, -0.09)	-0.0199485	(-0.04, 0)	0.386781	(0.3602, 0.4134)	0.725855	(0.7129, 0.7388)	0.783104	(0.772, 0.7942)	0.104259
rs1057910	10	96741053	efficacy	C	3	786	11006	0.0666554	33	3019	0.0108126	104	2240	0.0443686	0.00977056	0.0111804	0.00116457	-0.0558428	-0.0222868	-0.033556	0.758151	0.981167	0.907487	Additive	786	11006	33	3019	104	2240	2.74142	(2.28, 3.3)	0.162684	(0.11, 0.23)	0.795068	(0.65, 0.98)	0.0412662	(0.04, 0.05)	-0.0521472	(-0.06, -0.05)	-0.0108052	(-0.02, 0)	0.351699	(0.3314, 0.372)	0.772574	(0.7645, 0.7807)	0.822027	(0.8151, 0.829)	0.0537003
rs1057910	10	96741053	efficacy	C	3	786	11006	0.0666554	33	3019	0.0108126	104	2240	0.0443686	0.00977056	0.0111804	0.00116457	-0.0558428	-0.0222868	-0.033556	0.758151	0.981167	0.907487	Additive	786	11006	33	3019	104	2240	2.74142	(2.28, 3.3)	0.162684	(0.11, 0.23)	0.795068	(0.65, 0.98)	0.0412662	(0.04, 0.05)	-0.0521472	(-0.06, -0.05)	-0.0108052	(-0.02, 0)	0.351699	(0.3314, 0.372)	0.772574	(0.7645, 0.7807)	0.822027	(0.8151, 0.829)	0.0537003
rs1057910	10	96741053	efficacy	C	3	786	11006	0.0666554	33	3019	0.0108126	104	2240	0.0443686	0.00977056	0.0111804	0.00116457	-0.0558428	-0.0222868	-0.033556	0.758151	0.981167	0.907487	Dominant	761	5135	33	1493	102	1070	2.81358	(2.33, 3.4)	0.158922	(0.11, 0.23)	0.795753	(0.64, 0.99)	0.0790335	(0.07, 0.09)	-0.100474	(-0.11, -0.09)	-0.0199485	(-0.04, 0)	0.386781	(0.3602, 0.4134)	0.725855	(0.7129, 0.7388)	0.783104	(0.772, 0.7942)	0.104259
rs1057910	10	96741053	efficacy	C	3	786	11006	0.0666554	33	3019	0.0108126	104	2240	0.0443686	0.00977056	0.0111804	0.00116457	-0.0558428	-0.0222868	-0.033556	0.758151	0.981167	0.907487	Additive	786	11006	33	3019	104	2240	2.74142	(2.28, 3.3)	0.162684	(0.11, 0.23)	0.795068	(0.65, 0.98)	0.0412662	(0.04, 0.05)	-0.0521472	(-0.06, -0.05)	-0.0108052	(-0.02, 0)	0.351699	(0.3314, 0.372)	0.772574	(0.7645, 0.7807)	0.822027	(0.8151, 0.829)	0.0537003
rs1060896	15	45554267	efficacy	C	3	4031	7809	0.340456	2531	519	0.829836	1467	879	0.62532	0.158258	0.0535469	0.0471877	0.48938	0.284864	0.204516	0.0670938	0.283129	0.00328278	Recessive	699	5221	1048	477	464	709	0.105016	(0.09, 0.12)	11.2026	(9.88, 12.7)	2.13453	(1.87, 2.43)	-0.442341	(-0.46, -0.42)	0.523249	(0.5, 0.55)	0.160913	(0.13, 0.19)	0.218728	(0.1788, 0.2586)	0.809701	(0.7995, 0.8199)	0.715015	(0.7017, 0.7283)	0.256556
rs1061622	1	12252955	efficacy	C	3	2800	9024	0.236806	648	2396	0.212878	353	1991	0.150597	0.000523376	0.00630239	0.00593091	-0.0239287	-0.0862092	0.0622805	0.876408	0.785119	0.669643	Dominant	2451	3461	584	938	318	854	1.40693	(1.28, 1.55)	0.970215	(0.87, 1.09)	0.539715	(0.47, 0.62)	0.0797624	(0.06, 0.1)	-0.00717521	(-0.03, 0.02)	-0.136928	(-0.16, -0.11)	0.493028	(0.4716, 0.5145)	0.569254	(0.5509, 0.5876)	0.548106	(0.5289, 0.5673)	0.389612
rs1061622	1	12252955	efficacy	C	3	2800	9024	0.236806	648	2396	0.212878	353	1991	0.150597	0.000523376	0.00630239	0.00593091	-0.0239287	-0.0862092	0.0622805	0.876408	0.785119	0.669643	Additive	2800	9024	648	2396	353	1991	1.35985	(1.25, 1.47)	0.944819	(0.86, 1.04)	0.587222	(0.52, 0.66)	0.0510233	(0.04, 0.06)	-0.00966597	(-0.03, 0.01)	-0.0813102	(-0.1, -0.07)	0.417558	(0.3999, 0.4352)	0.677609	(0.6673, 0.6879)	0.684	(0.6738, 0.6942)	0.220834
rs1061622	1	12252955	efficacy	C	3	2800	9024	0.236806	648	2396	0.212878	353	1991	0.150597	0.000523376	0.00630239	0.00593091	-0.0239287	-0.0862092	0.0622805	0.876408	0.785119	0.669643	Recessive	349	5563	64	1458	35	1137	1.64444	(1.31, 2.07)	0.765889	(0.58, 1)	0.523307	(0.37, 0.74)	0.0222841	(0.01, 0.03)	-0.0121567	(-0.02, 0)	-0.0256921	(-0.04, -0.01)	0.342087	(0.3128, 0.3714)	0.785963	(0.7749, 0.797)	0.819893	(0.81, 0.8298)	0.0520567
rs1061622	1	12252955	efficacy	A	3	2800	9024	0.763194	648	2396	0.787122	353	1991	0.849403	0.000523376	0.00630239	0.00593091	0.0239287	0.0862092	-0.0622805	0.978353	0.947328	0.669643	Recessive	3461	2451	938	584	854	318	0.710766	(0.65, 0.78)	1.0307	(0.92, 1.15)	1.85283	(1.62, 2.12)	-0.0797624	(-0.1, -0.06)	0.00717521	(-0.02, 0.03)	0.136928	(0.11, 0.16)	0.506972	(0.4861, 0.5278)	0.430746	(0.4065, 0.455)	0.451894	(0.4286, 0.4752)	0.610388
rs1061631	1	12268499	efficacy	A	3	2459	9393	0.207476	146	2908	0.0478062	269	2079	0.114566	0.0287976	0.015442	0.00767592	-0.159669	-0.0929099	-0.0667594	0.433593	0.930393	0.669643	Recessive	234	5692	5	1522	17	1157	5.00612	(3.23, 7.77)	0.0896414	(0.04, 0.22)	0.4435	(0.27, 0.73)	0.0313419	(0.03, 0.04)	-0.0320777	(-0.04, -0.03)	-0.0175872	(-0.03, -0.01)	0.337661	(0.3081, 0.3672)	0.794482	(0.7837, 0.8052)	0.838182	(0.8289, 0.8475)	0.0296743
rs1061781	1	44451234	efficacy	A	3	1206	10638	0.101824	190	2862	0.0622543	236	2108	0.100683	0.0030032	0.00498976	1.96687e-06	-0.0395694	-0.00114111	-0.0384283	0.818022	0.981167	0.960021	Dominant	1145	4777	185	1341	224	948	1.34144	(1.19, 1.52)	0.576919	(0.49, 0.68)	1.08692	(0.93, 1.27)	0.0417531	(0.02, 0.06)	-0.071748	(-0.09, -0.05)	0.0125549	(-0.01, 0.04)	0.398376	(0.3724, 0.4243)	0.685615	(0.6713, 0.6999)	0.735731	(0.7231, 0.7484)	0.180278
rs1062535	5	52351413	efficacy	A	3	4655	7189	0.393026	957	2093	0.31377	989	1359	0.42121	0.0043561	0.0123058	0.000457863	-0.0792555	0.0281835	-0.107439	0.700768	0.796286	0.880929	Dominant	3737	2185	802	723	786	388	1.19656	(1.09, 1.31)	0.631029	(0.56, 0.71)	1.29785	(1.14, 1.48)	0.0426708	(0.02, 0.06)	-0.1115	(-0.14, -0.08)	0.0599988	(0.03, 0.09)	0.562348	(0.5437, 0.581)	0.391486	(0.3652, 0.4178)	0.428489	(0.4041, 0.4529)	0.617678
rs1062613	11	113846006	efficacy	A	3	2686	9138	0.227165	1421	1617	0.467742	426	1918	0.181741	0.0470679	0.0892124	0.00166213	0.240577	-0.0454245	0.286001	0.382445	0.125702	0.850108	Additive	2686	9138	1421	1617	426	1918	0.562571	(0.52, 0.6)	3.12207	(2.88, 3.39)	0.58163	(0.52, 0.65)	-0.116016	(-0.13, -0.1)	0.248092	(0.23, 0.27)	-0.0946017	(-0.11, -0.08)	0.36156	(0.3417, 0.3814)	0.725154	(0.716, 0.7344)	0.649831	(0.6389, 0.6608)	0.263455
rs10739150	9	8176226	efficacy	A	3	2561	9279	0.216301	1358	1694	0.444954	937	1409	0.399403	0.043933	0.00208613	0.0249088	0.228653	0.183103	0.0455509	0.422936	0.829605	0.121184	Dominant	2292	3628	1052	474	738	435	0.320818	(0.29, 0.35)	2.97606	(2.64, 3.35)	2.08112	(1.83, 2.36)	-0.276046	(-0.3, -0.25)	0.262202	(0.24, 0.29)	0.180056	(0.15, 0.21)	0.371389	(0.3439, 0.3989)	0.593456	(0.576, 0.6109)	0.56155	(0.5429, 0.5802)	0.473605
rs10752271	10	12704191	efficacy	G	3	922	10920	0.0778585	671	2383	0.219712	357	1987	0.152304	0.0343406	0.00724063	0.00931883	0.141853	0.0744453	0.0674081	0.715781	0.770936	0.669643	Dominant	883	5038	594	933	332	840	0.335583	(0.3, 0.37)	3.08005	(2.73, 3.47)	1.59781	(1.39, 1.84)	-0.19396	(-0.21, -0.17)	0.217702	(0.19, 0.24)	0.0849682	(0.06, 0.11)	0.308121	(0.2765, 0.3398)	0.750812	(0.7387, 0.763)	0.731206	(0.7184, 0.744)	0.209861
rs10760397	9	128133207	efficacy	G	3	5488	6364	0.463044	1737	1317	0.568762	1201	1145	0.511935	0.0072896	0.00319866	0.00132323	0.105718	0.048891	0.0568271	0.818053	0.796286	0.727216	Additive	5488	6364	1737	1317	1201	1145	0.722637	(0.68, 0.77)	1.48059	(1.37, 1.6)	1.11511	(1.02, 1.22)	-0.0810299	(-0.1, -0.06)	0.0976396	(0.08, 0.12)	0.0272311	(0.01, 0.05)	0.460816	(0.4447, 0.477)	0.535938	(0.5221, 0.5498)	0.514839	(0.5004, 0.5293)	0.488407
rs1079597	11	113296286	efficacy	G	3	1814	10032	0.846868	488	2566	0.84021	753	1593	0.679028	5.53092e-05	0.0360634	0.0262344	-0.00665858	-0.16784	0.161181	0.923189	0.39832	0.280861	Additive	10032	1814	2566	488	1593	753	1.65019	(1.52, 1.79)	1.1611	(1.04, 1.29)	0.386567	(0.35, 0.43)	0.076683	(0.06, 0.09)	0.0210861	(0.01, 0.04)	-0.166475	(-0.19, -0.15)	0.653659	(0.6428, 0.6645)	0.297634	(0.2747, 0.3206)	0.225849	(0.1982, 0.2535)	0.822857
rs10841753	12	21321370	efficacy	G	3	2212	9630	0.186793	510	2544	0.166994	554	1792	0.236147	0.000427804	0.00742647	0.00214191	-0.0197987	0.0493539	-0.0691525	0.893552	0.922726	0.727216	Additive	2212	9630	510	2544	554	1792	0.936066	(0.86, 1.02)	0.827834	(0.75, 0.92)	1.38266	(1.25, 1.53)	-0.0102443	(-0.02, 0)	-0.0279594	(-0.04, -0.01)	0.053413	(0.04, 0.07)	0.37977	(0.3607, 0.3988)	0.692031	(0.6821, 0.702)	0.738197	(0.7293, 0.7471)	0.190001
rs10877012	12	58162085	efficacy	A	3	3697	8153	0.311983	397	2657	0.129993	685	1663	0.291738	0.0270837	0.0401341	0.000265134	-0.18199	-0.0202455	-0.161744	0.353968	0.599786	0.911036	Dominant	3111	2814	363	1164	598	576	2.00171	(1.82, 2.2)	0.285034	(0.25, 0.32)	1.18881	(1.05, 1.34)	0.169269	(0.15, 0.19)	-0.284747	(-0.31, -0.26)	0.0431861	(0.01, 0.07)	0.56237	(0.5438, 0.581)	0.43508	(0.411, 0.4591)	0.530489	(0.5106, 0.5503)	0.472061
rs10877012	12	58162085	efficacy	A	3	3697	8153	0.311983	397	2657	0.129993	685	1663	0.291738	0.0270837	0.0401341	0.000265134	-0.18199	-0.0202455	-0.161744	0.353968	0.599786	0.911036	Additive	3697	8153	397	2657	685	1663	1.81046	(1.68, 1.96)	0.334704	(0.3, 0.37)	1.08762	(0.99, 1.2)	0.111687	(0.1, 0.13)	-0.178642	(-0.19, -0.16)	0.0170463	(0, 0.04)	0.4647	(0.4487, 0.4807)	0.591989	(0.5796, 0.6044)	0.6663	(0.6557, 0.6769)	0.277011
rs10878232	12	65522647	efficacy	A	3	3079	8753	0.260227	620	2430	0.203279	635	1713	0.270443	0.00282924	0.0062132	7.45988e-05	-0.0569478	0.0102164	-0.0671642	0.758151	0.928113	0.907487	Dominant	2668	3248	558	967	542	632	1.19406	(1.09, 1.31)	0.697484	(0.62, 0.78)	1.12051	(0.99, 1.27)	0.043422	(0.02, 0.07)	-0.0868487	(-0.11, -0.06)	0.0281256	(0, 0.06)	0.495299	(0.474, 0.5166)	0.515148	(0.4947, 0.5356)	0.552176	(0.5332, 0.5712)	0.437377
rs10898815	11	71739423	efficacy	G	3	5896	5938	0.501775	303	2749	0.900721	721	1627	0.69293	0.106746	0.069049	0.0202831	0.398946	0.191156	0.207791	0.112073	0.283129	0.0865224	Recessive	1507	4410	1239	287	565	609	0.169725	(0.15, 0.19)	10.4572	(9.11, 12.01)	1.58691	(1.4, 1.8)	-0.413458	(-0.43, -0.39)	0.519725	(0.5, 0.54)	0.112323	(0.08, 0.14)	0.278867	(0.2449, 0.3128)	0.726239	(0.7133, 0.7392)	0.610653	(0.5938, 0.6275)	0.38424
rs10945919	6	164186677	efficacy	G	3	3771	8049	0.319036	1355	1691	0.444846	665	1681	0.283461	0.0114141	0.0273239	0.000813045	0.12581	-0.0355743	0.161384	0.758151	0.39832	0.880929	Additive	3771	8049	1355	1691	665	1681	0.782079	(0.73, 0.84)	1.75759	(1.62, 1.9)	0.751682	(0.68, 0.83)	-0.0555935	(-0.07, -0.04)	0.131702	(0.11, 0.15)	-0.0613525	(-0.08, -0.04)	0.415001	(0.3973, 0.4327)	0.644027	(0.6329, 0.6551)	0.60452	(0.5924, 0.6166)	0.336451
rs10995	19	46030154	efficacy	G	3	3125	8709	0.26407	501	2547	0.16437	736	1604	0.31453	0.00878458	0.0313196	0.00177077	-0.0996996	0.0504603	-0.15016	0.616511	0.642496	0.727216	Dominant	2708	3209	453	1071	610	560	1.29479	(1.18, 1.42)	0.480461	(0.43, 0.54)	1.47489	(1.3, 1.67)	0.0630838	(0.04, 0.09)	-0.170937	(-0.2, -0.15)	0.096559	(0.07, 0.13)	0.50389	(0.4829, 0.5248)	0.490303	(0.4688, 0.5118)	0.567878	(0.5495, 0.5863)	0.437928
rs10997242	10	68336295	efficacy	G	3	1658	10156	0.140342	740	2312	0.242464	416	1922	0.17793	0.0125769	0.00607154	0.00155788	0.102122	0.0375879	0.0645341	0.834063	0.776127	0.800097	Additive	1658	10156	740	2312	416	1922	0.597936	(0.55, 0.65)	1.86393	(1.7, 2.05)	1.12535	(1, 1.26)	-0.0741293	(-0.09, -0.06)	0.0959122	(0.08, 0.11)	0.0166222	(0, 0.03)	0.342478	(0.3218, 0.3632)	0.745059	(0.7363, 0.7538)	0.748896	(0.7402, 0.7575)	0.163567
rs11030104	11	27684517	efficacy	G	3	2485	9365	0.209705	123	2929	0.0403014	430	1916	0.183291	0.0323702	0.0546387	0.000589829	-0.169403	-0.0264139	-0.142989	0.402787	0.674059	0.901648	Dominant	2215	3710	118	1408	387	786	2.59385	(2.32, 2.9)	0.14481	(0.12, 0.18)	1.08012	(0.95, 1.23)	0.186733	(0.17, 0.21)	-0.289256	(-0.31, -0.27)	0.0168109	(-0.01, 0.05)	0.511248	(0.4906, 0.5319)	0.535019	(0.5153, 0.5547)	0.638335	(0.6224, 0.6542)	0.315399
rs11042725	11	10325325	efficacy	C	3	5589	6261	0.528354	878	2172	0.712131	874	1472	0.627451	0.0223828	0.00803672	0.00546237	0.183777	0.0990966	0.0846802	0.57407	0.692153	0.65423	Recessive	1640	4285	785	740	460	713	0.446673	(0.41, 0.49)	2.52473	(2.26, 2.83)	1.33688	(1.18, 1.52)	-0.18466	(-0.21, -0.16)	0.218896	(0.19, 0.25)	0.0666535	(0.04, 0.1)	0.358692	(0.3305, 0.3869)	0.670648	(0.6559, 0.6854)	0.63609	(0.6201, 0.6521)	0.33457
rs11052877	12	9905690	efficacy	A	3	4364	7490	0.631854	778	2276	0.745252	753	1595	0.679302	0.00927033	0.00526267	0.00134786	0.113398	0.0474473	0.0659506	0.791377	0.776127	0.733422	Additive	7490	4364	2276	778	1595	753	0.678811	(0.63, 0.73)	1.64772	(1.51, 1.8)	1.11527	(1.02, 1.22)	-0.0847322	(-0.1, -0.07)	0.105553	(0.09, 0.12)	0.024217	(0, 0.04)	0.522775	(0.5085, 0.537)	0.428431	(0.4112, 0.4457)	0.390415	(0.3718, 0.4091)	0.65838
rs11064426	12	6953257	efficacy	A	3	3828	8000	0.676361	2516	524	0.172368	1036	1310	0.558397	0.168899	0.163143	0.00852696	-0.503993	-0.117964	-0.386029	0.0224733	0.120203	0.65423	Recessive	2714	3200	44	1476	384	789	4.48833	(4, 5.04)	0.0383839	(0.03, 0.05)	0.825153	(0.72, 0.94)	0.29998	(0.28, 0.32)	-0.408191	(-0.42, -0.39)	-0.0436324	(-0.07, -0.01)	0.578483	(0.5604, 0.5965)	0.468572	(0.4461, 0.4911)	0.587894	(0.5702, 0.6056)	0.365052
rs11064426	12	6953257	efficacy	A	3	3828	8000	0.676361	2516	524	0.172368	1036	1310	0.558397	0.168899	0.163143	0.00852696	-0.503993	-0.117964	-0.386029	0.0224733	0.120203	0.65423	Recessive	2714	3200	44	1476	384	789	4.48833	(4, 5.04)	0.0383839	(0.03, 0.05)	0.825153	(0.72, 0.94)	0.29998	(0.28, 0.32)	-0.408191	(-0.42, -0.39)	-0.0436324	(-0.07, -0.01)	0.578483	(0.5604, 0.5965)	0.468572	(0.4461, 0.4911)	0.587894	(0.5702, 0.6056)	0.365052
rs11064426	12	6953257	efficacy	A	3	3828	8000	0.676361	2516	524	0.172368	1036	1310	0.558397	0.168899	0.163143	0.00852696	-0.503993	-0.117964	-0.386029	0.0224733	0.120203	0.65423	Recessive	2714	3200	44	1476	384	789	4.48833	(4, 5.04)	0.0383839	(0.03, 0.05)	0.825153	(0.72, 0.94)	0.29998	(0.28, 0.32)	-0.408191	(-0.42, -0.39)	-0.0436324	(-0.07, -0.01)	0.578483	(0.5604, 0.5965)	0.468572	(0.4461, 0.4911)	0.587894	(0.5702, 0.6056)	0.365052
rs11065987	12	112072424	efficacy	G	3	5108	6728	0.431565	208	2842	0.0681967	601	1747	0.255963	0.0936917	0.0680087	0.0177118	-0.363368	-0.175602	-0.187766	0.100584	0.505134	0.235704	Dominant	3960	1958	201	1324	523	651	5.5171	(4.99, 6.1)	0.0883514	(0.08, 0.1)	0.633668	(0.56, 0.72)	0.400897	(0.38, 0.42)	-0.500317	(-0.52, -0.48)	-0.113563	(-0.14, -0.08)	0.688755	(0.6746, 0.7029)	0.3261	(0.2957, 0.3565)	0.441569	(0.4178, 0.4653)	0.543577
rs1110470	16	27336427	efficacy	A	3	5581	6263	0.471209	1384	1668	0.453473	1087	1261	0.462947	0.000205845	8.88715e-05	3.78362e-05	-0.0177359	-0.00826186	-0.00947406	0.89746	0.981167	0.988177	Recessive	1318	4604	310	1216	254	920	1.08418	(0.97, 1.21)	0.895838	(0.78, 1.03)	0.986994	(0.85, 1.15)	0.0136711	(0, 0.03)	-0.0183878	(-0.04, 0)	-0.00222783	(-0.03, 0.02)	0.400603	(0.3748, 0.4264)	0.676641	(0.662, 0.6912)	0.704477	(0.6908, 0.7181)	0.218279
rs11144870	9	79004213	efficacy	A	3	3109	8735	0.262496	131	2919	0.0429508	336	2008	0.143345	0.0461132	0.0313165	0.0106497	-0.219545	-0.119151	-0.100394	0.248813	0.813713	0.65423	Additive	3109	8735	131	2919	336	2008	3.75512	(3.39, 4.16)	0.13995	(0.12, 0.17)	0.601874	(0.53, 0.68)	0.175918	(0.17, 0.19)	-0.19986	(-0.21, -0.19)	-0.0741926	(-0.09, -0.06)	0.466179	(0.4502, 0.4822)	0.630816	(0.6194, 0.6422)	0.695556	(0.6857, 0.7054)	0.207449
rs11155012	6	139151784	efficacy	A	3	3103	8719	0.262477	328	2718	0.107682	658	1680	0.281437	0.0219887	0.0495811	0.000254059	-0.154795	0.0189604	-0.173755	0.456882	0.561811	0.880929	Additive	3103	8719	328	2718	658	1680	1.58743	(1.46, 1.72)	0.333667	(0.3, 0.38)	1.30559	(1.18, 1.44)	0.0793415	(0.07, 0.09)	-0.157925	(-0.17, -0.14)	0.0506731	(0.03, 0.07)	0.435953	(0.419, 0.4529)	0.623445	(0.6118, 0.6351)	0.702952	(0.6932, 0.7127)	0.23765
rs1123617	18	43252883	efficacy	A	3	1881	9969	0.158734	251	2803	0.0821873	385	1961	0.164109	0.00778747	0.0158697	2.97094e-05	-0.0765469	0.00537494	-0.0819218	0.711721	0.87019	0.914582	Recessive	133	5792	9	1518	35	1138	1.38611	(0.98, 1.96)	0.244565	(0.12, 0.48)	1.58327	(1.09, 2.3)	0.00615096	(0, 0.01)	-0.0177747	(-0.02, -0.01)	0.0107827	(0, 0.02)	0.323362	(0.2928, 0.3539)	0.804522	(0.7941, 0.8149)	0.851594	(0.8428, 0.8604)	0.0205217
rs11264359	1	155282829	efficacy	A	3	3198	8650	0.730081	2028	1026	0.335953	919	1429	0.608603	0.111154	0.0736796	0.00989327	-0.394128	-0.121478	-0.27265	0.100584	0.247681	0.65423	Additive	8650	3198	1026	2028	1429	919	3.24688	(3.04, 3.47)	0.206654	(0.19, 0.22)	0.839828	(0.77, 0.92)	0.27562	(0.26, 0.29)	-0.374036	(-0.39, -0.36)	-0.0407058	(-0.06, -0.02)	0.67229	(0.6619, 0.6827)	0.298145	(0.2752, 0.321)	0.385797	(0.367, 0.4046)	0.643768
rs11265618	1	154430092	efficacy	G	3	2071	9767	0.825055	1025	2023	0.663714	322	2024	0.862745	0.0257317	0.0519618	0.0013982	-0.161341	0.0376902	-0.199031	0.426911	0.451579	0.799736	Recessive	4022	1897	670	854	875	298	1.58088	(1.44, 1.74)	0.351659	(0.31, 0.39)	1.72157	(1.5, 1.98)	0.106648	(0.08, 0.13)	-0.250864	(-0.28, -0.22)	0.11556	(0.09, 0.14)	0.600511	(0.5833, 0.6177)	0.332521	(0.3026, 0.3624)	0.420845	(0.3961, 0.4456)	0.646123
rs1126643	5	52347369	efficacy	A	3	4659	7183	0.39343	898	2156	0.294041	982	1366	0.418228	0.0068839	0.0167023	0.000354559	-0.0993896	0.0247981	-0.124188	0.617019	0.751234	0.880929	Dominant	3728	2193	760	767	781	393	1.27965	(1.17, 1.4)	0.568285	(0.51, 0.64)	1.31068	(1.15, 1.49)	0.0590939	(0.04, 0.08)	-0.13781	(-0.17, -0.11)	0.0626691	(0.03, 0.09)	0.566922	(0.5485, 0.5854)	0.388077	(0.3616, 0.4146)	0.43389	(0.4098, 0.458)	0.611111
rs1126643	5	52347369	efficacy	A	3	4659	7183	0.39343	898	2156	0.294041	982	1366	0.418228	0.0068839	0.0167023	0.000354559	-0.0993896	0.0247981	-0.124188	0.617019	0.751234	0.880929	Additive	4659	7183	898	2156	982	1366	1.21512	(1.14, 1.3)	0.631229	(0.58, 0.69)	1.20815	(1.11, 1.32)	0.0454109	(0.03, 0.06)	-0.103493	(-0.12, -0.09)	0.0451751	(0.02, 0.07)	0.474426	(0.4587, 0.4901)	0.547843	(0.5343, 0.5614)	0.598527	(0.5863, 0.6108)	0.379204
rs1126643	5	52347369	efficacy	A	3	4659	7183	0.39343	898	2156	0.294041	982	1366	0.418228	0.0068839	0.0167023	0.000354559	-0.0993896	0.0247981	-0.124188	0.617019	0.751234	0.880929	Dominant	3728	2193	760	767	781	393	1.27965	(1.17, 1.4)	0.568285	(0.51, 0.64)	1.31068	(1.15, 1.49)	0.0590939	(0.04, 0.08)	-0.13781	(-0.17, -0.11)	0.0626691	(0.03, 0.09)	0.566922	(0.5485, 0.5854)	0.388077	(0.3616, 0.4146)	0.43389	(0.4098, 0.458)	0.611111
rs1127354	20	3193842	efficacy	A	3	886	10966	0.0747553	127	2925	0.0416121	93	2255	0.0396082	0.00282373	2.52507e-05	0.00265597	-0.0331433	-0.0351471	0.00200388	0.840077	0.975982	0.880929	Additive	886	10966	127	2925	93	2255	1.90236	(1.64, 2.21)	0.586353	(0.49, 0.71)	0.565536	(0.46, 0.7)	0.0340146	(0.03, 0.04)	-0.0273316	(-0.04, -0.02)	-0.0283602	(-0.04, -0.02)	0.351611	(0.3313, 0.3719)	0.773707	(0.7656, 0.7818)	0.810573	(0.8034, 0.8178)	0.0641085
rs1127354	20	3193842	efficacy	C	3	886	10966	0.925245	127	2925	0.958388	93	2255	0.960392	0.00282373	2.52507e-05	0.00265597	0.0331433	0.0351471	-0.00200388	0.999761	0.98049	0.821265	Recessive	5086	840	1403	123	1083	91	0.521206	(0.45, 0.61)	1.72142	(1.41, 2.1)	1.76618	(1.41, 2.21)	-0.062489	(-0.08, -0.05)	0.0505239	(0.03, 0.07)	0.0517143	(0.03, 0.07)	0.614422	(0.5977, 0.6311)	0.270577	(0.2359, 0.3052)	0.23719	(0.1993, 0.275)	0.877811
rs1127354	20	3193842	efficacy	A	3	886	10966	0.0747553	127	2925	0.0416121	93	2255	0.0396082	0.00282373	2.52507e-05	0.00265597	-0.0331433	-0.0351471	0.00200388	0.840077	0.975982	0.880929	Additive	886	10966	127	2925	93	2255	1.90236	(1.64, 2.21)	0.586353	(0.49, 0.71)	0.565536	(0.46, 0.7)	0.0340146	(0.03, 0.04)	-0.0273316	(-0.04, -0.02)	-0.0283602	(-0.04, -0.02)	0.351611	(0.3313, 0.3719)	0.773707	(0.7656, 0.7818)	0.810573	(0.8034, 0.8178)	0.0641085
rs1127354	20	3193842	efficacy	A	3	886	10966	0.0747553	127	2925	0.0416121	93	2255	0.0396082	0.00282373	2.52507e-05	0.00265597	-0.0331433	-0.0351471	0.00200388	0.840077	0.975982	0.880929	Dominant	840	5086	123	1403	91	1083	1.91863	(1.64, 2.25)	0.580915	(0.48, 0.71)	0.566193	(0.45, 0.71)	0.062489	(0.05, 0.08)	-0.0505239	(-0.07, -0.03)	-0.0517143	(-0.07, -0.03)	0.385578	(0.3589, 0.4122)	0.729423	(0.7166, 0.7423)	0.76281	(0.751, 0.7746)	0.122189
rs1127354	20	3193842	efficacy	A	3	886	10966	0.0747553	127	2925	0.0416121	93	2255	0.0396082	0.00282373	2.52507e-05	0.00265597	-0.0331433	-0.0351471	0.00200388	0.840077	0.975982	0.880929	Dominant	840	5086	123	1403	91	1083	1.91863	(1.64, 2.25)	0.580915	(0.48, 0.71)	0.566193	(0.45, 0.71)	0.062489	(0.05, 0.08)	-0.0505239	(-0.07, -0.03)	-0.0517143	(-0.07, -0.03)	0.385578	(0.3589, 0.4122)	0.729423	(0.7166, 0.7423)	0.76281	(0.751, 0.7746)	0.122189
rs1127354	20	3193842	efficacy	A	3	886	10966	0.0747553	127	2925	0.0416121	93	2255	0.0396082	0.00282373	2.52507e-05	0.00265597	-0.0331433	-0.0351471	0.00200388	0.840077	0.975982	0.880929	Additive	886	10966	127	2925	93	2255	1.90236	(1.64, 2.21)	0.586353	(0.49, 0.71)	0.565536	(0.46, 0.7)	0.0340146	(0.03, 0.04)	-0.0273316	(-0.04, -0.02)	-0.0283602	(-0.04, -0.02)	0.351611	(0.3313, 0.3719)	0.773707	(0.7656, 0.7818)	0.810573	(0.8034, 0.8178)	0.0641085
rs1127354	20	3193842	efficacy	A	3	886	10966	0.0747553	127	2925	0.0416121	93	2255	0.0396082	0.00282373	2.52507e-05	0.00265597	-0.0331433	-0.0351471	0.00200388	0.840077	0.975982	0.880929	Additive	886	10966	127	2925	93	2255	1.90236	(1.64, 2.21)	0.586353	(0.49, 0.71)	0.565536	(0.46, 0.7)	0.0340146	(0.03, 0.04)	-0.0273316	(-0.04, -0.02)	-0.0283602	(-0.04, -0.02)	0.351611	(0.3313, 0.3719)	0.773707	(0.7656, 0.7818)	0.810573	(0.8034, 0.8178)	0.0641085
rs1127354	20	3193842	efficacy	C	3	886	10966	0.925245	127	2925	0.958388	93	2255	0.960392	0.00282373	2.52507e-05	0.00265597	0.0331433	0.0351471	-0.00200388	0.999761	0.98049	0.821265	Recessive	5086	840	1403	123	1083	91	0.521206	(0.45, 0.61)	1.72142	(1.41, 2.1)	1.76618	(1.41, 2.21)	-0.062489	(-0.08, -0.05)	0.0505239	(0.03, 0.07)	0.0517143	(0.03, 0.07)	0.614422	(0.5977, 0.6311)	0.270577	(0.2359, 0.3052)	0.23719	(0.1993, 0.275)	0.877811
rs1127687	10	115490109	efficacy	A	3	2616	9236	0.220722	874	2174	0.286745	359	1987	0.153026	0.00395447	0.0249212	0.00381634	0.0660232	-0.0676958	0.133719	0.923189	0.515411	0.727216	Dominant	2329	3597	751	773	320	853	0.983015	(0.9, 1.08)	1.63207	(1.46, 1.82)	0.53227	(0.46, 0.61)	-0.00409406	(-0.03, 0.02)	0.119631	(0.09, 0.15)	-0.140618	(-0.17, -0.11)	0.458657	(0.4357, 0.4816)	0.603154	(0.586, 0.6203)	0.543894	(0.5246, 0.5632)	0.394294
rs1127687	10	115490109	efficacy	A	3	2616	9236	0.220722	874	2174	0.286745	359	1987	0.153026	0.00395447	0.0249212	0.00381634	0.0660232	-0.0676958	0.133719	0.923189	0.515411	0.727216	Dominant	2329	3597	751	773	320	853	0.983015	(0.9, 1.08)	1.63207	(1.46, 1.82)	0.53227	(0.46, 0.61)	-0.00409406	(-0.03, 0.02)	0.119631	(0.09, 0.15)	-0.140618	(-0.17, -0.11)	0.458657	(0.4357, 0.4816)	0.603154	(0.586, 0.6203)	0.543894	(0.5246, 0.5632)	0.394294
rs1128503	7	87179601	efficacy	A	3	5137	6709	0.433648	624	2428	0.204456	1112	1236	0.473595	0.0360791	0.0816073	0.00089395	-0.229192	0.0399461	-0.269138	0.224571	0.247681	0.782307	Recessive	1108	4815	54	1472	267	907	1.70543	(1.49, 1.95)	0.152662	(0.12, 0.2)	1.59273	(1.37, 1.85)	0.0681785	(0.05, 0.08)	-0.158357	(-0.17, -0.15)	0.0714335	(0.05, 0.1)	0.404384	(0.3788, 0.43)	0.669836	(0.655, 0.6847)	0.76006	(0.7482, 0.7719)	0.16572
rs1128503	7	87179601	efficacy	A	3	5137	6709	0.433648	624	2428	0.204456	1112	1236	0.473595	0.0360791	0.0816073	0.00089395	-0.229192	0.0399461	-0.269138	0.224571	0.247681	0.782307	Dominant	4029	1894	570	956	845	329	1.93181	(1.76, 2.12)	0.271939	(0.24, 0.31)	1.59163	(1.39, 1.82)	0.156156	(0.13, 0.18)	-0.313244	(-0.34, -0.29)	0.102363	(0.07, 0.13)	0.616259	(0.5996, 0.6329)	0.323901	(0.2934, 0.3544)	0.428505	(0.4041, 0.4529)	0.631335
rs1128503	7	87179601	efficacy	G	3	5137	6709	0.566352	624	2428	0.795544	1112	1236	0.526405	0.0360791	0.0816073	0.00089395	0.229192	-0.0399461	0.269138	0.420658	0.147845	0.880929	Recessive	1894	4029	956	570	329	845	0.51765	(0.47, 0.57)	3.6773	(3.28, 4.13)	0.628287	(0.55, 0.72)	-0.156156	(-0.18, -0.13)	0.313244	(0.29, 0.34)	-0.102363	(-0.13, -0.07)	0.383741	(0.357, 0.4105)	0.676099	(0.6615, 0.6907)	0.571495	(0.5532, 0.5898)	0.368665
rs1128503	7	87179601	efficacy	G	3	5137	6709	0.566352	624	2428	0.795544	1112	1236	0.526405	0.0360791	0.0816073	0.00089395	0.229192	-0.0399461	0.269138	0.420658	0.147845	0.880929	Recessive	1894	4029	956	570	329	845	0.51765	(0.47, 0.57)	3.6773	(3.28, 4.13)	0.628287	(0.55, 0.72)	-0.156156	(-0.18, -0.13)	0.313244	(0.29, 0.34)	-0.102363	(-0.13, -0.07)	0.383741	(0.357, 0.4105)	0.676099	(0.6615, 0.6907)	0.571495	(0.5532, 0.5898)	0.368665
rs1128503	7	87179601	efficacy	G	3	5137	6709	0.566352	624	2428	0.795544	1112	1236	0.526405	0.0360791	0.0816073	0.00089395	0.229192	-0.0399461	0.269138	0.420658	0.147845	0.880929	Additive	6709	5137	2428	624	1236	1112	0.618789	(0.58, 0.66)	3.06042	(2.79, 3.36)	0.700822	(0.64, 0.76)	-0.112167	(-0.13, -0.1)	0.2358	(0.22, 0.25)	-0.0868983	(-0.11, -0.07)	0.489679	(0.4744, 0.5049)	0.503131	(0.4883, 0.518)	0.405717	(0.3877, 0.4238)	0.601473
rs1128503	7	87179601	efficacy	A	3	5137	6709	0.433648	624	2428	0.204456	1112	1236	0.473595	0.0360791	0.0816073	0.00089395	-0.229192	0.0399461	-0.269138	0.224571	0.247681	0.782307	Additive	5137	6709	624	2428	1112	1236	1.61606	(1.51, 1.73)	0.326753	(0.3, 0.36)	1.4269	(1.31, 1.56)	0.112167	(0.1, 0.13)	-0.2358	(-0.25, -0.22)	0.0868983	(0.07, 0.11)	0.510321	(0.4957, 0.5249)	0.496869	(0.4819, 0.5119)	0.594283	(0.582, 0.6066)	0.398527
rs1128503	7	87179601	efficacy	A	3	5137	6709	0.433648	624	2428	0.204456	1112	1236	0.473595	0.0360791	0.0816073	0.00089395	-0.229192	0.0399461	-0.269138	0.224571	0.247681	0.782307	Additive	5137	6709	624	2428	1112	1236	1.61606	(1.51, 1.73)	0.326753	(0.3, 0.36)	1.4269	(1.31, 1.56)	0.112167	(0.1, 0.13)	-0.2358	(-0.25, -0.22)	0.0868983	(0.07, 0.11)	0.510321	(0.4957, 0.5249)	0.496869	(0.4819, 0.5119)	0.594283	(0.582, 0.6066)	0.398527
rs1128503	7	87179601	efficacy	A	3	5137	6709	0.433648	624	2428	0.204456	1112	1236	0.473595	0.0360791	0.0816073	0.00089395	-0.229192	0.0399461	-0.269138	0.224571	0.247681	0.782307	Recessive	1108	4815	54	1472	267	907	1.70543	(1.49, 1.95)	0.152662	(0.12, 0.2)	1.59273	(1.37, 1.85)	0.0681785	(0.05, 0.08)	-0.158357	(-0.17, -0.15)	0.0714335	(0.05, 0.1)	0.404384	(0.3788, 0.43)	0.669836	(0.655, 0.6847)	0.76006	(0.7482, 0.7719)	0.16572
rs1128503	7	87179601	efficacy	A	3	5137	6709	0.433648	624	2428	0.204456	1112	1236	0.473595	0.0360791	0.0816073	0.00089395	-0.229192	0.0399461	-0.269138	0.224571	0.247681	0.782307	Recessive	1108	4815	54	1472	267	907	1.70543	(1.49, 1.95)	0.152662	(0.12, 0.2)	1.59273	(1.37, 1.85)	0.0681785	(0.05, 0.08)	-0.158357	(-0.17, -0.15)	0.0714335	(0.05, 0.1)	0.404384	(0.3788, 0.43)	0.669836	(0.655, 0.6847)	0.76006	(0.7482, 0.7719)	0.16572
rs1128503	7	87179601	efficacy	A	3	5137	6709	0.433648	624	2428	0.204456	1112	1236	0.473595	0.0360791	0.0816073	0.00089395	-0.229192	0.0399461	-0.269138	0.224571	0.247681	0.782307	Additive	5137	6709	624	2428	1112	1236	1.61606	(1.51, 1.73)	0.326753	(0.3, 0.36)	1.4269	(1.31, 1.56)	0.112167	(0.1, 0.13)	-0.2358	(-0.25, -0.22)	0.0868983	(0.07, 0.11)	0.510321	(0.4957, 0.5249)	0.496869	(0.4819, 0.5119)	0.594283	(0.582, 0.6066)	0.398527
rs1128503	7	87179601	efficacy	A	3	5137	6709	0.433648	624	2428	0.204456	1112	1236	0.473595	0.0360791	0.0816073	0.00089395	-0.229192	0.0399461	-0.269138	0.224571	0.247681	0.782307	Dominant	4029	1894	570	956	845	329	1.93181	(1.76, 2.12)	0.271939	(0.24, 0.31)	1.59163	(1.39, 1.82)	0.156156	(0.13, 0.18)	-0.313244	(-0.34, -0.29)	0.102363	(0.07, 0.13)	0.616259	(0.5996, 0.6329)	0.323901	(0.2934, 0.3544)	0.428505	(0.4041, 0.4529)	0.631335
rs1128503	7	87179601	efficacy	A	3	5137	6709	0.433648	624	2428	0.204456	1112	1236	0.473595	0.0360791	0.0816073	0.00089395	-0.229192	0.0399461	-0.269138	0.224571	0.247681	0.782307	Additive	5137	6709	624	2428	1112	1236	1.61606	(1.51, 1.73)	0.326753	(0.3, 0.36)	1.4269	(1.31, 1.56)	0.112167	(0.1, 0.13)	-0.2358	(-0.25, -0.22)	0.0868983	(0.07, 0.11)	0.510321	(0.4957, 0.5249)	0.496869	(0.4819, 0.5119)	0.594283	(0.582, 0.6066)	0.398527
rs1128503	7	87179601	efficacy	A	3	5137	6709	0.433648	624	2428	0.204456	1112	1236	0.473595	0.0360791	0.0816073	0.00089395	-0.229192	0.0399461	-0.269138	0.224571	0.247681	0.782307	Recessive	1108	4815	54	1472	267	907	1.70543	(1.49, 1.95)	0.152662	(0.12, 0.2)	1.59273	(1.37, 1.85)	0.0681785	(0.05, 0.08)	-0.158357	(-0.17, -0.15)	0.0714335	(0.05, 0.1)	0.404384	(0.3788, 0.43)	0.669836	(0.655, 0.6847)	0.76006	(0.7482, 0.7719)	0.16572
rs1128503	7	87179601	efficacy	G	3	5137	6709	0.566352	624	2428	0.795544	1112	1236	0.526405	0.0360791	0.0816073	0.00089395	0.229192	-0.0399461	0.269138	0.420658	0.147845	0.880929	Recessive	1894	4029	956	570	329	845	0.51765	(0.47, 0.57)	3.6773	(3.28, 4.13)	0.628287	(0.55, 0.72)	-0.156156	(-0.18, -0.13)	0.313244	(0.29, 0.34)	-0.102363	(-0.13, -0.07)	0.383741	(0.357, 0.4105)	0.676099	(0.6615, 0.6907)	0.571495	(0.5532, 0.5898)	0.368665
rs1128503	7	87179601	efficacy	A	3	5137	6709	0.433648	624	2428	0.204456	1112	1236	0.473595	0.0360791	0.0816073	0.00089395	-0.229192	0.0399461	-0.269138	0.224571	0.247681	0.782307	Additive	5137	6709	624	2428	1112	1236	1.61606	(1.51, 1.73)	0.326753	(0.3, 0.36)	1.4269	(1.31, 1.56)	0.112167	(0.1, 0.13)	-0.2358	(-0.25, -0.22)	0.0868983	(0.07, 0.11)	0.510321	(0.4957, 0.5249)	0.496869	(0.4819, 0.5119)	0.594283	(0.582, 0.6066)	0.398527
rs1128503	7	87179601	efficacy	A	3	5137	6709	0.433648	624	2428	0.204456	1112	1236	0.473595	0.0360791	0.0816073	0.00089395	-0.229192	0.0399461	-0.269138	0.224571	0.247681	0.782307	Dominant	4029	1894	570	956	845	329	1.93181	(1.76, 2.12)	0.271939	(0.24, 0.31)	1.59163	(1.39, 1.82)	0.156156	(0.13, 0.18)	-0.313244	(-0.34, -0.29)	0.102363	(0.07, 0.13)	0.616259	(0.5996, 0.6329)	0.323901	(0.2934, 0.3544)	0.428505	(0.4041, 0.4529)	0.631335
rs1128503	7	87179601	efficacy	A	3	5137	6709	0.433648	624	2428	0.204456	1112	1236	0.473595	0.0360791	0.0816073	0.00089395	-0.229192	0.0399461	-0.269138	0.224571	0.247681	0.782307	Additive	5137	6709	624	2428	1112	1236	1.61606	(1.51, 1.73)	0.326753	(0.3, 0.36)	1.4269	(1.31, 1.56)	0.112167	(0.1, 0.13)	-0.2358	(-0.25, -0.22)	0.0868983	(0.07, 0.11)	0.510321	(0.4957, 0.5249)	0.496869	(0.4819, 0.5119)	0.594283	(0.582, 0.6066)	0.398527
rs1128503	7	87179601	efficacy	G	3	5137	6709	0.566352	624	2428	0.795544	1112	1236	0.526405	0.0360791	0.0816073	0.00089395	0.229192	-0.0399461	0.269138	0.420658	0.147845	0.880929	Recessive	1894	4029	956	570	329	845	0.51765	(0.47, 0.57)	3.6773	(3.28, 4.13)	0.628287	(0.55, 0.72)	-0.156156	(-0.18, -0.13)	0.313244	(0.29, 0.34)	-0.102363	(-0.13, -0.07)	0.383741	(0.357, 0.4105)	0.676099	(0.6615, 0.6907)	0.571495	(0.5532, 0.5898)	0.368665
rs1128503	7	87179601	efficacy	G	3	5137	6709	0.566352	624	2428	0.795544	1112	1236	0.526405	0.0360791	0.0816073	0.00089395	0.229192	-0.0399461	0.269138	0.420658	0.147845	0.880929	Recessive	1894	4029	956	570	329	845	0.51765	(0.47, 0.57)	3.6773	(3.28, 4.13)	0.628287	(0.55, 0.72)	-0.156156	(-0.18, -0.13)	0.313244	(0.29, 0.34)	-0.102363	(-0.13, -0.07)	0.383741	(0.357, 0.4105)	0.676099	(0.6615, 0.6907)	0.571495	(0.5532, 0.5898)	0.368665
rs1128503	7	87179601	efficacy	A	3	5137	6709	0.433648	624	2428	0.204456	1112	1236	0.473595	0.0360791	0.0816073	0.00089395	-0.229192	0.0399461	-0.269138	0.224571	0.247681	0.782307	Recessive	1108	4815	54	1472	267	907	1.70543	(1.49, 1.95)	0.152662	(0.12, 0.2)	1.59273	(1.37, 1.85)	0.0681785	(0.05, 0.08)	-0.158357	(-0.17, -0.15)	0.0714335	(0.05, 0.1)	0.404384	(0.3788, 0.43)	0.669836	(0.655, 0.6847)	0.76006	(0.7482, 0.7719)	0.16572
rs1128503	7	87179601	efficacy	A	3	5137	6709	0.433648	624	2428	0.204456	1112	1236	0.473595	0.0360791	0.0816073	0.00089395	-0.229192	0.0399461	-0.269138	0.224571	0.247681	0.782307	Recessive	1108	4815	54	1472	267	907	1.70543	(1.49, 1.95)	0.152662	(0.12, 0.2)	1.59273	(1.37, 1.85)	0.0681785	(0.05, 0.08)	-0.158357	(-0.17, -0.15)	0.0714335	(0.05, 0.1)	0.404384	(0.3788, 0.43)	0.669836	(0.655, 0.6847)	0.76006	(0.7482, 0.7719)	0.16572
rs1128503	7	87179601	efficacy	A	3	5137	6709	0.433648	624	2428	0.204456	1112	1236	0.473595	0.0360791	0.0816073	0.00089395	-0.229192	0.0399461	-0.269138	0.224571	0.247681	0.782307	Recessive	1108	4815	54	1472	267	907	1.70543	(1.49, 1.95)	0.152662	(0.12, 0.2)	1.59273	(1.37, 1.85)	0.0681785	(0.05, 0.08)	-0.158357	(-0.17, -0.15)	0.0714335	(0.05, 0.1)	0.404384	(0.3788, 0.43)	0.669836	(0.655, 0.6847)	0.76006	(0.7482, 0.7719)	0.16572
rs1128503	7	87179601	efficacy	A	3	5137	6709	0.433648	624	2428	0.204456	1112	1236	0.473595	0.0360791	0.0816073	0.00089395	-0.229192	0.0399461	-0.269138	0.224571	0.247681	0.782307	Additive	5137	6709	624	2428	1112	1236	1.61606	(1.51, 1.73)	0.326753	(0.3, 0.36)	1.4269	(1.31, 1.56)	0.112167	(0.1, 0.13)	-0.2358	(-0.25, -0.22)	0.0868983	(0.07, 0.11)	0.510321	(0.4957, 0.5249)	0.496869	(0.4819, 0.5119)	0.594283	(0.582, 0.6066)	0.398527
rs1128503	7	87179601	efficacy	G	3	5137	6709	0.566352	624	2428	0.795544	1112	1236	0.526405	0.0360791	0.0816073	0.00089395	0.229192	-0.0399461	0.269138	0.420658	0.147845	0.880929	Additive	6709	5137	2428	624	1236	1112	0.618789	(0.58, 0.66)	3.06042	(2.79, 3.36)	0.700822	(0.64, 0.76)	-0.112167	(-0.13, -0.1)	0.2358	(0.22, 0.25)	-0.0868983	(-0.11, -0.07)	0.489679	(0.4744, 0.5049)	0.503131	(0.4883, 0.518)	0.405717	(0.3877, 0.4238)	0.601473
rs1128503	7	87179601	efficacy	A	3	5137	6709	0.433648	624	2428	0.204456	1112	1236	0.473595	0.0360791	0.0816073	0.00089395	-0.229192	0.0399461	-0.269138	0.224571	0.247681	0.782307	Dominant	4029	1894	570	956	845	329	1.93181	(1.76, 2.12)	0.271939	(0.24, 0.31)	1.59163	(1.39, 1.82)	0.156156	(0.13, 0.18)	-0.313244	(-0.34, -0.29)	0.102363	(0.07, 0.13)	0.616259	(0.5996, 0.6329)	0.323901	(0.2934, 0.3544)	0.428505	(0.4041, 0.4529)	0.631335
rs1128503	7	87179601	efficacy	G	3	5137	6709	0.566352	624	2428	0.795544	1112	1236	0.526405	0.0360791	0.0816073	0.00089395	0.229192	-0.0399461	0.269138	0.420658	0.147845	0.880929	Additive	6709	5137	2428	624	1236	1112	0.618789	(0.58, 0.66)	3.06042	(2.79, 3.36)	0.700822	(0.64, 0.76)	-0.112167	(-0.13, -0.1)	0.2358	(0.22, 0.25)	-0.0868983	(-0.11, -0.07)	0.489679	(0.4744, 0.5049)	0.503131	(0.4883, 0.518)	0.405717	(0.3877, 0.4238)	0.601473
rs1128503	7	87179601	efficacy	G	3	5137	6709	0.566352	624	2428	0.795544	1112	1236	0.526405	0.0360791	0.0816073	0.00089395	0.229192	-0.0399461	0.269138	0.420658	0.147845	0.880929	Recessive	1894	4029	956	570	329	845	0.51765	(0.47, 0.57)	3.6773	(3.28, 4.13)	0.628287	(0.55, 0.72)	-0.156156	(-0.18, -0.13)	0.313244	(0.29, 0.34)	-0.102363	(-0.13, -0.07)	0.383741	(0.357, 0.4105)	0.676099	(0.6615, 0.6907)	0.571495	(0.5532, 0.5898)	0.368665
rs1128503	7	87179601	efficacy	A	3	5137	6709	0.433648	624	2428	0.204456	1112	1236	0.473595	0.0360791	0.0816073	0.00089395	-0.229192	0.0399461	-0.269138	0.224571	0.247681	0.782307	Dominant	4029	1894	570	956	845	329	1.93181	(1.76, 2.12)	0.271939	(0.24, 0.31)	1.59163	(1.39, 1.82)	0.156156	(0.13, 0.18)	-0.313244	(-0.34, -0.29)	0.102363	(0.07, 0.13)	0.616259	(0.5996, 0.6329)	0.323901	(0.2934, 0.3544)	0.428505	(0.4041, 0.4529)	0.631335
rs1130864	1	159683091	efficacy	A	3	3563	8261	0.301336	456	2596	0.14941	795	1551	0.338875	0.0190891	0.0495424	0.000914112	-0.151926	0.0375384	-0.189464	0.468188	0.497221	0.80048	Dominant	3040	2872	423	1103	654	519	1.59413	(1.45, 1.75)	0.352043	(0.31, 0.4)	1.44642	(1.28, 1.64)	0.115172	(0.09, 0.14)	-0.244188	(-0.27, -0.22)	0.0919626	(0.06, 0.12)	0.541401	(0.522, 0.5608)	0.442922	(0.4192, 0.4666)	0.537568	(0.518, 0.5572)	0.478109
rs1136201	17	37879588	efficacy	G	3	2847	9003	0.240253	143	2909	0.0468545	368	1978	0.156863	0.0379799	0.0346976	0.0054759	-0.193399	-0.0833904	-0.110008	0.31262	0.796286	0.669643	Additive	2847	9003	143	2909	368	1978	3.02428	(2.74, 3.34)	0.167901	(0.14, 0.2)	0.741199	(0.66, 0.83)	0.145588	(0.13, 0.16)	-0.179618	(-0.19, -0.17)	-0.0437815	(-0.06, -0.03)	0.4484	(0.4318, 0.465)	0.644944	(0.6339, 0.656)	0.711967	(0.7025, 0.7215)	0.194689
rs1137101	1	66058513	efficacy	G	3	5298	6528	0.447996	1721	1323	0.565375	1029	1317	0.438619	0.00900036	0.0158041	4.91478e-05	0.117379	-0.00937702	0.126756	0.777557	0.550373	0.986689	Recessive	1233	4680	473	1049	232	941	0.743672	(0.67, 0.83)	1.73006	(1.53, 1.96)	0.827939	(0.71, 0.97)	-0.053072	(-0.07, -0.03)	0.10403	(0.08, 0.13)	-0.0316718	(-0.06, -0.01)	0.374419	(0.3471, 0.4017)	0.707946	(0.6944, 0.7215)	0.692495	(0.6784, 0.7066)	0.225139
rs1137101	1	66058513	efficacy	G	3	5298	6528	0.447996	1721	1323	0.565375	1029	1317	0.438619	0.00900036	0.0158041	4.91478e-05	0.117379	-0.00937702	0.126756	0.777557	0.550373	0.986689	Recessive	1233	4680	473	1049	232	941	0.743672	(0.67, 0.83)	1.73006	(1.53, 1.96)	0.827939	(0.71, 0.97)	-0.053072	(-0.07, -0.03)	0.10403	(0.08, 0.13)	-0.0316718	(-0.06, -0.01)	0.374419	(0.3471, 0.4017)	0.707946	(0.6944, 0.7215)	0.692495	(0.6784, 0.7066)	0.225139
rs1143627	2	113594387	efficacy	G	3	3940	7852	0.334125	1830	1214	0.601183	1209	1135	0.515785	0.0489386	0.00728921	0.0197118	0.267058	0.18166	0.0853977	0.301708	0.688123	0.127716	Dominant	3299	2597	1299	223	894	278	0.290208	(0.26, 0.32)	3.99408	(3.44, 4.64)	1.9723	(1.71, 2.27)	-0.254499	(-0.27, -0.24)	0.260245	(0.24, 0.28)	0.142955	(0.12, 0.17)	0.442375	(0.4186, 0.4661)	0.485914	(0.4642, 0.5077)	0.432363	(0.4081, 0.4566)	0.639348
rs1143634	2	113590390	efficacy	G	3	2888	8962	0.756287	367	2679	0.879514	333	2015	0.858177	0.0144651	0.000990949	0.00816972	0.123227	0.10189	0.0213369	0.758151	0.907834	0.65423	Recessive	3424	2501	1183	340	875	299	0.425085	(0.38, 0.47)	2.26619	(1.99, 2.58)	1.80464	(1.57, 2.07)	-0.18518	(-0.21, -0.16)	0.171178	(0.15, 0.19)	0.12676	(0.1, 0.15)	0.471236	(0.4489, 0.4936)	0.461958	(0.4392, 0.4847)	0.43099	(0.4067, 0.4552)	0.635815
rs1143684	6	3010390	efficacy	G	3	2581	9233	0.21847	128	2920	0.0419948	478	1868	0.203751	0.0340632	0.064482	0.000176813	-0.176475	-0.0147185	-0.161756	0.374002	0.599786	0.953584	Additive	2581	9233	128	2920	478	1868	2.20865	(2.01, 2.43)	0.159078	(0.13, 0.19)	1.14796	(1.03, 1.28)	0.106123	(0.09, 0.12)	-0.174036	(-0.18, -0.16)	0.0214741	(0, 0.04)	0.428231	(0.411, 0.4455)	0.652545	(0.6416, 0.6634)	0.734019	(0.725, 0.743)	0.185205
rs1143684	6	3010390	efficacy	G	3	2581	9233	0.21847	128	2920	0.0419948	478	1868	0.203751	0.0340632	0.064482	0.000176813	-0.176475	-0.0147185	-0.161756	0.374002	0.599786	0.953584	Additive	2581	9233	128	2920	478	1868	2.20865	(2.01, 2.43)	0.159078	(0.13, 0.19)	1.14796	(1.03, 1.28)	0.106123	(0.09, 0.12)	-0.174036	(-0.18, -0.16)	0.0214741	(0, 0.04)	0.428231	(0.411, 0.4455)	0.652545	(0.6416, 0.6634)	0.734019	(0.725, 0.743)	0.185205
rs1150226	11	113845541	efficacy	G	3	988	10852	0.916554	967	2083	0.682951	168	2178	0.928389	0.0779285	0.0891259	0.00025828	-0.233603	0.0118347	-0.245438	0.224571	0.283129	0.907487	Additive	10852	988	2083	967	2178	168	2.92575	(2.67, 3.21)	0.191107	(0.17, 0.21)	1.95943	(1.66, 2.31)	0.126895	(0.11, 0.14)	-0.23556	(-0.25, -0.22)	0.0596849	(0.05, 0.07)	0.695463	(0.6856, 0.7053)	0.187921	(0.1569, 0.219)	0.239789	(0.2132, 0.2664)	0.876828
rs11506105	7	55220177	efficacy	A	3	4891	6945	0.413231	1110	1932	0.364892	998	1342	0.426496	0.00157934	0.00391423	9.98597e-05	-0.0483393	0.0132649	-0.0616042	0.791103	0.949683	0.897015	Recessive	1020	4898	220	1301	219	951	1.06828	(0.95, 1.21)	0.798281	(0.68, 0.93)	1.15123	(0.98, 1.35)	0.00921914	(-0.01, 0.03)	-0.0301608	(-0.05, -0.01)	0.0204904	(0, 0.04)	0.380067	(0.3531, 0.407)	0.70496	(0.6913, 0.7186)	0.745499	(0.7332, 0.7578)	0.169474
rs11580409	1	75038228	efficacy	A	3	4434	7416	0.625823	731	2323	0.760642	809	1539	0.655451	0.0130769	0.0133409	0.00052023	0.134819	0.0296287	0.10519	0.746482	0.601925	0.869583	Additive	7416	4434	2323	731	1539	809	0.666933	(0.62, 0.72)	1.86057	(1.7, 2.04)	1.0089	(0.92, 1.11)	-0.0890976	(-0.1, -0.07)	0.129919	(0.11, 0.15)	0.00200271	(-0.02, 0.02)	0.519128	(0.5048, 0.5335)	0.438558	(0.4217, 0.4554)	0.388593	(0.3699, 0.4073)	0.653721
rs11615	19	45923653	efficacy	G	3	4373	7391	0.371727	2658	376	0.876071	1497	833	0.642489	0.166247	0.0767808	0.041626	0.504344	0.270762	0.233582	0.0553934	0.207714	0.00328278	Dominant	3565	2317	1484	33	1004	161	0.119973	(0.1, 0.14)	24.3893	(17.21, 34.56)	2.90249	(2.44, 3.45)	-0.32158	(-0.34, -0.31)	0.329886	(0.32, 0.34)	0.179413	(0.16, 0.2)	0.43893	(0.415, 0.4629)	0.462634	(0.4398, 0.4855)	0.391639	(0.3652, 0.418)	0.706796
rs11706052	3	49064110	efficacy	G	3	1191	10655	0.10054	57	2997	0.018664	131	2217	0.0557922	0.0142346	0.0100843	0.00327297	-0.0818762	-0.0447481	-0.0371281	0.693448	0.981167	0.856189	Dominant	1123	4800	56	1471	128	1046	3.2004	(2.72, 3.77)	0.1779	(0.14, 0.23)	0.650881	(0.54, 0.79)	0.121477	(0.11, 0.14)	-0.139598	(-0.15, -0.13)	-0.0492261	(-0.07, -0.03)	0.422078	(0.3974, 0.4468)	0.684369	(0.67, 0.6987)	0.741999	(0.7296, 0.7544)	0.151554
rs11706052	3	49064110	efficacy	G	3	1191	10655	0.10054	57	2997	0.018664	131	2217	0.0557922	0.0142346	0.0100843	0.00327297	-0.0818762	-0.0447481	-0.0371281	0.693448	0.981167	0.856189	Additive	1191	10655	57	2997	131	2217	3.10007	(2.65, 3.63)	0.185184	(0.14, 0.24)	0.646379	(0.54, 0.78)	0.0657383	(0.06, 0.07)	-0.0744739	(-0.08, -0.07)	-0.0279662	(-0.04, -0.02)	0.371347	(0.3519, 0.3908)	0.749594	(0.741, 0.7582)	0.799107	(0.7916, 0.8066)	0.0799513
rs11706052	3	49064110	efficacy	G	3	1191	10655	0.10054	57	2997	0.018664	131	2217	0.0557922	0.0142346	0.0100843	0.00327297	-0.0818762	-0.0447481	-0.0371281	0.693448	0.981167	0.856189	Additive	1191	10655	57	2997	131	2217	3.10007	(2.65, 3.63)	0.185184	(0.14, 0.24)	0.646379	(0.54, 0.78)	0.0657383	(0.06, 0.07)	-0.0744739	(-0.08, -0.07)	-0.0279662	(-0.04, -0.02)	0.371347	(0.3519, 0.3908)	0.749594	(0.741, 0.7582)	0.799107	(0.7916, 0.8066)	0.0799513
rs11739136	5	169810796	efficacy	A	3	1168	10686	0.0985321	173	2879	0.0566841	331	2015	0.141091	0.00348297	0.0206812	0.00264568	-0.041848	0.0425591	-0.0844071	0.811568	0.857686	0.773536	Dominant	1100	4827	169	1357	305	868	1.06971	(0.95, 1.2)	0.504806	(0.43, 0.6)	1.71233	(1.48, 1.98)	0.00997076	(-0.01, 0.03)	-0.0871403	(-0.11, -0.07)	0.08975	(0.06, 0.12)	0.385463	(0.3588, 0.4121)	0.679805	(0.6653, 0.6943)	0.752261	(0.7402, 0.7644)	0.182472
rs11746641	5	174866091	efficacy	C	3	1994	9854	0.168298	644	2408	0.211009	491	1857	0.209114	0.00203924	5.31621e-06	0.00159249	0.0427107	0.0408157	0.00189503	0.978353	0.975982	0.782307	Additive	1994	9854	644	2408	491	1857	0.760389	(0.7, 0.82)	1.26037	(1.14, 1.39)	1.22901	(1.1, 1.37)	-0.0418867	(-0.05, -0.03)	0.0359599	(0.02, 0.05)	0.0320672	(0.01, 0.05)	0.362883	(0.3431, 0.3827)	0.716315	(0.7069, 0.7257)	0.73939	(0.7305, 0.7483)	0.181412
rs11854484	15	45545478	efficacy	G	3	4438	7416	0.374388	2539	513	0.831913	1517	831	0.646082	0.136896	0.0453968	0.0418353	0.457525	0.271693	0.185832	0.100584	0.297445	0.00328278	Recessive	845	5082	1052	474	505	669	0.122062	(0.11, 0.14)	9.45468	(8.36, 10.7)	2.21085	(1.94, 2.51)	-0.434099	(-0.45, -0.41)	0.49927	(0.47, 0.52)	0.175625	(0.15, 0.21)	0.230439	(0.1919, 0.269)	0.788571	(0.7776, 0.7995)	0.702562	(0.6888, 0.7163)	0.278428
rs11938228	4	154621946	efficacy	A	3	4222	7600	0.357131	435	2603	0.143186	1110	1228	0.474765	0.0345977	0.131936	0.00812547	-0.213944	0.117634	-0.331578	0.26099	0.140747	0.56243	Dominant	3454	2457	396	1123	829	340	1.6789	(1.53, 1.84)	0.230282	(0.2, 0.26)	2.26724	(1.98, 2.59)	0.128605	(0.11, 0.15)	-0.344246	(-0.37, -0.32)	0.190984	(0.16, 0.22)	0.571811	(0.5535, 0.5901)	0.371322	(0.3438, 0.3988)	0.512734	(0.4921, 0.5333)	0.544133
rs11938228	4	154621946	efficacy	A	3	4222	7600	0.357131	435	2603	0.143186	1110	1228	0.474765	0.0345977	0.131936	0.00812547	-0.213944	0.117634	-0.331578	0.26099	0.140747	0.56243	Dominant	3454	2457	396	1123	829	340	1.6789	(1.53, 1.84)	0.230282	(0.2, 0.26)	2.26724	(1.98, 2.59)	0.128605	(0.11, 0.15)	-0.344246	(-0.37, -0.32)	0.190984	(0.16, 0.22)	0.571811	(0.5535, 0.5901)	0.371322	(0.3438, 0.3988)	0.512734	(0.4921, 0.5333)	0.544133
rs11960832	5	75514986	efficacy	A	3	3710	8128	0.313398	2133	917	0.699344	979	1365	0.417662	0.101763	0.0798768	0.00677682	0.385947	0.104265	0.281682	0.11257	0.136611	0.65423	Recessive	567	5352	750	775	228	944	0.18621	(0.17, 0.21)	7.66403	(6.77, 8.68)	1.12363	(0.96, 1.31)	-0.266832	(-0.29, -0.25)	0.379689	(0.35, 0.41)	0.0176182	(-0.01, 0.04)	0.26532	(0.2302, 0.3005)	0.817781	(0.8078, 0.8277)	0.737581	(0.725, 0.7502)	0.179318
rs11983225	7	87161520	efficacy	G	3	1536	10314	0.12962	508	2544	0.166448	267	2081	0.113714	0.0018664	0.00555978	0.000315008	0.036828	-0.0159065	0.0527344	0.996637	0.796286	0.944299	Additive	1536	10314	508	2544	267	2081	0.888739	(0.81, 0.98)	1.37277	(1.23, 1.53)	0.807108	(0.7, 0.92)	-0.0138983	(-0.03, 0)	0.0394585	(0.03, 0.05)	-0.023449	(-0.04, -0.01)	0.357159	(0.3371, 0.3772)	0.748	(0.7393, 0.7567)	0.76087	(0.7525, 0.7692)	0.133971
rs1202283	7	87082292	efficacy	A	3	6556	5260	0.554841	317	2727	0.104139	988	1352	0.422222	0.133095	0.135387	0.00974902	-0.450702	-0.132619	-0.318083	0.0553934	0.149435	0.56243	Dominant	4754	1154	295	1227	765	405	6.3426	(5.74, 7.01)	0.0679146	(0.06, 0.08)	0.890759	(0.78, 1.01)	0.410912	(0.39, 0.43)	-0.585916	(-0.61, -0.56)	-0.0256962	(-0.05, 0)	0.742558	(0.7301, 0.755)	0.215581	(0.1753, 0.2559)	0.365814	(0.338, 0.3936)	0.676047
rs12041331	1	156869714	efficacy	A	3	1093	10755	0.0922519	1150	1904	0.376555	509	1837	0.216965	0.103003	0.0294019	0.0214309	0.284303	0.124713	0.15959	0.252101	0.39862	0.504396	Additive	1093	10755	1150	1904	509	1837	0.229166	(0.21, 0.25)	4.74748	(4.34, 5.19)	1.56379	(1.4, 1.74)	-0.21497	(-0.23, -0.2)	0.263691	(0.25, 0.28)	0.0664483	(0.05, 0.08)	0.280264	(0.2563, 0.3042)	0.79673	(0.7892, 0.8043)	0.763451	(0.7551, 0.7718)	0.159555
rs12044852	1	117087779	efficacy	C	3	1232	10610	0.895964	202	2848	0.93377	574	1774	0.755537	0.00267509	0.0634288	0.0245157	0.037807	-0.140427	0.178234	0.993357	0.326659	0.488838	Recessive	4755	1166	1332	193	687	487	1.37349	(1.23, 1.53)	2.09634	(1.79, 2.46)	0.314952	(0.28, 0.36)	0.055019	(0.04, 0.07)	0.106424	(0.09, 0.13)	-0.232307	(-0.26, -0.2)	0.63051	(0.6143, 0.6467)	0.346288	(0.3173, 0.3753)	0.237355	(0.1995, 0.2752)	0.785847
rs12050217	14	96728753	efficacy	A	3	2482	9332	0.78991	593	2443	0.804677	698	1644	0.701964	0.00021601	0.014217	0.00613121	0.0147669	-0.0879461	0.102713	0.972455	0.613868	0.669643	Recessive	3692	2215	989	529	563	608	1.22112	(1.11, 1.34)	1.24037	(1.1, 1.39)	0.542813	(0.48, 0.61)	0.0478549	(0.03, 0.07)	0.0503566	(0.02, 0.08)	-0.149652	(-0.18, -0.12)	0.561773	(0.5431, 0.5804)	0.443462	(0.4198, 0.4671)	0.384714	(0.358, 0.4114)	0.610051
rs12050217	14	96728753	efficacy	G	3	2482	9332	0.21009	593	2443	0.195323	698	1644	0.298036	0.00021601	0.014217	0.00613121	-0.0147669	0.0879461	-0.102713	0.9089	0.800605	0.669643	Dominant	2215	3692	529	989	608	563	0.818923	(0.75, 0.9)	0.80621	(0.72, 0.91)	1.84225	(1.63, 2.09)	-0.0478549	(-0.07, -0.03)	-0.0503566	(-0.08, -0.02)	0.149652	(0.12, 0.18)	0.438227	(0.4143, 0.4622)	0.556538	(0.5377, 0.5754)	0.615286	(0.5986, 0.632)	0.389949
rs12082710	1	92155337	efficacy	A	3	4527	7327	0.618104	1135	1911	0.62738	715	1631	0.695226	5.94049e-05	0.00501976	0.00352245	0.00927658	0.0771223	-0.0678457	0.949161	0.926132	0.669643	Recessive	2256	3671	594	929	582	591	0.794312	(0.72, 0.87)	0.960222	(0.86, 1.08)	1.58946	(1.4, 1.8)	-0.0555708	(-0.08, -0.03)	-0.00969861	(-0.04, 0.02)	0.113613	(0.08, 0.14)	0.437899	(0.414, 0.4618)	0.563145	(0.5446, 0.5817)	0.600951	(0.5838, 0.6182)	0.398005
rs12083537	1	154381103	efficacy	A	3	2482	9366	0.790513	878	2176	0.712508	363	1985	0.8454	0.00567725	0.0245243	0.00259519	-0.078005	0.0548872	-0.132892	0.704162	0.712676	0.727216	Recessive	3691	2233	788	739	842	332	1.08607	(0.99, 1.19)	0.60337	(0.54, 0.67)	1.68284	(1.47, 1.93)	0.0195786	(0, 0.04)	-0.122586	(-0.15, -0.1)	0.116079	(0.09, 0.14)	0.552116	(0.5331, 0.5711)	0.388754	(0.3623, 0.4152)	0.442203	(0.4185, 0.4659)	0.616928
rs12083537	1	154381103	efficacy	A	3	2482	9366	0.790513	878	2176	0.712508	363	1985	0.8454	0.00567725	0.0245243	0.00259519	-0.078005	0.0548872	-0.132892	0.704162	0.712676	0.727216	Recessive	3691	2233	788	739	842	332	1.08607	(0.99, 1.19)	0.60337	(0.54, 0.67)	1.68284	(1.47, 1.93)	0.0195786	(0, 0.04)	-0.122586	(-0.15, -0.1)	0.116079	(0.09, 0.14)	0.552116	(0.5331, 0.5711)	0.388754	(0.3623, 0.4152)	0.442203	(0.4185, 0.4659)	0.616928
rs12221497	11	47280653	efficacy	A	3	1702	10144	0.143677	171	2883	0.0559921	174	2174	0.0741056	0.0114001	0.00134852	0.00582586	-0.087685	-0.0695716	-0.0181135	0.672179	0.981167	0.720551	Additive	1702	10144	171	2883	174	2174	2.45937	(2.18, 2.77)	0.389456	(0.33, 0.46)	0.556668	(0.47, 0.65)	0.079812	(0.07, 0.09)	-0.0761764	(-0.09, -0.07)	-0.0515991	(-0.06, -0.04)	0.391872	(0.3733, 0.4105)	0.724084	(0.7149, 0.7333)	0.765364	(0.7571, 0.7736)	0.11868
rs12255372	10	114808902	efficacy	A	3	3427	8419	0.289296	923	2131	0.302227	526	1822	0.22402	0.000131807	0.00765691	0.00292753	0.0129306	-0.0652755	0.0782061	0.964219	0.719891	0.727216	Recessive	483	5440	148	1379	59	1115	1.06973	(0.9, 1.27)	1.29799	(1.07, 1.57)	0.571832	(0.43, 0.75)	0.00490823	(-0.01, 0.02)	0.0205518	(0, 0.04)	-0.0344424	(-0.05, -0.02)	0.345199	(0.3161, 0.3743)	0.77725	(0.766, 0.7885)	0.797542	(0.7869, 0.8082)	0.0800093
rs12364283	11	113346955	efficacy	A	3	890	10944	0.924793	64	2990	0.979044	98	2246	0.958191	0.00800185	0.00366977	0.00237428	0.0542509	0.0333982	0.0208528	0.959575	0.909474	0.835164	Recessive	5060	857	1463	64	1074	98	0.37702	(0.32, 0.45)	3.55897	(2.75, 4.61)	1.54736	(1.24, 1.92)	-0.0848147	(-0.1, -0.07)	0.0928035	(0.08, 0.11)	0.0401061	(0.02, 0.06)	0.606082	(0.5891, 0.6231)	0.280641	(0.2468, 0.3144)	0.231546	(0.1931, 0.27)	0.881732
rs12418	10	73773014	efficacy	A	3	5596	6252	0.472316	891	2161	0.29194	904	1444	0.385009	0.0215573	0.00959227	0.00423904	-0.180376	-0.0873075	-0.0930688	0.358634	0.846386	0.669643	Additive	5596	6252	891	2161	904	1444	1.79763	(1.68, 1.92)	0.488174	(0.45, 0.53)	0.811911	(0.74, 0.89)	0.139909	(0.12, 0.16)	-0.165936	(-0.18, -0.15)	-0.0503606	(-0.07, -0.03)	0.533453	(0.5195, 0.5474)	0.497855	(0.4829, 0.5128)	0.540179	(0.5264, 0.5539)	0.428513
rs12436663	14	35639120	efficacy	A	3	1803	10051	0.152101	758	2296	0.248199	709	1639	0.301959	0.010573	0.00359014	0.0212859	0.0960985	0.149859	-0.05376	0.848961	0.975982	0.317781	Recessive	134	5793	99	1428	124	1050	0.257038	(0.21, 0.32)	1.8388	(1.45, 2.33)	3.65994	(2.93, 4.59)	-0.0599536	(-0.07, -0.05)	0.0285001	(0.02, 0.04)	0.0743634	(0.06, 0.09)	0.302735	(0.2707, 0.3348)	0.80459	(0.7942, 0.815)	0.851298	(0.8425, 0.8601)	0.0413769
rs12467557	2	51242270	efficacy	A	3	664	11184	0.943957	276	2776	0.909567	633	1715	0.730409	0.00325884	0.0563445	0.0758294	-0.0343893	-0.213548	0.179159	0.840077	0.322332	0.059902	Recessive	5274	650	1267	259	649	525	3.32007	(2.96, 3.73)	0.97045	(0.84, 1.12)	0.171793	(0.15, 0.2)	0.180647	(0.16, 0.2)	-0.00418518	(-0.02, 0.02)	-0.325176	(-0.35, -0.3)	0.702458	(0.6887, 0.7162)	0.283163	(0.2496, 0.3167)	0.180659	(0.1357, 0.2256)	0.83372
rs12505410	4	89030841	efficacy	C	3	4259	7591	0.359409	447	2605	0.146461	814	1534	0.346678	0.0341797	0.0550393	9.7423e-05	-0.212948	-0.0127313	-0.200217	0.263944	0.447198	0.960021	Dominant	3494	2431	412	1114	672	502	2.14264	(1.95, 2.35)	0.260378	(0.23, 0.29)	1.21493	(1.07, 1.38)	0.188223	(0.17, 0.21)	-0.316856	(-0.34, -0.29)	0.0481771	(0.02, 0.08)	0.592464	(0.575, 0.61)	0.387826	(0.3613, 0.4143)	0.488928	(0.4674, 0.5105)	0.530783
rs12507552	4	183813425	efficacy	G	3	1258	10562	0.89357	756	2282	0.751152	421	1925	0.820546	0.0281563	0.00693114	0.00705302	-0.142418	-0.0730246	-0.0693935	0.493576	0.922226	0.693366	Recessive	4725	1185	848	671	788	385	2.57374	(2.33, 2.85)	0.359903	(0.32, 0.4)	0.681639	(0.6, 0.78)	0.191766	(0.17, 0.21)	-0.22008	(-0.25, -0.19)	-0.0783865	(-0.11, -0.05)	0.672053	(0.6573, 0.6868)	0.281097	(0.2473, 0.3149)	0.30737	(0.2756, 0.3391)	0.739479
rs12613732	2	31249427	efficacy	C	3	3836	8016	0.323658	781	2273	0.25573	1072	1274	0.456948	0.00351584	0.044136	0.0108341	-0.0679283	0.13329	-0.201218	0.746482	0.442116	0.457348	Additive	3836	8016	781	2273	1072	1274	0.916024	(0.86, 0.98)	0.650373	(0.6, 0.71)	1.87516	(1.72, 2.05)	-0.0194897	(-0.03, 0)	-0.0899523	(-0.11, -0.07)	0.147207	(0.13, 0.17)	0.42795	(0.4107, 0.4452)	0.583758	(0.5712, 0.5964)	0.658532	(0.6478, 0.6693)	0.329759
rs1265138	8	103200036	efficacy	A	3	487	11339	0.95882	363	2691	0.881139	269	2077	0.885337	0.0182747	4.18865e-05	0.0147704	-0.0776801	-0.0734828	-0.00419725	0.705663	0.981167	0.68759	Recessive	5433	480	1189	338	916	257	3.19936	(2.81, 3.64)	0.408345	(0.35, 0.47)	0.440277	(0.38, 0.51)	0.139193	(0.12, 0.16)	-0.117341	(-0.14, -0.1)	-0.10915	(-0.13, -0.08)	0.699872	(0.686, 0.7137)	0.223615	(0.1843, 0.263)	0.201324	(0.1593, 0.2434)	0.875189
rs12817819	12	90039326	efficacy	A	3	1508	10322	0.127473	81	2971	0.02654	177	2167	0.0755119	0.0174135	0.0129427	0.00355765	-0.100933	-0.0519606	-0.048972	0.612584	0.981167	0.799736	Dominant	1422	4493	80	1446	170	1002	3.09909	(2.69, 3.58)	0.190962	(0.15, 0.24)	0.670849	(0.56, 0.8)	0.147745	(0.13, 0.16)	-0.172212	(-0.19, -0.16)	-0.0568034	(-0.08, -0.03)	0.449321	(0.4259, 0.4727)	0.647277	(0.6317, 0.6629)	0.709277	(0.6958, 0.7228)	0.194125
rs12819210	12	121458400	efficacy	A	3	2237	9555	0.189705	140	2904	0.0459921	173	2159	0.0741852	0.0250329	0.00356047	0.0129989	-0.143713	-0.11552	-0.0281931	0.487073	0.993807	0.65423	Additive	2237	9555	140	2904	173	2159	3.78703	(3.35, 4.28)	0.234326	(0.2, 0.28)	0.419998	(0.36, 0.49)	0.131483	(0.12, 0.14)	-0.124639	(-0.13, -0.11)	-0.0860331	(-0.1, -0.07)	0.42521	(0.4078, 0.4426)	0.690471	(0.6805, 0.7005)	0.735788	(0.7268, 0.7448)	0.148532
rs12948783	17	74499400	efficacy	A	3	2059	9785	0.173843	631	2419	0.206885	300	2048	0.127768	0.00120137	0.0107788	0.00211497	0.0330419	-0.046075	0.0791169	0.999761	0.715003	0.843397	Dominant	1872	4050	559	966	270	904	1.04265	(0.94, 1.15)	1.33835	(1.19, 1.5)	0.616266	(0.53, 0.71)	0.00895863	(-0.01, 0.03)	0.0646972	(0.04, 0.09)	-0.0964572	(-0.12, -0.07)	0.434056	(0.41, 0.4582)	0.639485	(0.6236, 0.6553)	0.613154	(0.5964, 0.6299)	0.313305
rs1295686	5	131995843	efficacy	A	3	2424	9422	0.204626	2068	986	0.677145	1128	1218	0.480818	0.172771	0.0392045	0.056093	0.472519	0.276192	0.196326	0.085384	0.283129	0.00328278	Additive	2424	9422	2068	986	1128	1218	0.177417	(0.17, 0.19)	6.28264	(5.77, 6.84)	2.1458	(1.96, 2.34)	-0.387226	(-0.4, -0.37)	0.426863	(0.41, 0.44)	0.179342	(0.16, 0.2)	0.268352	(0.2437, 0.293)	0.736867	(0.7279, 0.7458)	0.668909	(0.6584, 0.6794)	0.325873
rs12980275	19	39731783	efficacy	G	3	3558	8288	0.300355	1545	1499	0.507556	879	1467	0.37468	0.0309975	0.0175371	0.003547	0.207201	0.0743258	0.132876	0.499975	0.519852	0.669643	Dominant	3028	2895	1150	372	711	462	0.468735	(0.43, 0.52)	2.77556	(2.45, 3.15)	1.2034	(1.06, 1.36)	-0.179311	(-0.2, -0.16)	0.228668	(0.2, 0.25)	0.0449561	(0.01, 0.08)	0.448132	(0.4247, 0.4716)	0.522975	(0.5028, 0.5431)	0.461592	(0.4388, 0.4844)	0.567301
rs12980275	19	39731783	efficacy	A	3	3558	8288	0.699645	1545	1499	0.492444	879	1467	0.62532	0.0309975	0.0175371	0.003547	-0.207201	-0.0743258	-0.132876	0.279608	0.712676	0.679706	Recessive	2895	3028	372	1150	462	711	2.1334	(1.94, 2.35)	0.360288	(0.32, 0.41)	0.830982	(0.73, 0.94)	0.179311	(0.16, 0.2)	-0.228668	(-0.25, -0.2)	-0.0449561	(-0.08, -0.01)	0.551868	(0.5328, 0.5709)	0.477025	(0.4549, 0.4991)	0.538408	(0.5189, 0.558)	0.432699
rs12980275	19	39731783	efficacy	A	3	3558	8288	0.699645	1545	1499	0.492444	879	1467	0.62532	0.0309975	0.0175371	0.003547	-0.207201	-0.0743258	-0.132876	0.279608	0.712676	0.679706	Additive	8288	3558	1499	1545	1467	879	1.90373	(1.78, 2.03)	0.441301	(0.41, 0.48)	0.870196	(0.79, 0.95)	0.149367	(0.13, 0.17)	-0.194915	(-0.21, -0.18)	-0.0319671	(-0.05, -0.01)	0.62149	(0.6098, 0.6331)	0.344395	(0.3238, 0.365)	0.381179	(0.3622, 0.4002)	0.652936
rs12980275	19	39731783	efficacy	A	3	3558	8288	0.699645	1545	1499	0.492444	879	1467	0.62532	0.0309975	0.0175371	0.003547	-0.207201	-0.0743258	-0.132876	0.279608	0.712676	0.679706	Recessive	2895	3028	372	1150	462	711	2.1334	(1.94, 2.35)	0.360288	(0.32, 0.41)	0.830982	(0.73, 0.94)	0.179311	(0.16, 0.2)	-0.228668	(-0.25, -0.2)	-0.0449561	(-0.08, -0.01)	0.551868	(0.5328, 0.5709)	0.477025	(0.4549, 0.4991)	0.538408	(0.5189, 0.558)	0.432699
rs12980275	19	39731783	efficacy	A	3	3558	8288	0.699645	1545	1499	0.492444	879	1467	0.62532	0.0309975	0.0175371	0.003547	-0.207201	-0.0743258	-0.132876	0.279608	0.712676	0.679706	Recessive	2895	3028	372	1150	462	711	2.1334	(1.94, 2.35)	0.360288	(0.32, 0.41)	0.830982	(0.73, 0.94)	0.179311	(0.16, 0.2)	-0.228668	(-0.25, -0.2)	-0.0449561	(-0.08, -0.01)	0.551868	(0.5328, 0.5709)	0.477025	(0.4549, 0.4991)	0.538408	(0.5189, 0.558)	0.432699
rs12980275	19	39731783	efficacy	A	3	3558	8288	0.699645	1545	1499	0.492444	879	1467	0.62532	0.0309975	0.0175371	0.003547	-0.207201	-0.0743258	-0.132876	0.279608	0.712676	0.679706	Recessive	2895	3028	372	1150	462	711	2.1334	(1.94, 2.35)	0.360288	(0.32, 0.41)	0.830982	(0.73, 0.94)	0.179311	(0.16, 0.2)	-0.228668	(-0.25, -0.2)	-0.0449561	(-0.08, -0.01)	0.551868	(0.5328, 0.5709)	0.477025	(0.4549, 0.4991)	0.538408	(0.5189, 0.558)	0.432699
rs12980275	19	39731783	efficacy	A	3	3558	8288	0.699645	1545	1499	0.492444	879	1467	0.62532	0.0309975	0.0175371	0.003547	-0.207201	-0.0743258	-0.132876	0.279608	0.712676	0.679706	Recessive	2895	3028	372	1150	462	711	2.1334	(1.94, 2.35)	0.360288	(0.32, 0.41)	0.830982	(0.73, 0.94)	0.179311	(0.16, 0.2)	-0.228668	(-0.25, -0.2)	-0.0449561	(-0.08, -0.01)	0.551868	(0.5328, 0.5709)	0.477025	(0.4549, 0.4991)	0.538408	(0.5189, 0.558)	0.432699
rs13064411	3	113046640	efficacy	G	3	1736	10034	0.147494	83	2961	0.0272668	212	2128	0.0905983	0.0219086	0.0190303	0.00376315	-0.120227	-0.0568953	-0.0633315	0.5676	0.945385	0.770368	Additive	1736	10034	83	2961	212	2128	2.9846	(2.63, 3.39)	0.175007	(0.14, 0.22)	0.711718	(0.61, 0.83)	0.0927017	(0.08, 0.1)	-0.110791	(-0.12, -0.1)	-0.032191	(-0.04, -0.02)	0.397866	(0.3795, 0.4163)	0.713828	(0.7044, 0.7233)	0.769908	(0.7617, 0.7781)	0.118398
rs13093031	3	88859041	efficacy	G	3	2103	9727	0.177768	620	2434	0.203012	283	2061	0.120734	0.000695273	0.0119394	0.00320707	0.0252441	-0.0570346	0.0822787	0.980651	0.70432	0.768534	Recessive	172	5743	62	1465	14	1158	1.03365	(0.79, 1.36)	1.57019	(1.17, 2.1)	0.372407	(0.22, 0.64)	0.000920036	(-0.01, 0.01)	0.0143573	(0, 0.02)	-0.0194978	(-0.03, -0.01)	0.324472	(0.294, 0.3549)	0.808335	(0.7981, 0.8186)	0.838403	(0.8291, 0.8477)	0.0287903
rs13104811	4	75395312	efficacy	G	3	4837	7009	0.408323	1903	1149	0.623526	791	1557	0.336882	0.0304513	0.0807682	0.00294465	0.215202	-0.071441	0.286643	0.468188	0.125258	0.697591	Recessive	972	4951	599	927	149	1025	0.512332	(0.46, 0.57)	3.44471	(3.05, 3.89)	0.543896	(0.45, 0.65)	-0.112931	(-0.13, -0.09)	0.234575	(0.21, 0.26)	-0.0839843	(-0.11, -0.06)	0.339093	(0.3096, 0.3686)	0.762496	(0.7507, 0.7743)	0.698945	(0.6851, 0.7128)	0.199467
rs13120400	4	89033527	efficacy	G	3	3399	8443	0.287029	196	2858	0.0641781	337	2011	0.143526	0.0442087	0.017397	0.0146607	-0.222851	-0.143503	-0.0793483	0.238163	0.883052	0.481226	Dominant	2905	3016	189	1338	306	868	4.29255	(3.85, 4.79)	0.170862	(0.15, 0.2)	0.496101	(0.43, 0.57)	0.307361	(0.29, 0.33)	-0.3288	(-0.35, -0.31)	-0.154766	(-0.18, -0.13)	0.592786	(0.5753, 0.6103)	0.472396	(0.4501, 0.4947)	0.540478	(0.521, 0.5599)	0.39434
rs13120400	4	89033527	efficacy	G	3	3399	8443	0.287029	196	2858	0.0641781	337	2011	0.143526	0.0442087	0.017397	0.0146607	-0.222851	-0.143503	-0.0793483	0.238163	0.883052	0.481226	Recessive	494	5427	7	1520	31	1143	6.37903	(4.57, 8.9)	0.0576316	(0.03, 0.12)	0.376075	(0.26, 0.54)	0.069363	(0.06, 0.08)	-0.0694116	(-0.08, -0.06)	-0.0408609	(-0.05, -0.03)	0.366156	(0.3384, 0.3939)	0.762816	(0.751, 0.7746)	0.809325	(0.7991, 0.8196)	0.0617026
rs13144136	4	10666909	efficacy	C	3	3889	7947	0.671426	1151	1901	0.62287	939	1405	0.599403	0.00171591	0.0005702	0.00318741	-0.0485559	-0.0720234	0.0234675	0.790803	0.902433	0.697591	Additive	7947	3889	1901	1151	1405	939	1.29184	(1.21, 1.38)	0.852648	(0.79, 0.92)	0.765761	(0.7, 0.84)	0.0587501	(0.04, 0.07)	-0.0366502	(-0.06, -0.02)	-0.0620696	(-0.08, -0.04)	0.582463	(0.5698, 0.5951)	0.390494	(0.3718, 0.4091)	0.374013	(0.3547, 0.3933)	0.653029
rs13181	19	45854919	efficacy	C	3	4339	7499	0.366532	708	2332	0.232895	557	1787	0.237628	0.0129531	3.06385e-05	0.0101413	-0.133637	-0.128904	-0.00473325	0.529395	0.981167	0.56243	Dominant	3548	2371	624	896	473	699	2.17574	(1.98, 2.39)	0.531717	(0.48, 0.6)	0.529894	(0.47, 0.6)	0.191922	(0.17, 0.21)	-0.156531	(-0.18, -0.13)	-0.157244	(-0.19, -0.13)	0.597259	(0.5799, 0.6146)	0.428986	(0.4046, 0.4534)	0.434328	(0.4102, 0.4584)	0.539426
rs13181	19	45854919	efficacy	C	3	4339	7499	0.366532	708	2332	0.232895	557	1787	0.237628	0.0129531	3.06385e-05	0.0101413	-0.133637	-0.128904	-0.00473325	0.529395	0.981167	0.56243	Dominant	3548	2371	624	896	473	699	2.17574	(1.98, 2.39)	0.531717	(0.48, 0.6)	0.529894	(0.47, 0.6)	0.191922	(0.17, 0.21)	-0.156531	(-0.18, -0.13)	-0.157244	(-0.19, -0.13)	0.597259	(0.5799, 0.6146)	0.428986	(0.4046, 0.4534)	0.434328	(0.4102, 0.4584)	0.539426
rs13181	19	45854919	efficacy	C	3	4339	7499	0.366532	708	2332	0.232895	557	1787	0.237628	0.0129531	3.06385e-05	0.0101413	-0.133637	-0.128904	-0.00473325	0.529395	0.981167	0.56243	Dominant	3548	2371	624	896	473	699	2.17574	(1.98, 2.39)	0.531717	(0.48, 0.6)	0.529894	(0.47, 0.6)	0.191922	(0.17, 0.21)	-0.156531	(-0.18, -0.13)	-0.157244	(-0.19, -0.13)	0.597259	(0.5799, 0.6146)	0.428986	(0.4046, 0.4534)	0.434328	(0.4102, 0.4584)	0.539426
rs13181	19	45854919	efficacy	C	3	4339	7499	0.366532	708	2332	0.232895	557	1787	0.237628	0.0129531	3.06385e-05	0.0101413	-0.133637	-0.128904	-0.00473325	0.529395	0.981167	0.56243	Recessive	791	5128	84	1436	84	1088	2.31744	(1.95, 2.76)	0.415554	(0.33, 0.52)	0.579176	(0.46, 0.73)	0.0712303	(0.06, 0.08)	-0.0681327	(-0.08, -0.05)	-0.045951	(-0.06, -0.03)	0.384973	(0.3583, 0.4117)	0.731622	(0.7188, 0.7444)	0.772036	(0.7606, 0.7835)	0.111369
rs13181	19	45854919	efficacy	C	3	4339	7499	0.366532	708	2332	0.232895	557	1787	0.237628	0.0129531	3.06385e-05	0.0101413	-0.133637	-0.128904	-0.00473325	0.529395	0.981167	0.56243	Additive	4339	7499	708	2332	557	1787	1.88403	(1.75, 2.03)	0.575827	(0.53, 0.63)	0.607149	(0.55, 0.67)	0.131576	(0.12, 0.15)	-0.112332	(-0.13, -0.1)	-0.101598	(-0.12, -0.08)	0.491116	(0.4759, 0.5063)	0.580304	(0.5676, 0.593)	0.603182	(0.5911, 0.6153)	0.325398
rs13181	19	45854919	efficacy	C	3	4339	7499	0.366532	708	2332	0.232895	557	1787	0.237628	0.0129531	3.06385e-05	0.0101413	-0.133637	-0.128904	-0.00473325	0.529395	0.981167	0.56243	Additive	4339	7499	708	2332	557	1787	1.88403	(1.75, 2.03)	0.575827	(0.53, 0.63)	0.607149	(0.55, 0.67)	0.131576	(0.12, 0.15)	-0.112332	(-0.13, -0.1)	-0.101598	(-0.12, -0.08)	0.491116	(0.4759, 0.5063)	0.580304	(0.5676, 0.593)	0.603182	(0.5911, 0.6153)	0.325398
rs13181	19	45854919	efficacy	C	3	4339	7499	0.366532	708	2332	0.232895	557	1787	0.237628	0.0129531	3.06385e-05	0.0101413	-0.133637	-0.128904	-0.00473325	0.529395	0.981167	0.56243	Recessive	791	5128	84	1436	84	1088	2.31744	(1.95, 2.76)	0.415554	(0.33, 0.52)	0.579176	(0.46, 0.73)	0.0712303	(0.06, 0.08)	-0.0681327	(-0.08, -0.05)	-0.045951	(-0.06, -0.03)	0.384973	(0.3583, 0.4117)	0.731622	(0.7188, 0.7444)	0.772036	(0.7606, 0.7835)	0.111369
rs13181	19	45854919	efficacy	C	3	4339	7499	0.366532	708	2332	0.232895	557	1787	0.237628	0.0129531	3.06385e-05	0.0101413	-0.133637	-0.128904	-0.00473325	0.529395	0.981167	0.56243	Recessive	791	5128	84	1436	84	1088	2.31744	(1.95, 2.76)	0.415554	(0.33, 0.52)	0.579176	(0.46, 0.73)	0.0712303	(0.06, 0.08)	-0.0681327	(-0.08, -0.05)	-0.045951	(-0.06, -0.03)	0.384973	(0.3583, 0.4117)	0.731622	(0.7188, 0.7444)	0.772036	(0.7606, 0.7835)	0.111369
rs13181	19	45854919	efficacy	C	3	4339	7499	0.366532	708	2332	0.232895	557	1787	0.237628	0.0129531	3.06385e-05	0.0101413	-0.133637	-0.128904	-0.00473325	0.529395	0.981167	0.56243	Recessive	791	5128	84	1436	84	1088	2.31744	(1.95, 2.76)	0.415554	(0.33, 0.52)	0.579176	(0.46, 0.73)	0.0712303	(0.06, 0.08)	-0.0681327	(-0.08, -0.05)	-0.045951	(-0.06, -0.03)	0.384973	(0.3583, 0.4117)	0.731622	(0.7188, 0.7444)	0.772036	(0.7606, 0.7835)	0.111369
rs13181	19	45854919	efficacy	C	3	4339	7499	0.366532	708	2332	0.232895	557	1787	0.237628	0.0129531	3.06385e-05	0.0101413	-0.133637	-0.128904	-0.00473325	0.529395	0.981167	0.56243	Additive	4339	7499	708	2332	557	1787	1.88403	(1.75, 2.03)	0.575827	(0.53, 0.63)	0.607149	(0.55, 0.67)	0.131576	(0.12, 0.15)	-0.112332	(-0.13, -0.1)	-0.101598	(-0.12, -0.08)	0.491116	(0.4759, 0.5063)	0.580304	(0.5676, 0.593)	0.603182	(0.5911, 0.6153)	0.325398
rs13266634	8	118184783	efficacy	A	3	3603	8233	0.30441	272	2780	0.0891219	586	1758	0.25	0.0392332	0.0475537	0.00196248	-0.215288	-0.0544103	-0.160878	0.26099	0.599786	0.782307	Dominant	3018	2900	258	1268	510	662	2.61527	(2.37, 2.88)	0.205431	(0.18, 0.24)	0.980158	(0.87, 1.11)	0.225314	(0.2, 0.25)	-0.328533	(-0.35, -0.31)	-0.00493239	(-0.04, 0.03)	0.57428	(0.5561, 0.5925)	0.443361	(0.4197, 0.467)	0.542943	(0.5236, 0.5623)	0.439415
rs13266634	8	118184783	efficacy	A	3	3603	8233	0.30441	272	2780	0.0891219	586	1758	0.25	0.0392332	0.0475537	0.00196248	-0.215288	-0.0544103	-0.160878	0.26099	0.599786	0.782307	Dominant	3018	2900	258	1268	510	662	2.61527	(2.37, 2.88)	0.205431	(0.18, 0.24)	0.980158	(0.87, 1.11)	0.225314	(0.2, 0.25)	-0.328533	(-0.35, -0.31)	-0.00493239	(-0.04, 0.03)	0.57428	(0.5561, 0.5925)	0.443361	(0.4197, 0.467)	0.542943	(0.5236, 0.5623)	0.439415
rs13273672	8	11612381	efficacy	G	3	3647	8175	0.308493	1048	2000	0.343832	889	1459	0.37862	0.000942006	0.00129269	0.00312382	0.0353394	0.0701275	-0.0347881	0.999761	0.981167	0.669643	Recessive	555	5356	184	1340	169	1005	0.688368	(0.6, 0.79)	1.20642	(1.02, 1.43)	1.52367	(1.27, 1.82)	-0.0369449	(-0.05, -0.02)	0.0185472	(0, 0.04)	0.0445575	(0.02, 0.07)	0.336857	(0.3072, 0.3665)	0.760251	(0.7484, 0.7721)	0.797421	(0.7868, 0.8081)	0.105471
rs13393173	2	169389091	efficacy	A	3	2700	9118	0.228465	138	2914	0.0452163	329	2015	0.140358	0.03547	0.0281327	0.00637687	-0.183249	-0.0881067	-0.0951421	0.351042	0.840844	0.669643	Additive	2700	9118	138	2914	329	2015	3.1254	(2.82, 3.47)	0.174061	(0.15, 0.21)	0.692223	(0.61, 0.78)	0.141919	(0.13, 0.15)	-0.168666	(-0.18, -0.16)	-0.0504957	(-0.07, -0.04)	0.443186	(0.4264, 0.4599)	0.654758	(0.6439, 0.6656)	0.718078	(0.7087, 0.7274)	0.183978
rs1344706	2	185778428	efficacy	A	3	4661	7187	0.6066	247	2803	0.919016	878	1470	0.626065	0.0719352	0.127851	0.000219801	0.312416	0.0194645	0.292952	0.208985	0.120203	0.880929	Recessive	2184	3740	1289	236	459	715	0.317702	(0.29, 0.35)	9.20643	(7.95, 10.66)	0.734934	(0.65, 0.83)	-0.278977	(-0.3, -0.26)	0.472887	(0.45, 0.49)	-0.075266	(-0.11, -0.05)	0.363563	(0.3356, 0.3915)	0.666125	(0.6512, 0.6811)	0.514322	(0.4938, 0.5348)	0.45599
rs1353295	4	75329122	efficacy	G	3	3750	8080	0.316991	798	2256	0.261297	468	1876	0.199659	0.00238396	0.00519911	0.00909042	-0.055694	-0.117332	0.061638	0.758811	0.789033	0.65423	Recessive	600	5315	103	1424	54	1118	1.82778	(1.52, 2.19)	0.711481	(0.57, 0.88)	0.463012	(0.35, 0.62)	0.0432673	(0.03, 0.05)	-0.0248291	(-0.04, -0.01)	-0.0483888	(-0.06, -0.03)	0.364755	(0.3369, 0.3926)	0.758765	(0.7469, 0.7707)	0.7886	(0.7777, 0.7995)	0.0878802
rs1355368	4	62779822	efficacy	A	3	3550	8294	0.29973	1472	1578	0.482623	1112	1230	0.474808	0.0243731	6.01264e-05	0.0191495	0.182893	0.175078	0.00781509	0.57407	0.958568	0.161094	Dominant	3026	2896	1099	426	835	336	0.411689	(0.37, 0.45)	2.15953	(1.91, 2.44)	2.00135	(1.75, 2.29)	-0.206383	(-0.23, -0.19)	0.176316	(0.15, 0.2)	0.159151	(0.13, 0.19)	0.439545	(0.4157, 0.4634)	0.502553	(0.4815, 0.5236)	0.482362	(0.4605, 0.5042)	0.57554
rs1364043	5	63250851	efficacy	A	3	2834	9016	0.760844	608	2446	0.800917	591	1755	0.748082	0.00147305	0.00397071	0.000122735	0.0400729	-0.012762	0.052835	0.984501	0.796286	0.960021	Recessive	3429	2496	977	550	653	520	0.901818	(0.82, 0.99)	1.31247	(1.17, 1.47)	0.868151	(0.77, 0.98)	-0.0249695	(-0.05, 0)	0.0647251	(0.04, 0.09)	-0.0345584	(-0.07, 0)	0.521623	(0.5014, 0.5418)	0.462957	(0.4402, 0.4857)	0.42887	(0.4045, 0.4532)	0.586551
rs1367117	2	21263900	efficacy	G	3	3711	8087	0.685455	312	2730	0.897436	677	1659	0.710188	0.0370598	0.0573987	0.000394229	0.211981	0.0247332	0.187248	0.477126	0.29331	0.880929	Recessive	2774	3125	1226	295	590	578	0.426732	(0.39, 0.47)	4.57474	(4, 5.24)	0.872751	(0.77, 0.99)	-0.205095	(-0.23, -0.18)	0.330033	(0.31, 0.35)	-0.0339466	(-0.06, 0)	0.424662	(0.4, 0.4493)	0.57394	(0.5557, 0.5922)	0.466931	(0.4443, 0.4895)	0.534467
rs14158	19	11242044	efficacy	G	3	2955	8867	0.750042	526	2526	0.827654	589	1759	0.749148	0.00548009	0.00924401	5.89225e-07	0.0776117	-0.000894083	0.0785058	0.91971	0.718192	0.959943	Recessive	3352	2559	1036	490	656	518	0.780358	(0.71, 0.86)	1.62317	(1.44, 1.83)	0.879964	(0.78, 1)	-0.0595883	(-0.08, -0.04)	0.113197	(0.09, 0.14)	-0.0312494	(-0.06, 0)	0.506329	(0.4855, 0.5272)	0.477645	(0.4556, 0.4997)	0.430264	(0.406, 0.4546)	0.585762
rs14158	19	11242044	efficacy	G	3	2955	8867	0.750042	526	2526	0.827654	589	1759	0.749148	0.00548009	0.00924401	5.89225e-07	0.0776117	-0.000894083	0.0785058	0.91971	0.718192	0.959943	Recessive	3352	2559	1036	490	656	518	0.780358	(0.71, 0.86)	1.62317	(1.44, 1.83)	0.879964	(0.78, 1)	-0.0595883	(-0.08, -0.04)	0.113197	(0.09, 0.14)	-0.0312494	(-0.06, 0)	0.506329	(0.4855, 0.5272)	0.477645	(0.4556, 0.4997)	0.430264	(0.406, 0.4546)	0.585762
rs1419555	7	125569441	efficacy	A	3	4513	7321	0.381359	1200	1854	0.392927	710	1634	0.302901	9.22753e-05	0.00870874	0.00365069	0.0115685	-0.0784578	0.0900263	0.958413	0.674059	0.669643	Additive	4513	7321	1200	1854	710	1634	1.12574	(1.05, 1.2)	1.10973	(1.02, 1.2)	0.697828	(0.63, 0.77)	0.027524	(0.01, 0.04)	0.0245397	(0.01, 0.04)	-0.0808308	(-0.1, -0.06)	0.464311	(0.4483, 0.4803)	0.589311	(0.5768, 0.6018)	0.573642	(0.5608, 0.5865)	0.372737
rs1433099	19	11242658	efficacy	A	3	3191	8661	0.269237	1649	1405	0.539948	523	1825	0.222743	0.0544463	0.102845	0.00154469	0.27071	-0.0464945	0.317205	0.288233	0.120203	0.838656	Recessive	448	5478	449	1078	73	1101	0.341384	(0.3, 0.39)	5.25956	(4.56, 6.06)	0.484598	(0.38, 0.62)	-0.117663	(-0.13, -0.1)	0.22066	(0.2, 0.24)	-0.0581736	(-0.07, -0.04)	0.304509	(0.2726, 0.3364)	0.814652	(0.8046, 0.8247)	0.768402	(0.7568, 0.78)	0.112438
rs1448673	7	17605070	efficacy	G	3	3953	7871	0.66568	880	2156	0.710145	548	1796	0.766212	0.00146458	0.00396391	0.00643764	0.044465	0.100532	-0.0560667	0.973631	0.975982	0.65423	Additive	7871	3953	2156	880	1796	548	0.719473	(0.67, 0.77)	1.14073	(1.05, 1.24)	1.57969	(1.43, 1.75)	-0.0688925	(-0.08, -0.05)	0.0278327	(0.01, 0.05)	0.0914471	(0.07, 0.11)	0.540514	(0.5267, 0.5543)	0.386945	(0.3681, 0.4058)	0.385317	(0.3664, 0.4042)	0.687224
rs1487278	12	72400851	efficacy	G	3	2706	9116	0.228895	281	2771	0.0920708	582	1764	0.248082	0.0190237	0.0445282	0.000285399	-0.136825	0.0191866	-0.156011	0.519853	0.608118	0.880929	Additive	2706	9116	281	2771	582	1764	1.55988	(1.43, 1.7)	0.335557	(0.3, 0.38)	1.31299	(1.19, 1.45)	0.0690213	(0.06, 0.08)	-0.140002	(-0.15, -0.13)	0.0472616	(0.03, 0.07)	0.420499	(0.403, 0.438)	0.648142	(0.6371, 0.6591)	0.7241	(0.7149, 0.7333)	0.207259
rs153549	5	112236297	efficacy	A	3	5749	6041	0.487617	371	2675	0.121799	1246	1096	0.532024	0.0900957	0.196877	0.0010907	-0.365818	0.0444073	-0.410225	0.100584	0.120203	0.765593	Additive	5749	6041	371	2675	1246	1096	2.21937	(2.07, 2.38)	0.141507	(0.13, 0.16)	1.6191	(1.48, 1.77)	0.187505	(0.17, 0.2)	-0.373177	(-0.39, -0.36)	0.119514	(0.1, 0.14)	0.554197	(0.5408, 0.5676)	0.437071	(0.4201, 0.454)	0.579928	(0.5672, 0.5927)	0.428804
rs153560	5	112254377	efficacy	G	3	4519	7305	0.382189	284	2768	0.0930537	1121	1221	0.478651	0.0623561	0.189626	0.00535845	-0.289135	0.096462	-0.385597	0.125952	0.120203	0.669643	Additive	4519	7305	284	2768	1121	1221	1.75635	(1.64, 1.89)	0.155102	(0.14, 0.18)	1.92547	(1.76, 2.1)	0.121714	(0.11, 0.14)	-0.305083	(-0.32, -0.29)	0.155782	(0.13, 0.18)	0.494134	(0.479, 0.5092)	0.511674	(0.4971, 0.5263)	0.650134	(0.6392, 0.6611)	0.344059
rs1540339	12	48257326	efficacy	G	3	4301	7505	0.635694	644	2404	0.788714	788	1554	0.663535	0.0171957	0.0197352	0.00046491	0.15302	0.0278417	0.125178	0.676814	0.558088	0.880929	Additive	7505	4301	2404	644	1554	788	0.631318	(0.59, 0.68)	2.09701	(1.91, 2.3)	0.98415	(0.9, 1.08)	-0.0986291	(-0.11, -0.08)	0.148411	(0.13, 0.16)	-0.0035576	(-0.02, 0.02)	0.519714	(0.5053, 0.5341)	0.435741	(0.4187, 0.4527)	0.377937	(0.3588, 0.3971)	0.666609
rs1544105	9	130562725	efficacy	A	3	5021	6807	0.424501	1889	1145	0.62261	1068	1278	0.455243	0.025632	0.0278279	0.000532686	0.198109	0.0307418	0.167367	0.537917	0.374809	0.856657	Dominant	3920	1994	1293	224	813	360	0.545149	(0.49, 0.61)	2.87092	(2.47, 3.34)	0.960864	(0.84, 1.1)	-0.120066	(-0.14, -0.1)	0.184498	(0.16, 0.21)	-0.00842603	(-0.04, 0.02)	0.523477	(0.5033, 0.5436)	0.423873	(0.3992, 0.4485)	0.352278	(0.3236, 0.3809)	0.700372
rs1544410	12	48239835	efficacy	G	3	4720	7048	0.598912	914	2124	0.699144	633	1703	0.729024	0.00695058	0.00107021	0.00993466	0.100232	0.130112	-0.0298798	0.840077	0.986379	0.481226	Recessive	2095	3789	746	773	632	536	0.52523	(0.48, 0.58)	1.5306	(1.37, 1.71)	1.89337	(1.67, 2.14)	-0.156789	(-0.18, -0.13)	0.104414	(0.08, 0.13)	0.157333	(0.13, 0.19)	0.397153	(0.3711, 0.4232)	0.591646	(0.5741, 0.6092)	0.605997	(0.5889, 0.6231)	0.405204
rs1544410	12	48239835	efficacy	A	3	4720	7048	0.401088	914	2124	0.300856	633	1703	0.270976	0.00695058	0.00107021	0.00993466	-0.100232	-0.130112	0.0298798	0.61392	0.868869	0.56243	Recessive	931	4953	141	1378	97	1071	1.93416	(1.66, 2.25)	0.5996	(0.5, 0.72)	0.534884	(0.43, 0.66)	0.0696511	(0.06, 0.08)	-0.05295	(-0.07, -0.04)	-0.0617582	(-0.08, -0.04)	0.394353	(0.3681, 0.4206)	0.719286	(0.7061, 0.7325)	0.749971	(0.7377, 0.7622)	0.13639
rs1544410	12	48239835	efficacy	A	3	4720	7048	0.401088	914	2124	0.300856	633	1703	0.270976	0.00695058	0.00107021	0.00993466	-0.100232	-0.130112	0.0298798	0.61392	0.868869	0.56243	Additive	4720	7048	914	2124	633	1703	1.6567	(1.55, 1.78)	0.703481	(0.65, 0.77)	0.605113	(0.55, 0.67)	0.11322	(0.1, 0.13)	-0.0786819	(-0.1, -0.06)	-0.109545	(-0.13, -0.09)	0.4986	(0.4836, 0.5136)	0.56382	(0.5507, 0.577)	0.571987	(0.559, 0.5849)	0.365593
rs1544410	12	48239835	efficacy	G	3	4720	7048	0.598912	914	2124	0.699144	633	1703	0.729024	0.00695058	0.00107021	0.00993466	0.100232	0.130112	-0.0298798	0.840077	0.986379	0.481226	Recessive	2095	3789	746	773	632	536	0.52523	(0.48, 0.58)	1.5306	(1.37, 1.71)	1.89337	(1.67, 2.14)	-0.156789	(-0.18, -0.13)	0.104414	(0.08, 0.13)	0.157333	(0.13, 0.19)	0.397153	(0.3711, 0.4232)	0.591646	(0.5741, 0.6092)	0.605997	(0.5889, 0.6231)	0.405204
rs1544410	12	48239835	efficacy	A	3	4720	7048	0.401088	914	2124	0.300856	633	1703	0.270976	0.00695058	0.00107021	0.00993466	-0.100232	-0.130112	0.0298798	0.61392	0.868869	0.56243	Recessive	931	4953	141	1378	97	1071	1.93416	(1.66, 2.25)	0.5996	(0.5, 0.72)	0.534884	(0.43, 0.66)	0.0696511	(0.06, 0.08)	-0.05295	(-0.07, -0.04)	-0.0617582	(-0.08, -0.04)	0.394353	(0.3681, 0.4206)	0.719286	(0.7061, 0.7325)	0.749971	(0.7377, 0.7622)	0.13639
rs1544410	12	48239835	efficacy	G	3	4720	7048	0.598912	914	2124	0.699144	633	1703	0.729024	0.00695058	0.00107021	0.00993466	0.100232	0.130112	-0.0298798	0.840077	0.986379	0.481226	Recessive	2095	3789	746	773	632	536	0.52523	(0.48, 0.58)	1.5306	(1.37, 1.71)	1.89337	(1.67, 2.14)	-0.156789	(-0.18, -0.13)	0.104414	(0.08, 0.13)	0.157333	(0.13, 0.19)	0.397153	(0.3711, 0.4232)	0.591646	(0.5741, 0.6092)	0.605997	(0.5889, 0.6231)	0.405204
rs1544410	12	48239835	efficacy	G	3	4720	7048	0.598912	914	2124	0.699144	633	1703	0.729024	0.00695058	0.00107021	0.00993466	0.100232	0.130112	-0.0298798	0.840077	0.986379	0.481226	Additive	7048	4720	2124	914	1703	633	0.603609	(0.56, 0.65)	1.4215	(1.31, 1.55)	1.65258	(1.5, 1.82)	-0.11322	(-0.13, -0.1)	0.0786819	(0.06, 0.1)	0.109545	(0.09, 0.13)	0.5014	(0.4865, 0.5163)	0.43618	(0.4192, 0.4532)	0.428013	(0.4107, 0.4453)	0.634407
rs1544410	12	48239835	efficacy	G	3	4720	7048	0.598912	914	2124	0.699144	633	1703	0.729024	0.00695058	0.00107021	0.00993466	0.100232	0.130112	-0.0298798	0.840077	0.986379	0.481226	Recessive	2095	3789	746	773	632	536	0.52523	(0.48, 0.58)	1.5306	(1.37, 1.71)	1.89337	(1.67, 2.14)	-0.156789	(-0.18, -0.13)	0.104414	(0.08, 0.13)	0.157333	(0.13, 0.19)	0.397153	(0.3711, 0.4232)	0.591646	(0.5741, 0.6092)	0.605997	(0.5889, 0.6231)	0.405204
rs1554973	9	120480812	efficacy	G	3	2854	8988	0.241007	2202	848	0.721967	519	1829	0.221039	0.168004	0.246701	0.000303839	0.480961	-0.0199674	0.500928	0.0783537	0.037169	0.911768	Dominant	2500	3421	1410	115	455	719	0.326794	(0.3, 0.36)	17.1777	(14.12, 20.89)	0.572292	(0.5, 0.65)	-0.268771	(-0.29, -0.25)	0.5081	(0.49, 0.53)	-0.13755	(-0.17, -0.11)	0.386775	(0.3602, 0.4134)	0.643852	(0.6282, 0.6596)	0.462993	(0.4403, 0.4857)	0.506381
rs1561876	11	4113395	efficacy	G	3	1444	10410	0.121815	1900	1154	0.622135	585	1759	0.249573	0.234344	0.137264	0.018368	0.500319	0.127758	0.372562	0.0592591	0.120203	0.488751	Recessive	86	5841	606	921	85	1087	0.0427855	(0.03, 0.05)	26.6578	(22.2, 32.01)	0.764115	(0.58, 0.97)	-0.241511	(-0.26, -0.22)	0.372769	(0.35, 0.4)	-0.0203105	(-0.04, 0)	0.242754	(0.2055, 0.28)	0.873406	(0.8654, 0.8814)	0.793763	(0.783, 0.8045)	0.0900765
rs165599	22	19956781	efficacy	G	3	3698	8146	0.312226	2115	939	0.692534	1110	1238	0.472743	0.0990638	0.0493402	0.0158813	0.380309	0.160517	0.219792	0.121038	0.247681	0.241941	Dominant	3147	2775	1375	152	830	344	0.255098	(0.23, 0.28)	7.09445	(5.96, 8.44)	1.56175	(1.37, 1.79)	-0.284956	(-0.3, -0.27)	0.340002	(0.32, 0.36)	0.0999233	(0.07, 0.13)	0.422475	(0.3978, 0.4472)	0.521164	(0.5009, 0.5414)	0.435695	(0.4117, 0.4597)	0.620666
rs165599	22	19956781	efficacy	G	3	3698	8146	0.312226	2115	939	0.692534	1110	1238	0.472743	0.0990638	0.0493402	0.0158813	0.380309	0.160517	0.219792	0.121038	0.247681	0.241941	Additive	3698	8146	2115	939	1110	1238	0.306444	(0.29, 0.33)	4.39611	(4.04, 4.78)	1.40129	(1.28, 1.53)	-0.284776	(-0.3, -0.27)	0.353752	(0.34, 0.37)	0.0825562	(0.06, 0.1)	0.340659	(0.3199, 0.3614)	0.666763	(0.6562, 0.6773)	0.591152	(0.5787, 0.6036)	0.401426
rs1663330	14	66443496	efficacy	G	3	4335	7489	0.366627	2116	930	0.694682	987	1359	0.420716	0.0713672	0.075513	0.00172341	0.328054	0.0540889	0.273965	0.18828	0.147845	0.727216	Additive	4335	7489	2116	930	987	1359	0.427001	(0.4, 0.46)	3.78271	(3.48, 4.12)	0.947832	(0.87, 1.04)	-0.208855	(-0.22, -0.19)	0.319099	(0.3, 0.34)	-0.0131104	(-0.03, 0.01)	0.384758	(0.3659, 0.4036)	0.636849	(0.6256, 0.6481)	0.546352	(0.5327, 0.56)	0.43204
rs1663332	14	66444344	efficacy	A	3	3860	7992	0.325683	1816	1236	0.59502	904	1444	0.385009	0.0500975	0.0433574	0.00217875	0.269336	0.0593251	0.210011	0.293169	0.273988	0.690011	Additive	3860	7992	1816	1236	904	1444	0.47588	(0.45, 0.51)	2.91014	(2.69, 3.15)	1.01781	(0.93, 1.11)	-0.17802	(-0.19, -0.16)	0.259527	(0.24, 0.28)	0.00417116	(-0.02, 0.03)	0.379086	(0.36, 0.3982)	0.652214	(0.6413, 0.6631)	0.587294	(0.5748, 0.5998)	0.381405
rs16873129	7	22145084	efficacy	G	3	807	11041	0.0681128	177	2877	0.0579568	128	2220	0.0545145	0.000272512	5.46575e-05	0.000414881	-0.010156	-0.0135983	0.0034423	0.923189	0.975982	0.955071	Additive	807	11041	177	2877	128	2220	1.22146	(1.07, 1.4)	0.872566	(0.74, 1.03)	0.815528	(0.67, 0.99)	0.0116522	(0, 0.02)	-0.00790685	(-0.02, 0)	-0.0115169	(-0.02, 0)	0.342261	(0.3216, 0.3629)	0.779014	(0.7711, 0.787)	0.814261	(0.8071, 0.8214)	0.0644638
rs16944	2	113594867	efficacy	G	3	3956	7886	0.665935	1665	1387	0.454456	1197	1149	0.48977	0.0310105	0.00123021	0.0185184	-0.211479	-0.176165	-0.0353137	0.267515	0.981167	0.232878	Recessive	2605	3316	296	1230	284	889	2.87009	(2.58, 3.19)	0.350272	(0.31, 0.4)	0.500609	(0.43, 0.58)	0.225065	(0.21, 0.25)	-0.213274	(-0.24, -0.19)	-0.147439	(-0.17, -0.12)	0.548028	(0.5289, 0.5672)	0.522158	(0.502, 0.5424)	0.560325	(0.5416, 0.579)	0.36949
rs16944	2	113594867	efficacy	A	3	3956	7886	0.334065	1665	1387	0.545544	1197	1149	0.51023	0.0310105	0.00123021	0.0185184	0.211479	0.176165	0.0353137	0.479103	0.856356	0.156172	Recessive	640	5281	435	1091	308	865	0.319039	(0.28, 0.36)	2.58493	(2.27, 2.95)	2.11058	(1.82, 2.44)	-0.167197	(-0.19, -0.15)	0.151425	(0.13, 0.18)	0.118221	(0.09, 0.14)	0.30116	(0.269, 0.3333)	0.763457	(0.7517, 0.7752)	0.774942	(0.7636, 0.7863)	0.160441
rs16944	2	113594867	efficacy	G	3	3956	7886	0.665935	1665	1387	0.454456	1197	1149	0.48977	0.0310105	0.00123021	0.0185184	-0.211479	-0.176165	-0.0353137	0.267515	0.981167	0.232878	Recessive	2605	3316	296	1230	284	889	2.87009	(2.58, 3.19)	0.350272	(0.31, 0.4)	0.500609	(0.43, 0.58)	0.225065	(0.21, 0.25)	-0.213274	(-0.24, -0.19)	-0.147439	(-0.17, -0.12)	0.548028	(0.5289, 0.5672)	0.522158	(0.502, 0.5424)	0.560325	(0.5416, 0.579)	0.36949
rs16944	2	113594867	efficacy	A	3	3956	7886	0.334065	1665	1387	0.545544	1197	1149	0.51023	0.0310105	0.00123021	0.0185184	0.211479	0.176165	0.0353137	0.479103	0.856356	0.156172	Recessive	640	5281	435	1091	308	865	0.319039	(0.28, 0.36)	2.58493	(2.27, 2.95)	2.11058	(1.82, 2.44)	-0.167197	(-0.19, -0.15)	0.151425	(0.13, 0.18)	0.118221	(0.09, 0.14)	0.30116	(0.269, 0.3333)	0.763457	(0.7517, 0.7752)	0.774942	(0.7636, 0.7863)	0.160441
rs16969968	15	78882925	efficacy	A	3	4072	7756	0.344268	167	2887	0.0546824	478	1868	0.203751	0.0671439	0.051911	0.0125121	-0.289585	-0.140517	-0.149069	0.125116	0.643418	0.488751	Additive	4072	7756	167	2887	478	1868	3.87044	(3.54, 4.24)	0.122353	(0.1, 0.14)	0.642468	(0.58, 0.71)	0.224823	(0.21, 0.24)	-0.266328	(-0.28, -0.26)	-0.0810897	(-0.1, -0.06)	0.512364	(0.4978, 0.5269)	0.568319	(0.5553, 0.5813)	0.645519	(0.6345, 0.6566)	0.273798
rs16969968	15	78882925	efficacy	A	3	4072	7756	0.344268	167	2887	0.0546824	478	1868	0.203751	0.0671439	0.051911	0.0125121	-0.289585	-0.140517	-0.149069	0.125116	0.643418	0.488751	Dominant	3395	2519	161	1366	425	748	4.86205	(4.38, 5.4)	0.1008	(0.09, 0.12)	0.62075	(0.55, 0.71)	0.357025	(0.34, 0.38)	-0.43358	(-0.45, -0.41)	-0.115574	(-0.15, -0.09)	0.63954	(0.6237, 0.6554)	0.397957	(0.372, 0.4239)	0.500348	(0.4792, 0.5215)	0.462155
rs16969968	15	78882925	efficacy	A	3	4072	7756	0.344268	167	2887	0.0546824	478	1868	0.203751	0.0671439	0.051911	0.0125121	-0.289585	-0.140517	-0.149069	0.125116	0.643418	0.488751	Additive	4072	7756	167	2887	478	1868	3.87044	(3.54, 4.24)	0.122353	(0.1, 0.14)	0.642468	(0.58, 0.71)	0.224823	(0.21, 0.24)	-0.266328	(-0.28, -0.26)	-0.0810897	(-0.1, -0.06)	0.512364	(0.4978, 0.5269)	0.568319	(0.5553, 0.5813)	0.645519	(0.6345, 0.6566)	0.273798
rs16969968	15	78882925	efficacy	G	3	4072	7756	0.655732	167	2887	0.945318	478	1868	0.796249	0.0671439	0.051911	0.0125121	0.289585	0.140517	0.149069	0.237418	0.442103	0.389504	Recessive	2519	3395	1366	161	748	425	0.205675	(0.19, 0.23)	9.92063	(8.37, 11.76)	1.61095	(1.42, 1.83)	-0.357025	(-0.38, -0.34)	0.43358	(0.41, 0.45)	0.115574	(0.09, 0.15)	0.36046	(0.3323, 0.3886)	0.602043	(0.5849, 0.6192)	0.499652	(0.4785, 0.5208)	0.537845
rs1703794	15	99613173	efficacy	A	3	3116	8730	0.736958	1616	1438	0.470858	508	1840	0.783646	0.0532414	0.100763	0.00158277	-0.2661	0.046688	-0.312788	0.177435	0.163734	0.739608	Additive	8730	3116	1438	1616	1840	508	1.81536	(1.7, 1.94)	0.305092	(0.28, 0.33)	1.68563	(1.52, 1.87)	0.130145	(0.11, 0.15)	-0.273823	(-0.29, -0.25)	0.10123	(0.08, 0.12)	0.62929	(0.6178, 0.6407)	0.293483	(0.2703, 0.3166)	0.38103	(0.362, 0.4001)	0.696197
rs1703794	15	99613173	efficacy	A	3	3116	8730	0.736958	1616	1438	0.470858	508	1840	0.783646	0.0532414	0.100763	0.00158277	-0.2661	0.046688	-0.312788	0.177435	0.163734	0.739608	Additive	8730	3116	1438	1616	1840	508	1.81536	(1.7, 1.94)	0.305092	(0.28, 0.33)	1.68563	(1.52, 1.87)	0.130145	(0.11, 0.15)	-0.273823	(-0.29, -0.25)	0.10123	(0.08, 0.12)	0.62929	(0.6178, 0.6407)	0.293483	(0.2703, 0.3166)	0.38103	(0.362, 0.4001)	0.696197
rs17060812	8	22228828	efficacy	G	3	566	11270	0.95218	910	2114	0.699074	186	2160	0.920716	0.11607	0.0743993	0.00272181	-0.253106	-0.0314637	-0.221642	0.190414	0.364886	0.880929	Additive	11270	566	2114	910	2160	186	5.10603	(4.59, 5.68)	0.130078	(0.12, 0.14)	1.28068	(1.08, 1.5)	0.156277	(0.14, 0.17)	-0.247901	(-0.26, -0.23)	0.0200432	(0.01, 0.03)	0.718703	(0.7094, 0.7281)	0.16657	(0.1331, 0.2)	0.211322	(0.1825, 0.2402)	0.903406
rs17091162	14	95089232	efficacy	A	3	2797	9053	0.236034	919	2135	0.300917	586	1762	0.249574	0.00366456	0.00322298	0.000139427	0.0648831	0.0135404	0.0513427	0.926312	0.796286	0.895406	Dominant	2445	3480	781	746	505	669	0.773063	(0.71, 0.85)	1.47243	(1.32, 1.65)	0.98885	(0.87, 1.12)	-0.0634617	(-0.09, -0.04)	0.0959089	(0.07, 0.12)	-0.0027506	(-0.03, 0.03)	0.447484	(0.424, 0.4709)	0.571528	(0.5533, 0.5898)	0.548458	(0.5293, 0.5676)	0.43253
rs17109924	12	71977787	efficacy	G	3	949	10885	0.0801927	343	2709	0.112385	177	2169	0.0754476	0.00213118	0.00385131	4.25273e-05	0.0321927	-0.00474509	0.0369378	0.999761	0.848757	0.987968	Dominant	913	5004	323	1203	171	1002	0.814395	(0.72, 0.92)	1.48762	(1.29, 1.71)	0.857021	(0.72, 1.02)	-0.0287296	(-0.05, -0.01)	0.0587731	(0.04, 0.08)	-0.020282	(-0.04, 0)	0.361885	(0.3338, 0.3899)	0.734564	(0.7219, 0.7473)	0.740251	(0.7277, 0.7528)	0.163301
rs17161788	7	99245909	efficacy	.	3	0	11852	0	0	3048	0	0	2346	0	0	0	0	0	0	0	0.923189	0.975982	0.955071	Recessive	0	5926	0	1524	0	1173	NA	(NaN, NaN)	NA	(NaN, NaN)	NA	(NaN, NaN)	0	(0, 0)	0	(0, 0)	0	(0, 0)	0.312768	(0.2815, 0.3441)	0.823263	(0.8135, 0.833)	0.863968	(0.8556, 0.8723)	0
rs17183814	2	166152389	efficacy	A	3	904	10948	0.076274	92	2962	0.0301244	239	2109	0.101789	0.0055643	0.0219408	0.0012139	-0.0461496	0.0255147	-0.0716643	0.793952	0.915374	0.880929	Recessive	37	5889	1	1526	15	1159	1.05435	(0.59, 1.9)	0.0888194	(0.01, 0.64)	2.52543	(1.42, 4.61)	0.00031994	(0, 0)	-0.00666906	(-0.01, 0)	0.00767821	(0, 0.01)	0.315521	(0.2844, 0.3466)	0.817086	(0.8071, 0.8271)	0.86125	(0.8528, 0.8697)	0.0061435
rs17183814	2	166152389	efficacy	A	3	904	10948	0.076274	92	2962	0.0301244	239	2109	0.101789	0.0055643	0.0219408	0.0012139	-0.0461496	0.0255147	-0.0716643	0.793952	0.915374	0.880929	Additive	904	10948	92	2962	239	2109	1.26503	(1.11, 1.44)	0.354813	(0.29, 0.44)	1.58267	(1.37, 1.84)	0.0150004	(0.01, 0.02)	-0.0503685	(-0.06, -0.04)	0.03497	(0.02, 0.05)	0.346297	(0.3258, 0.3668)	0.762084	(0.7537, 0.7704)	0.820042	(0.8131, 0.827)	0.0715776
rs17183814	2	166152389	efficacy	A	3	904	10948	0.076274	92	2962	0.0301244	239	2109	0.101789	0.0055643	0.0219408	0.0012139	-0.0461496	0.0255147	-0.0716643	0.793952	0.915374	0.880929	Additive	904	10948	92	2962	239	2109	1.26503	(1.11, 1.44)	0.354813	(0.29, 0.44)	1.58267	(1.37, 1.84)	0.0150004	(0.01, 0.02)	-0.0503685	(-0.06, -0.04)	0.03497	(0.02, 0.05)	0.346297	(0.3258, 0.3668)	0.762084	(0.7537, 0.7704)	0.820042	(0.8131, 0.827)	0.0715776
rs17183814	2	166152389	efficacy	A	3	904	10948	0.076274	92	2962	0.0301244	239	2109	0.101789	0.0055643	0.0219408	0.0012139	-0.0461496	0.0255147	-0.0716643	0.793952	0.915374	0.880929	Additive	904	10948	92	2962	239	2109	1.26503	(1.11, 1.44)	0.354813	(0.29, 0.44)	1.58267	(1.37, 1.84)	0.0150004	(0.01, 0.02)	-0.0503685	(-0.06, -0.04)	0.03497	(0.02, 0.05)	0.346297	(0.3258, 0.3668)	0.762084	(0.7537, 0.7704)	0.820042	(0.8131, 0.827)	0.0715776
rs17183814	2	166152389	efficacy	A	3	904	10948	0.076274	92	2962	0.0301244	239	2109	0.101789	0.0055643	0.0219408	0.0012139	-0.0461496	0.0255147	-0.0716643	0.793952	0.915374	0.880929	Additive	904	10948	92	2962	239	2109	1.26503	(1.11, 1.44)	0.354813	(0.29, 0.44)	1.58267	(1.37, 1.84)	0.0150004	(0.01, 0.02)	-0.0503685	(-0.06, -0.04)	0.03497	(0.02, 0.05)	0.346297	(0.3258, 0.3668)	0.762084	(0.7537, 0.7704)	0.820042	(0.8131, 0.827)	0.0715776
rs17238540	5	74655498	efficacy	A	3	323	11511	0.972706	241	2811	0.921035	47	2299	0.979966	0.0119376	0.0168958	0.000286387	-0.0516704	0.00726014	-0.0589305	0.775859	0.963112	0.907487	Recessive	5604	313	1294	232	1126	47	2.06416	(1.74, 2.44)	0.298355	(0.25, 0.36)	1.89284	(1.39, 2.57)	0.0504732	(0.04, 0.06)	-0.101256	(-0.12, -0.08)	0.033155	(0.02, 0.05)	0.682799	(0.6684, 0.6972)	0.191968	(0.1486, 0.2353)	0.193942	(0.1509, 0.237)	0.931291
rs17238540	5	74655498	efficacy	C	3	323	11511	0.0272942	241	2811	0.0789646	47	2299	0.0200341	0.0119376	0.0168958	0.000286387	0.0516704	-0.00726014	0.0589305	0.971898	0.796286	0.997218	Additive	323	11511	241	2811	47	2299	0.497872	(0.42, 0.59)	3.19999	(2.71, 3.78)	0.519139	(0.38, 0.7)	-0.0260589	(-0.03, -0.02)	0.0528715	(0.04, 0.06)	-0.0178538	(-0.02, -0.01)	0.315286	(0.2933, 0.3373)	0.815402	(0.8083, 0.8225)	0.833856	(0.8272, 0.8405)	0.0354573
rs17238540	5	74655498	efficacy	A	3	323	11511	0.972706	241	2811	0.921035	47	2299	0.979966	0.0119376	0.0168958	0.000286387	-0.0516704	0.00726014	-0.0589305	0.775859	0.963112	0.907487	Additive	11511	323	2811	241	2299	47	2.00855	(1.71, 2.36)	0.312501	(0.26, 0.37)	1.92627	(1.42, 2.6)	0.0260589	(0.02, 0.03)	-0.0528715	(-0.06, -0.04)	0.0178538	(0.01, 0.02)	0.684714	(0.6746, 0.6948)	0.184598	(0.1532, 0.216)	0.166144	(0.1327, 0.1996)	0.964543
rs17268282	13	95925314	efficacy	A	3	796	11028	0.0673207	121	2931	0.0396461	98	2244	0.0418446	0.00215917	3.04823e-05	0.00151476	-0.0276746	-0.0254761	-0.00219844	0.86164	0.981167	0.907487	Additive	796	11028	121	2931	98	2244	1.70562	(1.46, 1.99)	0.61287	(0.5, 0.74)	0.664796	(0.54, 0.82)	0.02672	(0.02, 0.03)	-0.0234627	(-0.03, -0.02)	-0.0197983	(-0.03, -0.01)	0.346788	(0.3263, 0.3673)	0.777849	(0.7699, 0.7858)	0.816413	(0.8093, 0.8235)	0.0589499
rs1736557	1	171080080	efficacy	A	3	867	10929	0.0734995	97	2947	0.031866	180	2166	0.0767263	0.00465291	0.0101471	2.10169e-05	-0.0416335	0.00322685	-0.0448604	0.811568	0.981167	0.935473	Additive	867	10929	97	2947	180	2166	1.46432	(1.27, 1.68)	0.411671	(0.33, 0.51)	1.19619	(1.01, 1.41)	0.022108	(0.01, 0.03)	-0.0421688	(-0.05, -0.03)	0.0117668	(0, 0.02)	0.347958	(0.3275, 0.3684)	0.767602	(0.7594, 0.7758)	0.817875	(0.8108, 0.8249)	0.0665658
rs1741981	1	32756439	efficacy	G	3	3638	8184	0.307731	2423	625	0.794948	708	1628	0.303082	0.160206	0.244195	1.3998e-05	0.487216	-0.00464916	0.491865	0.0691746	0.037169	0.987317	Recessive	574	5337	977	547	120	1048	0.156376	(0.14, 0.18)	16.4327	(14.42, 18.73)	0.434391	(0.35, 0.53)	-0.310397	(-0.33, -0.29)	0.54304	(0.52, 0.57)	-0.105868	(-0.13, -0.09)	0.252121	(0.2157, 0.2885)	0.855748	(0.8471, 0.8644)	0.697896	(0.684, 0.7118)	0.194235
rs1741981	1	32756439	efficacy	G	3	3638	8184	0.307731	2423	625	0.794948	708	1628	0.303082	0.160206	0.244195	1.3998e-05	0.487216	-0.00464916	0.491865	0.0691746	0.037169	0.987317	Recessive	574	5337	977	547	120	1048	0.156376	(0.14, 0.18)	16.4327	(14.42, 18.73)	0.434391	(0.35, 0.53)	-0.310397	(-0.33, -0.29)	0.54304	(0.52, 0.57)	-0.105868	(-0.13, -0.09)	0.252121	(0.2157, 0.2885)	0.855748	(0.8471, 0.8644)	0.697896	(0.684, 0.7118)	0.194235
rs1760217	1	97602994	efficacy	G	3	2355	9459	0.19934	561	2487	0.184055	545	1801	0.23231	0.000241498	0.00351092	0.000922658	-0.0152846	0.0329705	-0.0482552	0.906832	0.981167	0.838435	Dominant	2120	3787	516	1008	480	693	0.956061	(0.87, 1.05)	0.882051	(0.78, 0.99)	1.25994	(1.11, 1.43)	-0.010403	(-0.03, 0.01)	-0.028649	(-0.05, 0)	0.054477	(0.02, 0.08)	0.444096	(0.4205, 0.4677)	0.58066	(0.5627, 0.5986)	0.613087	(0.5963, 0.6299)	0.362157
rs17602729	1	115236057	efficacy	A	3	1609	10209	0.136148	63	2985	0.0206693	139	2207	0.0592498	0.0217747	0.0101483	0.00755412	-0.115479	-0.0768985	-0.0385805	0.578131	0.981167	0.669643	Additive	1609	10209	63	2985	139	2207	4.05094	(3.49, 4.71)	0.149912	(0.12, 0.19)	0.496996	(0.42, 0.59)	0.0986992	(0.09, 0.11)	-0.102742	(-0.11, -0.1)	-0.0532216	(-0.06, -0.04)	0.395131	(0.3766, 0.4136)	0.725017	(0.7158, 0.7342)	0.774634	(0.7666, 0.7827)	0.105217
rs17602729	1	115236057	efficacy	A	3	1609	10209	0.136148	63	2985	0.0206693	139	2207	0.0592498	0.0217747	0.0101483	0.00755412	-0.115479	-0.0768985	-0.0385805	0.578131	0.981167	0.669643	Additive	1609	10209	63	2985	139	2207	4.05094	(3.49, 4.71)	0.149912	(0.12, 0.19)	0.496996	(0.42, 0.59)	0.0986992	(0.09, 0.11)	-0.102742	(-0.11, -0.1)	-0.0532216	(-0.06, -0.04)	0.395131	(0.3766, 0.4136)	0.725017	(0.7158, 0.7342)	0.774634	(0.7666, 0.7827)	0.105217
rs17602729	1	115236057	efficacy	A	3	1609	10209	0.136148	63	2985	0.0206693	139	2207	0.0592498	0.0217747	0.0101483	0.00755412	-0.115479	-0.0768985	-0.0385805	0.578131	0.981167	0.669643	Dominant	1487	4422	63	1461	138	1035	4.17581	(3.58, 4.88)	0.144807	(0.11, 0.19)	0.506065	(0.42, 0.61)	0.177123	(0.16, 0.19)	-0.188116	(-0.2, -0.17)	-0.0908825	(-0.11, -0.07)	0.462817	(0.4401, 0.4856)	0.641413	(0.6256, 0.6572)	0.699628	(0.6858, 0.7135)	0.196142
rs17602729	1	115236057	efficacy	A	3	1609	10209	0.136148	63	2985	0.0206693	139	2207	0.0592498	0.0217747	0.0101483	0.00755412	-0.115479	-0.0768985	-0.0385805	0.578131	0.981167	0.669643	Dominant	1487	4422	63	1461	138	1035	4.17581	(3.58, 4.88)	0.144807	(0.11, 0.19)	0.506065	(0.42, 0.61)	0.177123	(0.16, 0.19)	-0.188116	(-0.2, -0.17)	-0.0908825	(-0.11, -0.07)	0.462817	(0.4401, 0.4856)	0.641413	(0.6256, 0.6572)	0.699628	(0.6858, 0.7135)	0.196142
rs17602729	1	115236057	efficacy	A	3	1609	10209	0.136148	63	2985	0.0206693	139	2207	0.0592498	0.0217747	0.0101483	0.00755412	-0.115479	-0.0768985	-0.0385805	0.578131	0.981167	0.669643	Dominant	1487	4422	63	1461	138	1035	4.17581	(3.58, 4.88)	0.144807	(0.11, 0.19)	0.506065	(0.42, 0.61)	0.177123	(0.16, 0.19)	-0.188116	(-0.2, -0.17)	-0.0908825	(-0.11, -0.07)	0.462817	(0.4401, 0.4856)	0.641413	(0.6256, 0.6572)	0.699628	(0.6858, 0.7135)	0.196142
rs17602729	1	115236057	efficacy	A	3	1609	10209	0.136148	63	2985	0.0206693	139	2207	0.0592498	0.0217747	0.0101483	0.00755412	-0.115479	-0.0768985	-0.0385805	0.578131	0.981167	0.669643	Additive	1609	10209	63	2985	139	2207	4.05094	(3.49, 4.71)	0.149912	(0.12, 0.19)	0.496996	(0.42, 0.59)	0.0986992	(0.09, 0.11)	-0.102742	(-0.11, -0.1)	-0.0532216	(-0.06, -0.04)	0.395131	(0.3766, 0.4136)	0.725017	(0.7158, 0.7342)	0.774634	(0.7666, 0.7827)	0.105217
rs17655652	7	44580991	efficacy	G	3	3795	7947	0.323199	185	2807	0.0618316	534	1770	0.231771	0.0560729	0.0604953	0.00537604	-0.261367	-0.0914279	-0.169939	0.18828	0.579639	0.669643	Recessive	622	5249	8	1488	72	1080	3.80381	(3, 4.82)	0.0490301	(0.02, 0.1)	0.71291	(0.55, 0.92)	0.075733	(0.07, 0.09)	-0.0934706	(-0.1, -0.09)	-0.0230165	(-0.04, -0.01)	0.374457	(0.347, 0.4019)	0.743867	(0.7314, 0.7563)	0.799272	(0.7886, 0.8099)	0.082404
rs17655652	7	44580991	efficacy	G	3	3795	7947	0.323199	185	2807	0.0618316	534	1770	0.231771	0.0560729	0.0604953	0.00537604	-0.261367	-0.0914279	-0.169939	0.18828	0.579639	0.669643	Recessive	622	5249	8	1488	72	1080	3.80381	(3, 4.82)	0.0490301	(0.02, 0.1)	0.71291	(0.55, 0.92)	0.075733	(0.07, 0.09)	-0.0934706	(-0.1, -0.09)	-0.0230165	(-0.04, -0.01)	0.374457	(0.347, 0.4019)	0.743867	(0.7314, 0.7563)	0.799272	(0.7886, 0.8099)	0.082404
rs17685420	8	22785401	efficacy	A	3	2248	9546	0.190605	190	2852	0.0624589	386	1946	0.165523	0.0194916	0.027266	0.000571624	-0.128146	-0.0250822	-0.103064	0.549862	0.798633	0.907487	Additive	2248	9546	190	2852	386	1946	1.96161	(1.78, 2.16)	0.290659	(0.25, 0.34)	1.0087	(0.9, 1.13)	0.0834227	(0.07, 0.09)	-0.124006	(-0.13, -0.11)	0.00119315	(-0.02, 0.02)	0.410415	(0.3925, 0.4283)	0.680452	(0.6702, 0.6907)	0.744641	(0.7359, 0.7534)	0.164492
rs17701271	4	142711243	efficacy	A	3	2575	9229	0.218146	448	2590	0.147465	482	1860	0.205807	0.00501421	0.00585178	0.00012417	-0.070681	-0.0123394	-0.0583416	0.74173	0.965744	0.963405	Additive	2575	9229	448	2590	482	1860	1.33506	(1.23, 1.45)	0.627444	(0.56, 0.7)	1.01316	(0.91, 1.13)	0.0452839	(0.03, 0.06)	-0.0686381	(-0.08, -0.05)	0.00212825	(-0.02, 0.02)	0.408811	(0.3908, 0.4268)	0.67138	(0.6609, 0.6818)	0.71584	(0.7064, 0.7253)	0.203969
rs17716295	8	32317917	efficacy	A	3	3857	7985	0.325705	621	2401	0.205493	494	1854	0.210392	0.0111194	3.58916e-05	0.00863658	-0.120212	-0.115313	-0.00489877	0.5676	0.981167	0.65423	Additive	3857	7985	621	2401	494	1854	1.84331	(1.71, 1.99)	0.584873	(0.53, 0.64)	0.61799	(0.56, 0.69)	0.11807	(0.1, 0.13)	-0.101131	(-0.12, -0.08)	-0.090873	(-0.11, -0.07)	0.471299	(0.4555, 0.4871)	0.607716	(0.5957, 0.6197)	0.632117	(0.6207, 0.6435)	0.288868
rs1786929	10	67679048	efficacy	G	3	3958	7878	0.334404	281	2771	0.0920708	706	1638	0.301195	0.0469939	0.0718938	0.000689383	-0.242333	-0.033209	-0.209124	0.218367	0.408293	0.880929	Dominant	3309	2609	267	1259	589	583	2.72922	(2.48, 3)	0.173663	(0.15, 0.2)	1.09279	(0.97, 1.24)	0.24187	(0.22, 0.26)	-0.374821	(-0.4, -0.35)	0.0221728	(-0.01, 0.05)	0.597841	(0.5805, 0.6152)	0.401462	(0.3757, 0.4272)	0.517293	(0.4969, 0.5377)	0.483403
rs1799782	19	44057574	efficacy	G	3	786	11034	0.933503	188	2864	0.938401	291	2053	0.875853	6.39468e-05	0.0118831	0.00653292	0.00489851	-0.0576493	0.0625478	0.935443	0.784068	0.765593	Additive	11034	786	2864	188	2053	291	1.36756	(1.21, 1.54)	1.25369	(1.07, 1.47)	0.494427	(0.43, 0.57)	0.022272	(0.01, 0.03)	0.0144389	(0, 0.02)	-0.0586546	(-0.07, -0.04)	0.668738	(0.6582, 0.6793)	0.228915	(0.2015, 0.2563)	0.175825	(0.1435, 0.2082)	0.926522
rs1799782	19	44057574	efficacy	A	3	786	11034	0.0664975	188	2864	0.061599	291	2053	0.124147	6.39468e-05	0.0118831	0.00653292	-0.00489851	0.0576493	-0.0625478	0.923189	0.946347	0.697591	Dominant	759	5151	183	1343	272	900	0.726387	(0.64, 0.82)	0.79973	(0.68, 0.95)	2.08347	(1.79, 2.43)	-0.040217	(-0.06, -0.02)	-0.025659	(-0.04, -0.01)	0.105401	(0.08, 0.13)	0.348745	(0.3199, 0.3776)	0.72421	(0.7112, 0.7372)	0.786013	(0.775, 0.797)	0.141032
rs1799782	19	44057574	efficacy	A	3	786	11034	0.0664975	188	2864	0.061599	291	2053	0.124147	6.39468e-05	0.0118831	0.00653292	-0.00489851	0.0576493	-0.0625478	0.923189	0.946347	0.697591	Dominant	759	5151	183	1343	272	900	0.726387	(0.64, 0.82)	0.79973	(0.68, 0.95)	2.08347	(1.79, 2.43)	-0.040217	(-0.06, -0.02)	-0.025659	(-0.04, -0.01)	0.105401	(0.08, 0.13)	0.348745	(0.3199, 0.3776)	0.72421	(0.7112, 0.7372)	0.786013	(0.775, 0.797)	0.141032
rs1799782	19	44057574	efficacy	A	3	786	11034	0.0664975	188	2864	0.061599	291	2053	0.124147	6.39468e-05	0.0118831	0.00653292	-0.00489851	0.0576493	-0.0625478	0.923189	0.946347	0.697591	Dominant	759	5151	183	1343	272	900	0.726387	(0.64, 0.82)	0.79973	(0.68, 0.95)	2.08347	(1.79, 2.43)	-0.040217	(-0.06, -0.02)	-0.025659	(-0.04, -0.01)	0.105401	(0.08, 0.13)	0.348745	(0.3199, 0.3776)	0.72421	(0.7112, 0.7372)	0.786013	(0.775, 0.797)	0.141032
rs1799782	19	44057574	efficacy	A	3	786	11034	0.0664975	188	2864	0.061599	291	2053	0.124147	6.39468e-05	0.0118831	0.00653292	-0.00489851	0.0576493	-0.0625478	0.923189	0.946347	0.697591	Dominant	759	5151	183	1343	272	900	0.726387	(0.64, 0.82)	0.79973	(0.68, 0.95)	2.08347	(1.79, 2.43)	-0.040217	(-0.06, -0.02)	-0.025659	(-0.04, -0.01)	0.105401	(0.08, 0.13)	0.348745	(0.3199, 0.3776)	0.72421	(0.7112, 0.7372)	0.786013	(0.775, 0.797)	0.141032
rs1799782	19	44057574	efficacy	A	3	786	11034	0.0664975	188	2864	0.061599	291	2053	0.124147	6.39468e-05	0.0118831	0.00653292	-0.00489851	0.0576493	-0.0625478	0.923189	0.946347	0.697591	Dominant	759	5151	183	1343	272	900	0.726387	(0.64, 0.82)	0.79973	(0.68, 0.95)	2.08347	(1.79, 2.43)	-0.040217	(-0.06, -0.02)	-0.025659	(-0.04, -0.01)	0.105401	(0.08, 0.13)	0.348745	(0.3199, 0.3776)	0.72421	(0.7112, 0.7372)	0.786013	(0.775, 0.797)	0.141032
rs1799782	19	44057574	efficacy	A	3	786	11034	0.0664975	188	2864	0.061599	291	2053	0.124147	6.39468e-05	0.0118831	0.00653292	-0.00489851	0.0576493	-0.0625478	0.923189	0.946347	0.697591	Additive	786	11034	188	2864	291	2053	0.73123	(0.65, 0.82)	0.797644	(0.68, 0.94)	2.02254	(1.76, 2.32)	-0.022272	(-0.03, -0.01)	-0.0144389	(-0.02, 0)	0.0586546	(0.04, 0.07)	0.331262	(0.31, 0.3525)	0.771085	(0.7629, 0.7792)	0.824175	(0.8173, 0.8311)	0.0734782
rs1799801	16	14041958	efficacy	A	3	3347	8471	0.716788	506	2536	0.833662	567	1777	0.758106	0.011579	0.00879587	0.00117901	0.116874	0.0413179	0.0755563	0.779914	0.736669	0.782307	Recessive	3016	2893	1049	472	671	501	0.589749	(0.54, 0.65)	2.04584	(1.82, 2.3)	1.10869	(0.98, 1.26)	-0.128285	(-0.15, -0.11)	0.168989	(0.14, 0.19)	0.0254193	(-0.01, 0.06)	0.463729	(0.441, 0.4865)	0.516508	(0.4961, 0.537)	0.469193	(0.4467, 0.4917)	0.55057
rs1799964	6	31542308	efficacy	A	3	2547	9303	0.785063	514	2540	0.831696	448	1900	0.809199	0.00217093	0.000849672	0.000483078	0.0466328	0.024136	0.0224968	0.973631	0.907062	0.880929	Recessive	3647	2278	1053	474	766	408	0.776279	(0.71, 0.85)	1.35214	(1.2, 1.52)	1.09931	(0.97, 1.25)	-0.0579269	(-0.08, -0.04)	0.0679506	(0.04, 0.09)	0.021767	(-0.01, 0.05)	0.525041	(0.505, 0.5451)	0.433457	(0.4093, 0.4576)	0.407837	(0.3824, 0.4333)	0.633666
rs1799971	6	154360797	efficacy	G	3	1552	10294	0.131015	77	2977	0.0252128	464	1882	0.197783	0.0187328	0.0811683	0.00504721	-0.105802	0.0667688	-0.172571	0.590786	0.561811	0.669643	Dominant	1461	4462	75	1452	410	763	1.49538	(1.33, 1.68)	0.144247	(0.11, 0.18)	2.06895	(1.81, 2.36)	0.0670359	(0.05, 0.09)	-0.214554	(-0.23, -0.2)	0.143357	(0.11, 0.17)	0.426302	(0.4018, 0.4508)	0.614635	(0.5979, 0.6313)	0.733387	(0.7207, 0.7461)	0.225676
rs1799971	6	154360797	efficacy	G	3	1552	10294	0.131015	77	2977	0.0252128	464	1882	0.197783	0.0187328	0.0811683	0.00504721	-0.105802	0.0667688	-0.172571	0.590786	0.561811	0.669643	Dominant	1461	4462	75	1452	410	763	1.49538	(1.33, 1.68)	0.144247	(0.11, 0.18)	2.06895	(1.81, 2.36)	0.0670359	(0.05, 0.09)	-0.214554	(-0.23, -0.2)	0.143357	(0.11, 0.17)	0.426302	(0.4018, 0.4508)	0.614635	(0.5979, 0.6313)	0.733387	(0.7207, 0.7461)	0.225676
rs1799971	6	154360797	efficacy	G	3	1552	10294	0.131015	77	2977	0.0252128	464	1882	0.197783	0.0187328	0.0811683	0.00504721	-0.105802	0.0667688	-0.172571	0.590786	0.561811	0.669643	Recessive	91	5832	2	1525	54	1119	0.736711	(0.53, 1.03)	0.0628694	(0.02, 0.25)	3.81752	(2.78, 5.37)	-0.0053769	(-0.01, 0)	-0.0191243	(-0.02, -0.02)	0.0335526	(0.02, 0.05)	0.317175	(0.2862, 0.3481)	0.806332	(0.796, 0.8167)	0.859446	(0.8509, 0.868)	0.0170474
rs1799971	6	154360797	efficacy	G	3	1552	10294	0.131015	77	2977	0.0252128	464	1882	0.197783	0.0187328	0.0811683	0.00504721	-0.105802	0.0667688	-0.172571	0.590786	0.561811	0.669643	Dominant	1461	4462	75	1452	410	763	1.49538	(1.33, 1.68)	0.144247	(0.11, 0.18)	2.06895	(1.81, 2.36)	0.0670359	(0.05, 0.09)	-0.214554	(-0.23, -0.2)	0.143357	(0.11, 0.17)	0.426302	(0.4018, 0.4508)	0.614635	(0.5979, 0.6313)	0.733387	(0.7207, 0.7461)	0.225676
rs1799971	6	154360797	efficacy	G	3	1552	10294	0.131015	77	2977	0.0252128	464	1882	0.197783	0.0187328	0.0811683	0.00504721	-0.105802	0.0667688	-0.172571	0.590786	0.561811	0.669643	Additive	1552	10294	77	2977	464	1882	1.35412	(1.22, 1.5)	0.156216	(0.12, 0.2)	2.00854	(1.8, 2.25)	0.0308295	(0.02, 0.04)	-0.116839	(-0.12, -0.11)	0.0884546	(0.07, 0.11)	0.371738	(0.3523, 0.3911)	0.710484	(0.701, 0.72)	0.796417	(0.7889, 0.804)	0.121361
rs1799971	6	154360797	efficacy	G	3	1552	10294	0.131015	77	2977	0.0252128	464	1882	0.197783	0.0187328	0.0811683	0.00504721	-0.105802	0.0667688	-0.172571	0.590786	0.561811	0.669643	Additive	1552	10294	77	2977	464	1882	1.35412	(1.22, 1.5)	0.156216	(0.12, 0.2)	2.00854	(1.8, 2.25)	0.0308295	(0.02, 0.04)	-0.116839	(-0.12, -0.11)	0.0884546	(0.07, 0.11)	0.371738	(0.3523, 0.3911)	0.710484	(0.701, 0.72)	0.796417	(0.7889, 0.804)	0.121361
rs1799971	6	154360797	efficacy	A	3	1552	10294	0.868985	77	2977	0.974787	464	1882	0.802217	0.0187328	0.0811683	0.00504721	0.105802	-0.0667688	0.172571	0.818022	0.349068	0.727216	Recessive	4462	1461	1452	75	763	410	0.668725	(0.6, 0.75)	6.93255	(5.46, 8.8)	0.483338	(0.42, 0.55)	-0.0670359	(-0.09, -0.05)	0.214554	(0.2, 0.23)	-0.143357	(-0.17, -0.11)	0.573698	(0.5555, 0.5919)	0.385365	(0.3587, 0.412)	0.266613	(0.2316, 0.3016)	0.774324
rs1799971	6	154360797	efficacy	G	3	1552	10294	0.131015	77	2977	0.0252128	464	1882	0.197783	0.0187328	0.0811683	0.00504721	-0.105802	0.0667688	-0.172571	0.590786	0.561811	0.669643	Additive	1552	10294	77	2977	464	1882	1.35412	(1.22, 1.5)	0.156216	(0.12, 0.2)	2.00854	(1.8, 2.25)	0.0308295	(0.02, 0.04)	-0.116839	(-0.12, -0.11)	0.0884546	(0.07, 0.11)	0.371738	(0.3523, 0.3911)	0.710484	(0.701, 0.72)	0.796417	(0.7889, 0.804)	0.121361
rs1799971	6	154360797	efficacy	G	3	1552	10294	0.131015	77	2977	0.0252128	464	1882	0.197783	0.0187328	0.0811683	0.00504721	-0.105802	0.0667688	-0.172571	0.590786	0.561811	0.669643	Recessive	91	5832	2	1525	54	1119	0.736711	(0.53, 1.03)	0.0628694	(0.02, 0.25)	3.81752	(2.78, 5.37)	-0.0053769	(-0.01, 0)	-0.0191243	(-0.02, -0.02)	0.0335526	(0.02, 0.05)	0.317175	(0.2862, 0.3481)	0.806332	(0.796, 0.8167)	0.859446	(0.8509, 0.868)	0.0170474
rs1799971	6	154360797	efficacy	A	3	1552	10294	0.868985	77	2977	0.974787	464	1882	0.802217	0.0187328	0.0811683	0.00504721	0.105802	-0.0667688	0.172571	0.818022	0.349068	0.727216	Additive	10294	1552	2977	77	1882	464	0.738487	(0.67, 0.82)	6.40139	(5.08, 8.07)	0.497874	(0.45, 0.56)	-0.0308295	(-0.04, -0.02)	0.116839	(0.11, 0.12)	-0.0884546	(-0.11, -0.07)	0.628262	(0.6168, 0.6397)	0.289516	(0.2661, 0.3129)	0.203583	(0.1741, 0.2331)	0.878639
rs1799978	11	113346351	efficacy	G	3	629	11213	0.053116	478	2570	0.156824	174	2172	0.0741688	0.0254433	0.0158007	0.00114561	0.103708	0.0210528	0.0826553	0.824811	0.702377	0.880929	Additive	629	11213	478	2570	174	2172	0.407984	(0.36, 0.46)	3.10026	(2.75, 3.5)	0.997437	(0.84, 1.18)	-0.067759	(-0.08, -0.06)	0.100227	(0.09, 0.11)	-0.0001764	(-0.01, 0.01)	0.311615	(0.2894, 0.3338)	0.804305	(0.7969, 0.8117)	0.809759	(0.8025, 0.817)	0.0743212
rs1800566	16	69745145	efficacy	G	3	2240	9608	0.810939	538	2512	0.823607	805	1541	0.656863	0.000172237	0.0365489	0.0194365	0.012668	-0.154076	0.166744	0.962959	0.377975	0.39113	Additive	9608	2240	2512	538	1541	805	1.4213	(1.32, 1.54)	1.27523	(1.15, 1.41)	0.438769	(0.4, 0.48)	0.0598266	(0.05, 0.07)	0.0381338	(0.02, 0.05)	-0.156669	(-0.18, -0.14)	0.635061	(0.6237, 0.6464)	0.322257	(0.3006, 0.3439)	0.250464	(0.2246, 0.2763)	0.792218
rs1800566	16	69745145	efficacy	A	3	2240	9608	0.189061	538	2512	0.176393	805	1541	0.343137	0.000172237	0.0365489	0.0194365	-0.012668	0.154076	-0.166744	0.914227	0.583366	0.28035	Additive	2240	9608	538	2512	805	1541	0.703583	(0.65, 0.76)	0.784172	(0.71, 0.87)	2.2791	(2.07, 2.51)	-0.0598266	(-0.07, -0.05)	-0.0381338	(-0.05, -0.02)	0.156669	(0.14, 0.18)	0.364939	(0.3452, 0.3846)	0.677743	(0.6675, 0.688)	0.749536	(0.7409, 0.7582)	0.207782
rs1800588	15	58723675	efficacy	A	3	2604	9226	0.220118	1582	1468	0.518689	1085	1251	0.464469	0.0718519	0.00288834	0.0426913	0.29857	0.244351	0.0542193	0.224571	0.796286	0.00791063	Dominant	2306	3609	1166	359	824	344	0.225722	(0.2, 0.25)	4.10191	(3.61, 4.66)	2.73754	(2.39, 3.13)	-0.349097	(-0.37, -0.33)	0.322687	(0.3, 0.35)	0.238813	(0.21, 0.27)	0.349559	(0.3207, 0.3784)	0.594679	(0.5772, 0.6121)	0.556691	(0.5378, 0.5755)	0.499071
rs1800588	15	58723675	efficacy	A	3	2604	9226	0.220118	1582	1468	0.518689	1085	1251	0.464469	0.0718519	0.00288834	0.0426913	0.29857	0.244351	0.0542193	0.224571	0.796286	0.00791063	Dominant	2306	3609	1166	359	824	344	0.225722	(0.2, 0.25)	4.10191	(3.61, 4.66)	2.73754	(2.39, 3.13)	-0.349097	(-0.37, -0.33)	0.322687	(0.3, 0.35)	0.238813	(0.21, 0.27)	0.349559	(0.3207, 0.3784)	0.594679	(0.5772, 0.6121)	0.556691	(0.5378, 0.5755)	0.499071
rs1800588	15	58723675	efficacy	A	3	2604	9226	0.220118	1582	1468	0.518689	1085	1251	0.464469	0.0718519	0.00288834	0.0426913	0.29857	0.244351	0.0542193	0.224571	0.796286	0.00791063	Recessive	298	5617	416	1109	261	907	0.157984	(0.14, 0.18)	4.37788	(3.8, 5.05)	2.71077	(2.3, 3.17)	-0.201012	(-0.22, -0.18)	0.193866	(0.17, 0.22)	0.127491	(0.1, 0.15)	0.26882	(0.234, 0.3037)	0.806227	(0.7959, 0.8166)	0.811687	(0.8015, 0.8219)	0.113267
rs1800629	6	31543031	efficacy	G	3	1839	9989	0.844521	399	2651	0.86918	208	2138	0.911338	0.000775443	0.00437479	0.00499047	0.0246589	0.066817	-0.0421581	0.978353	0.981167	0.669643	Recessive	4237	1677	1152	373	980	193	0.670741	(0.6, 0.75)	1.10704	(0.97, 1.26)	1.93159	(1.64, 2.27)	-0.0737794	(-0.09, -0.05)	0.0192732	(0, 0.04)	0.111039	(0.09, 0.13)	0.55771	(0.5389, 0.5765)	0.350906	(0.3222, 0.3796)	0.351835	(0.3232, 0.3805)	0.739549
rs1800629	6	31543031	efficacy	A	3	1839	9989	0.155479	399	2651	0.13082	208	2138	0.0886616	0.000775443	0.00437479	0.00499047	-0.0246589	-0.066817	0.0421581	0.873535	0.84303	0.727216	Dominant	1677	4237	373	1152	193	980	1.49089	(1.34, 1.66)	0.903307	(0.79, 1.03)	0.517709	(0.44, 0.61)	0.0737794	(0.05, 0.09)	-0.0192732	(-0.04, 0)	-0.111039	(-0.13, -0.09)	0.44229	(0.4186, 0.466)	0.649094	(0.6336, 0.6646)	0.648165	(0.6326, 0.6637)	0.260451
rs1800975	9	100459578	efficacy	G	3	3870	7966	0.673031	603	2445	0.802165	826	1518	0.647611	0.0129184	0.0301356	0.000402542	0.129134	-0.0254205	0.154554	0.758151	0.417927	0.907487	Recessive	2664	3254	980	544	495	677	0.677704	(0.62, 0.74)	2.24172	(2, 2.51)	0.762067	(0.67, 0.86)	-0.0969547	(-0.12, -0.07)	0.197487	(0.17, 0.22)	-0.0672984	(-0.1, -0.04)	0.45101	(0.4277, 0.4743)	0.570118	(0.5518, 0.5885)	0.498375	(0.4772, 0.5196)	0.480497
rs1801131	1	11854476	efficacy	C	3	3736	8102	0.315594	508	2544	0.166448	466	1880	0.198636	0.0177878	0.00172155	0.00905715	-0.149146	-0.116958	-0.0321877	0.468188	0.981167	0.65423	Recessive	594	5325	45	1481	53	1120	2.96061	(2.38, 3.68)	0.302675	(0.22, 0.41)	0.504021	(0.38, 0.67)	0.064045	(0.05, 0.07)	-0.0617407	(-0.07, -0.05)	-0.0406461	(-0.05, -0.03)	0.370736	(0.3432, 0.3982)	0.753075	(0.741, 0.7652)	0.795892	(0.7852, 0.8066)	0.0802971
rs1801131	1	11854476	efficacy	A	3	3736	8102	0.684406	508	2544	0.833552	466	1880	0.801364	0.0177878	0.00172155	0.00905715	0.149146	0.116958	0.0321877	0.689527	0.857686	0.56243	Additive	8102	3736	2544	508	1880	466	0.477451	(0.44, 0.52)	2.1081	(1.9, 2.33)	1.60828	(1.44, 1.79)	-0.135157	(-0.15, -0.12)	0.129801	(0.11, 0.15)	0.0863875	(0.07, 0.1)	0.526572	(0.5124, 0.5407)	0.39139	(0.3728, 0.41)	0.355303	(0.3352, 0.3754)	0.726735
rs1801131	1	11854476	efficacy	A	3	3736	8102	0.684406	508	2544	0.833552	466	1880	0.801364	0.0177878	0.00172155	0.00905715	0.149146	0.116958	0.0321877	0.689527	0.857686	0.56243	Recessive	2777	3142	1063	463	760	413	0.424705	(0.39, 0.47)	2.30758	(2.05, 2.6)	1.72758	(1.52, 1.96)	-0.206268	(-0.23, -0.18)	0.197861	(0.17, 0.22)	0.132129	(0.1, 0.16)	0.42388	(0.3993, 0.4485)	0.535855	(0.5162, 0.5555)	0.506498	(0.4857, 0.5273)	0.533767
rs1801131	1	11854476	efficacy	C	3	3736	8102	0.315594	508	2544	0.166448	466	1880	0.198636	0.0177878	0.00172155	0.00905715	-0.149146	-0.116958	-0.0321877	0.468188	0.981167	0.65423	Dominant	3142	2777	463	1063	413	760	2.35458	(2.14, 2.59)	0.433354	(0.38, 0.49)	0.578845	(0.51, 0.66)	0.206268	(0.18, 0.23)	-0.197861	(-0.22, -0.17)	-0.132129	(-0.16, -0.1)	0.57612	(0.558, 0.5942)	0.464145	(0.4415, 0.4868)	0.493502	(0.4721, 0.5149)	0.466233
rs1801131	1	11854476	efficacy	C	3	3736	8102	0.315594	508	2544	0.166448	466	1880	0.198636	0.0177878	0.00172155	0.00905715	-0.149146	-0.116958	-0.0321877	0.468188	0.981167	0.65423	Additive	3736	8102	508	2544	466	1880	2.09445	(1.93, 2.27)	0.47436	(0.43, 0.53)	0.621783	(0.56, 0.69)	0.135157	(0.12, 0.15)	-0.129801	(-0.15, -0.11)	-0.0863875	(-0.1, -0.07)	0.473428	(0.4577, 0.4892)	0.60861	(0.5966, 0.6206)	0.644697	(0.6336, 0.6558)	0.273265
rs1801131	1	11854476	efficacy	A	3	3736	8102	0.684406	508	2544	0.833552	466	1880	0.801364	0.0177878	0.00172155	0.00905715	0.149146	0.116958	0.0321877	0.689527	0.857686	0.56243	Recessive	2777	3142	1063	463	760	413	0.424705	(0.39, 0.47)	2.30758	(2.05, 2.6)	1.72758	(1.52, 1.96)	-0.206268	(-0.23, -0.18)	0.197861	(0.17, 0.22)	0.132129	(0.1, 0.16)	0.42388	(0.3993, 0.4485)	0.535855	(0.5162, 0.5555)	0.506498	(0.4857, 0.5273)	0.533767
rs1801131	1	11854476	efficacy	C	3	3736	8102	0.315594	508	2544	0.166448	466	1880	0.198636	0.0177878	0.00172155	0.00905715	-0.149146	-0.116958	-0.0321877	0.468188	0.981167	0.65423	Recessive	594	5325	45	1481	53	1120	2.96061	(2.38, 3.68)	0.302675	(0.22, 0.41)	0.504021	(0.38, 0.67)	0.064045	(0.05, 0.07)	-0.0617407	(-0.07, -0.05)	-0.0406461	(-0.05, -0.03)	0.370736	(0.3432, 0.3982)	0.753075	(0.741, 0.7652)	0.795892	(0.7852, 0.8066)	0.0802971
rs1801131	1	11854476	efficacy	A	3	3736	8102	0.684406	508	2544	0.833552	466	1880	0.801364	0.0177878	0.00172155	0.00905715	0.149146	0.116958	0.0321877	0.689527	0.857686	0.56243	Recessive	2777	3142	1063	463	760	413	0.424705	(0.39, 0.47)	2.30758	(2.05, 2.6)	1.72758	(1.52, 1.96)	-0.206268	(-0.23, -0.18)	0.197861	(0.17, 0.22)	0.132129	(0.1, 0.16)	0.42388	(0.3993, 0.4485)	0.535855	(0.5162, 0.5555)	0.506498	(0.4857, 0.5273)	0.533767
rs1801131	1	11854476	efficacy	C	3	3736	8102	0.315594	508	2544	0.166448	466	1880	0.198636	0.0177878	0.00172155	0.00905715	-0.149146	-0.116958	-0.0321877	0.468188	0.981167	0.65423	Additive	3736	8102	508	2544	466	1880	2.09445	(1.93, 2.27)	0.47436	(0.43, 0.53)	0.621783	(0.56, 0.69)	0.135157	(0.12, 0.15)	-0.129801	(-0.15, -0.11)	-0.0863875	(-0.1, -0.07)	0.473428	(0.4577, 0.4892)	0.60861	(0.5966, 0.6206)	0.644697	(0.6336, 0.6558)	0.273265
rs1801131	1	11854476	efficacy	C	3	3736	8102	0.315594	508	2544	0.166448	466	1880	0.198636	0.0177878	0.00172155	0.00905715	-0.149146	-0.116958	-0.0321877	0.468188	0.981167	0.65423	Additive	3736	8102	508	2544	466	1880	2.09445	(1.93, 2.27)	0.47436	(0.43, 0.53)	0.621783	(0.56, 0.69)	0.135157	(0.12, 0.15)	-0.129801	(-0.15, -0.11)	-0.0863875	(-0.1, -0.07)	0.473428	(0.4577, 0.4892)	0.60861	(0.5966, 0.6206)	0.644697	(0.6336, 0.6558)	0.273265
rs1801131	1	11854476	efficacy	C	3	3736	8102	0.315594	508	2544	0.166448	466	1880	0.198636	0.0177878	0.00172155	0.00905715	-0.149146	-0.116958	-0.0321877	0.468188	0.981167	0.65423	Additive	3736	8102	508	2544	466	1880	2.09445	(1.93, 2.27)	0.47436	(0.43, 0.53)	0.621783	(0.56, 0.69)	0.135157	(0.12, 0.15)	-0.129801	(-0.15, -0.11)	-0.0863875	(-0.1, -0.07)	0.473428	(0.4577, 0.4892)	0.60861	(0.5966, 0.6206)	0.644697	(0.6336, 0.6558)	0.273265
rs1801131	1	11854476	efficacy	C	3	3736	8102	0.315594	508	2544	0.166448	466	1880	0.198636	0.0177878	0.00172155	0.00905715	-0.149146	-0.116958	-0.0321877	0.468188	0.981167	0.65423	Dominant	3142	2777	463	1063	413	760	2.35458	(2.14, 2.59)	0.433354	(0.38, 0.49)	0.578845	(0.51, 0.66)	0.206268	(0.18, 0.23)	-0.197861	(-0.22, -0.17)	-0.132129	(-0.16, -0.1)	0.57612	(0.558, 0.5942)	0.464145	(0.4415, 0.4868)	0.493502	(0.4721, 0.5149)	0.466233
rs1801131	1	11854476	efficacy	C	3	3736	8102	0.315594	508	2544	0.166448	466	1880	0.198636	0.0177878	0.00172155	0.00905715	-0.149146	-0.116958	-0.0321877	0.468188	0.981167	0.65423	Recessive	594	5325	45	1481	53	1120	2.96061	(2.38, 3.68)	0.302675	(0.22, 0.41)	0.504021	(0.38, 0.67)	0.064045	(0.05, 0.07)	-0.0617407	(-0.07, -0.05)	-0.0406461	(-0.05, -0.03)	0.370736	(0.3432, 0.3982)	0.753075	(0.741, 0.7652)	0.795892	(0.7852, 0.8066)	0.0802971
rs1801131	1	11854476	efficacy	C	3	3736	8102	0.315594	508	2544	0.166448	466	1880	0.198636	0.0177878	0.00172155	0.00905715	-0.149146	-0.116958	-0.0321877	0.468188	0.981167	0.65423	Dominant	3142	2777	463	1063	413	760	2.35458	(2.14, 2.59)	0.433354	(0.38, 0.49)	0.578845	(0.51, 0.66)	0.206268	(0.18, 0.23)	-0.197861	(-0.22, -0.17)	-0.132129	(-0.16, -0.1)	0.57612	(0.558, 0.5942)	0.464145	(0.4415, 0.4868)	0.493502	(0.4721, 0.5149)	0.466233
rs1801131	1	11854476	efficacy	C	3	3736	8102	0.315594	508	2544	0.166448	466	1880	0.198636	0.0177878	0.00172155	0.00905715	-0.149146	-0.116958	-0.0321877	0.468188	0.981167	0.65423	Recessive	594	5325	45	1481	53	1120	2.96061	(2.38, 3.68)	0.302675	(0.22, 0.41)	0.504021	(0.38, 0.67)	0.064045	(0.05, 0.07)	-0.0617407	(-0.07, -0.05)	-0.0406461	(-0.05, -0.03)	0.370736	(0.3432, 0.3982)	0.753075	(0.741, 0.7652)	0.795892	(0.7852, 0.8066)	0.0802971
rs1801131	1	11854476	efficacy	C	3	3736	8102	0.315594	508	2544	0.166448	466	1880	0.198636	0.0177878	0.00172155	0.00905715	-0.149146	-0.116958	-0.0321877	0.468188	0.981167	0.65423	Dominant	3142	2777	463	1063	413	760	2.35458	(2.14, 2.59)	0.433354	(0.38, 0.49)	0.578845	(0.51, 0.66)	0.206268	(0.18, 0.23)	-0.197861	(-0.22, -0.17)	-0.132129	(-0.16, -0.1)	0.57612	(0.558, 0.5942)	0.464145	(0.4415, 0.4868)	0.493502	(0.4721, 0.5149)	0.466233
rs1801131	1	11854476	efficacy	A	3	3736	8102	0.684406	508	2544	0.833552	466	1880	0.801364	0.0177878	0.00172155	0.00905715	0.149146	0.116958	0.0321877	0.689527	0.857686	0.56243	Recessive	2777	3142	1063	463	760	413	0.424705	(0.39, 0.47)	2.30758	(2.05, 2.6)	1.72758	(1.52, 1.96)	-0.206268	(-0.23, -0.18)	0.197861	(0.17, 0.22)	0.132129	(0.1, 0.16)	0.42388	(0.3993, 0.4485)	0.535855	(0.5162, 0.5555)	0.506498	(0.4857, 0.5273)	0.533767
rs1801131	1	11854476	efficacy	C	3	3736	8102	0.315594	508	2544	0.166448	466	1880	0.198636	0.0177878	0.00172155	0.00905715	-0.149146	-0.116958	-0.0321877	0.468188	0.981167	0.65423	Dominant	3142	2777	463	1063	413	760	2.35458	(2.14, 2.59)	0.433354	(0.38, 0.49)	0.578845	(0.51, 0.66)	0.206268	(0.18, 0.23)	-0.197861	(-0.22, -0.17)	-0.132129	(-0.16, -0.1)	0.57612	(0.558, 0.5942)	0.464145	(0.4415, 0.4868)	0.493502	(0.4721, 0.5149)	0.466233
rs1801131	1	11854476	efficacy	A	3	3736	8102	0.684406	508	2544	0.833552	466	1880	0.801364	0.0177878	0.00172155	0.00905715	0.149146	0.116958	0.0321877	0.689527	0.857686	0.56243	Additive	8102	3736	2544	508	1880	466	0.477451	(0.44, 0.52)	2.1081	(1.9, 2.33)	1.60828	(1.44, 1.79)	-0.135157	(-0.15, -0.12)	0.129801	(0.11, 0.15)	0.0863875	(0.07, 0.1)	0.526572	(0.5124, 0.5407)	0.39139	(0.3728, 0.41)	0.355303	(0.3352, 0.3754)	0.726735
rs1801131	1	11854476	efficacy	C	3	3736	8102	0.315594	508	2544	0.166448	466	1880	0.198636	0.0177878	0.00172155	0.00905715	-0.149146	-0.116958	-0.0321877	0.468188	0.981167	0.65423	Additive	3736	8102	508	2544	466	1880	2.09445	(1.93, 2.27)	0.47436	(0.43, 0.53)	0.621783	(0.56, 0.69)	0.135157	(0.12, 0.15)	-0.129801	(-0.15, -0.11)	-0.0863875	(-0.1, -0.07)	0.473428	(0.4577, 0.4892)	0.60861	(0.5966, 0.6206)	0.644697	(0.6336, 0.6558)	0.273265
rs1801131	1	11854476	efficacy	A	3	3736	8102	0.684406	508	2544	0.833552	466	1880	0.801364	0.0177878	0.00172155	0.00905715	0.149146	0.116958	0.0321877	0.689527	0.857686	0.56243	Recessive	2777	3142	1063	463	760	413	0.424705	(0.39, 0.47)	2.30758	(2.05, 2.6)	1.72758	(1.52, 1.96)	-0.206268	(-0.23, -0.18)	0.197861	(0.17, 0.22)	0.132129	(0.1, 0.16)	0.42388	(0.3993, 0.4485)	0.535855	(0.5162, 0.5555)	0.506498	(0.4857, 0.5273)	0.533767
rs1801131	1	11854476	efficacy	A	3	3736	8102	0.684406	508	2544	0.833552	466	1880	0.801364	0.0177878	0.00172155	0.00905715	0.149146	0.116958	0.0321877	0.689527	0.857686	0.56243	Additive	8102	3736	2544	508	1880	466	0.477451	(0.44, 0.52)	2.1081	(1.9, 2.33)	1.60828	(1.44, 1.79)	-0.135157	(-0.15, -0.12)	0.129801	(0.11, 0.15)	0.0863875	(0.07, 0.1)	0.526572	(0.5124, 0.5407)	0.39139	(0.3728, 0.41)	0.355303	(0.3352, 0.3754)	0.726735
rs1801131	1	11854476	efficacy	C	3	3736	8102	0.315594	508	2544	0.166448	466	1880	0.198636	0.0177878	0.00172155	0.00905715	-0.149146	-0.116958	-0.0321877	0.468188	0.981167	0.65423	Recessive	594	5325	45	1481	53	1120	2.96061	(2.38, 3.68)	0.302675	(0.22, 0.41)	0.504021	(0.38, 0.67)	0.064045	(0.05, 0.07)	-0.0617407	(-0.07, -0.05)	-0.0406461	(-0.05, -0.03)	0.370736	(0.3432, 0.3982)	0.753075	(0.741, 0.7652)	0.795892	(0.7852, 0.8066)	0.0802971
rs1801133	1	11856378	efficacy	A	3	3970	7798	0.337356	314	2704	0.104042	985	1345	0.422747	0.0429713	0.135798	0.00441319	-0.233313	0.0853912	-0.318704	0.224571	0.147845	0.669643	Recessive	664	5220	13	1496	214	951	1.37122	(1.17, 1.61)	0.0610763	(0.04, 0.11)	2.23231	(1.89, 2.64)	0.0279569	(0.01, 0.04)	-0.115942	(-0.12, -0.11)	0.0921179	(0.07, 0.12)	0.36352	(0.3355, 0.3916)	0.722599	(0.7095, 0.7357)	0.809769	(0.7995, 0.82)	0.104113
rs1801133	1	11856378	efficacy	A	3	3970	7798	0.337356	314	2704	0.104042	985	1345	0.422747	0.0429713	0.135798	0.00441319	-0.233313	0.0853912	-0.318704	0.224571	0.147845	0.669643	Recessive	664	5220	13	1496	214	951	1.37122	(1.17, 1.61)	0.0610763	(0.04, 0.11)	2.23231	(1.89, 2.64)	0.0279569	(0.01, 0.04)	-0.115942	(-0.12, -0.11)	0.0921179	(0.07, 0.12)	0.36352	(0.3355, 0.3916)	0.722599	(0.7095, 0.7357)	0.809769	(0.7995, 0.82)	0.104113
rs1801133	1	11856378	efficacy	G	3	3970	7798	0.662644	314	2704	0.895958	985	1345	0.577253	0.0429713	0.135798	0.00441319	0.233313	-0.0853912	0.318704	0.407927	0.120203	0.669643	Additive	7798	3970	2704	314	1345	985	0.630165	(0.59, 0.68)	4.66694	(4.13, 5.27)	0.557011	(0.51, 0.61)	-0.094461	(-0.11, -0.08)	0.247426	(0.23, 0.26)	-0.133013	(-0.15, -0.11)	0.531491	(0.5174, 0.5456)	0.447476	(0.4308, 0.4641)	0.328874	(0.3075, 0.3503)	0.692159
rs1801133	1	11856378	efficacy	A	3	3970	7798	0.337356	314	2704	0.104042	985	1345	0.422747	0.0429713	0.135798	0.00441319	-0.233313	0.0853912	-0.318704	0.224571	0.147845	0.669643	Dominant	3306	2578	301	1208	771	394	1.91641	(1.75, 2.1)	0.181638	(0.16, 0.21)	2.05396	(1.8, 2.34)	0.160965	(0.14, 0.18)	-0.37891	(-0.4, -0.36)	0.173909	(0.14, 0.2)	0.573498	(0.5552, 0.5918)	0.382449	(0.3555, 0.4094)	0.532484	(0.5126, 0.5523)	0.511568
rs1801133	1	11856378	efficacy	A	3	3970	7798	0.337356	314	2704	0.104042	985	1345	0.422747	0.0429713	0.135798	0.00441319	-0.233313	0.0853912	-0.318704	0.224571	0.147845	0.669643	Recessive	664	5220	13	1496	214	951	1.37122	(1.17, 1.61)	0.0610763	(0.04, 0.11)	2.23231	(1.89, 2.64)	0.0279569	(0.01, 0.04)	-0.115942	(-0.12, -0.11)	0.0921179	(0.07, 0.12)	0.36352	(0.3355, 0.3916)	0.722599	(0.7095, 0.7357)	0.809769	(0.7995, 0.82)	0.104113
rs1801133	1	11856378	efficacy	A	3	3970	7798	0.337356	314	2704	0.104042	985	1345	0.422747	0.0429713	0.135798	0.00441319	-0.233313	0.0853912	-0.318704	0.224571	0.147845	0.669643	Additive	3970	7798	314	2704	985	1345	1.58689	(1.47, 1.71)	0.214273	(0.19, 0.24)	1.7953	(1.64, 1.96)	0.094461	(0.08, 0.11)	-0.247426	(-0.26, -0.23)	0.133013	(0.11, 0.15)	0.468509	(0.4526, 0.4845)	0.552524	(0.539, 0.566)	0.671126	(0.6606, 0.6816)	0.307841
rs1801133	1	11856378	efficacy	G	3	3970	7798	0.662644	314	2704	0.895958	985	1345	0.577253	0.0429713	0.135798	0.00441319	0.233313	-0.0853912	0.318704	0.407927	0.120203	0.669643	Recessive	2578	3306	1208	301	394	771	0.52181	(0.48, 0.57)	5.50544	(4.81, 6.3)	0.486864	(0.43, 0.55)	-0.160965	(-0.18, -0.14)	0.37891	(0.36, 0.4)	-0.173909	(-0.2, -0.14)	0.426502	(0.4019, 0.4511)	0.617551	(0.6009, 0.6342)	0.467516	(0.4449, 0.4901)	0.488432
rs1801133	1	11856378	efficacy	A	3	3970	7798	0.337356	314	2704	0.104042	985	1345	0.422747	0.0429713	0.135798	0.00441319	-0.233313	0.0853912	-0.318704	0.224571	0.147845	0.669643	Recessive	664	5220	13	1496	214	951	1.37122	(1.17, 1.61)	0.0610763	(0.04, 0.11)	2.23231	(1.89, 2.64)	0.0279569	(0.01, 0.04)	-0.115942	(-0.12, -0.11)	0.0921179	(0.07, 0.12)	0.36352	(0.3355, 0.3916)	0.722599	(0.7095, 0.7357)	0.809769	(0.7995, 0.82)	0.104113
rs1801133	1	11856378	efficacy	A	3	3970	7798	0.337356	314	2704	0.104042	985	1345	0.422747	0.0429713	0.135798	0.00441319	-0.233313	0.0853912	-0.318704	0.224571	0.147845	0.669643	Recessive	664	5220	13	1496	214	951	1.37122	(1.17, 1.61)	0.0610763	(0.04, 0.11)	2.23231	(1.89, 2.64)	0.0279569	(0.01, 0.04)	-0.115942	(-0.12, -0.11)	0.0921179	(0.07, 0.12)	0.36352	(0.3355, 0.3916)	0.722599	(0.7095, 0.7357)	0.809769	(0.7995, 0.82)	0.104113
rs1801133	1	11856378	efficacy	A	3	3970	7798	0.337356	314	2704	0.104042	985	1345	0.422747	0.0429713	0.135798	0.00441319	-0.233313	0.0853912	-0.318704	0.224571	0.147845	0.669643	Dominant	3306	2578	301	1208	771	394	1.91641	(1.75, 2.1)	0.181638	(0.16, 0.21)	2.05396	(1.8, 2.34)	0.160965	(0.14, 0.18)	-0.37891	(-0.4, -0.36)	0.173909	(0.14, 0.2)	0.573498	(0.5552, 0.5918)	0.382449	(0.3555, 0.4094)	0.532484	(0.5126, 0.5523)	0.511568
rs1801133	1	11856378	efficacy	A	3	3970	7798	0.337356	314	2704	0.104042	985	1345	0.422747	0.0429713	0.135798	0.00441319	-0.233313	0.0853912	-0.318704	0.224571	0.147845	0.669643	Additive	3970	7798	314	2704	985	1345	1.58689	(1.47, 1.71)	0.214273	(0.19, 0.24)	1.7953	(1.64, 1.96)	0.094461	(0.08, 0.11)	-0.247426	(-0.26, -0.23)	0.133013	(0.11, 0.15)	0.468509	(0.4526, 0.4845)	0.552524	(0.539, 0.566)	0.671126	(0.6606, 0.6816)	0.307841
rs1801133	1	11856378	efficacy	A	3	3970	7798	0.337356	314	2704	0.104042	985	1345	0.422747	0.0429713	0.135798	0.00441319	-0.233313	0.0853912	-0.318704	0.224571	0.147845	0.669643	Additive	3970	7798	314	2704	985	1345	1.58689	(1.47, 1.71)	0.214273	(0.19, 0.24)	1.7953	(1.64, 1.96)	0.094461	(0.08, 0.11)	-0.247426	(-0.26, -0.23)	0.133013	(0.11, 0.15)	0.468509	(0.4526, 0.4845)	0.552524	(0.539, 0.566)	0.671126	(0.6606, 0.6816)	0.307841
rs1801133	1	11856378	efficacy	A	3	3970	7798	0.337356	314	2704	0.104042	985	1345	0.422747	0.0429713	0.135798	0.00441319	-0.233313	0.0853912	-0.318704	0.224571	0.147845	0.669643	Recessive	664	5220	13	1496	214	951	1.37122	(1.17, 1.61)	0.0610763	(0.04, 0.11)	2.23231	(1.89, 2.64)	0.0279569	(0.01, 0.04)	-0.115942	(-0.12, -0.11)	0.0921179	(0.07, 0.12)	0.36352	(0.3355, 0.3916)	0.722599	(0.7095, 0.7357)	0.809769	(0.7995, 0.82)	0.104113
rs1801133	1	11856378	efficacy	A	3	3970	7798	0.337356	314	2704	0.104042	985	1345	0.422747	0.0429713	0.135798	0.00441319	-0.233313	0.0853912	-0.318704	0.224571	0.147845	0.669643	Dominant	3306	2578	301	1208	771	394	1.91641	(1.75, 2.1)	0.181638	(0.16, 0.21)	2.05396	(1.8, 2.34)	0.160965	(0.14, 0.18)	-0.37891	(-0.4, -0.36)	0.173909	(0.14, 0.2)	0.573498	(0.5552, 0.5918)	0.382449	(0.3555, 0.4094)	0.532484	(0.5126, 0.5523)	0.511568
rs1801133	1	11856378	efficacy	A	3	3970	7798	0.337356	314	2704	0.104042	985	1345	0.422747	0.0429713	0.135798	0.00441319	-0.233313	0.0853912	-0.318704	0.224571	0.147845	0.669643	Dominant	3306	2578	301	1208	771	394	1.91641	(1.75, 2.1)	0.181638	(0.16, 0.21)	2.05396	(1.8, 2.34)	0.160965	(0.14, 0.18)	-0.37891	(-0.4, -0.36)	0.173909	(0.14, 0.2)	0.573498	(0.5552, 0.5918)	0.382449	(0.3555, 0.4094)	0.532484	(0.5126, 0.5523)	0.511568
rs1801133	1	11856378	efficacy	G	3	3970	7798	0.662644	314	2704	0.895958	985	1345	0.577253	0.0429713	0.135798	0.00441319	0.233313	-0.0853912	0.318704	0.407927	0.120203	0.669643	Recessive	2578	3306	1208	301	394	771	0.52181	(0.48, 0.57)	5.50544	(4.81, 6.3)	0.486864	(0.43, 0.55)	-0.160965	(-0.18, -0.14)	0.37891	(0.36, 0.4)	-0.173909	(-0.2, -0.14)	0.426502	(0.4019, 0.4511)	0.617551	(0.6009, 0.6342)	0.467516	(0.4449, 0.4901)	0.488432
rs1801133	1	11856378	efficacy	A	3	3970	7798	0.337356	314	2704	0.104042	985	1345	0.422747	0.0429713	0.135798	0.00441319	-0.233313	0.0853912	-0.318704	0.224571	0.147845	0.669643	Recessive	664	5220	13	1496	214	951	1.37122	(1.17, 1.61)	0.0610763	(0.04, 0.11)	2.23231	(1.89, 2.64)	0.0279569	(0.01, 0.04)	-0.115942	(-0.12, -0.11)	0.0921179	(0.07, 0.12)	0.36352	(0.3355, 0.3916)	0.722599	(0.7095, 0.7357)	0.809769	(0.7995, 0.82)	0.104113
rs1801133	1	11856378	efficacy	A	3	3970	7798	0.337356	314	2704	0.104042	985	1345	0.422747	0.0429713	0.135798	0.00441319	-0.233313	0.0853912	-0.318704	0.224571	0.147845	0.669643	Recessive	664	5220	13	1496	214	951	1.37122	(1.17, 1.61)	0.0610763	(0.04, 0.11)	2.23231	(1.89, 2.64)	0.0279569	(0.01, 0.04)	-0.115942	(-0.12, -0.11)	0.0921179	(0.07, 0.12)	0.36352	(0.3355, 0.3916)	0.722599	(0.7095, 0.7357)	0.809769	(0.7995, 0.82)	0.104113
rs1801133	1	11856378	efficacy	A	3	3970	7798	0.337356	314	2704	0.104042	985	1345	0.422747	0.0429713	0.135798	0.00441319	-0.233313	0.0853912	-0.318704	0.224571	0.147845	0.669643	Additive	3970	7798	314	2704	985	1345	1.58689	(1.47, 1.71)	0.214273	(0.19, 0.24)	1.7953	(1.64, 1.96)	0.094461	(0.08, 0.11)	-0.247426	(-0.26, -0.23)	0.133013	(0.11, 0.15)	0.468509	(0.4526, 0.4845)	0.552524	(0.539, 0.566)	0.671126	(0.6606, 0.6816)	0.307841
rs1801133	1	11856378	efficacy	A	3	3970	7798	0.337356	314	2704	0.104042	985	1345	0.422747	0.0429713	0.135798	0.00441319	-0.233313	0.0853912	-0.318704	0.224571	0.147845	0.669643	Dominant	3306	2578	301	1208	771	394	1.91641	(1.75, 2.1)	0.181638	(0.16, 0.21)	2.05396	(1.8, 2.34)	0.160965	(0.14, 0.18)	-0.37891	(-0.4, -0.36)	0.173909	(0.14, 0.2)	0.573498	(0.5552, 0.5918)	0.382449	(0.3555, 0.4094)	0.532484	(0.5126, 0.5523)	0.511568
rs1801133	1	11856378	efficacy	A	3	3970	7798	0.337356	314	2704	0.104042	985	1345	0.422747	0.0429713	0.135798	0.00441319	-0.233313	0.0853912	-0.318704	0.224571	0.147845	0.669643	Additive	3970	7798	314	2704	985	1345	1.58689	(1.47, 1.71)	0.214273	(0.19, 0.24)	1.7953	(1.64, 1.96)	0.094461	(0.08, 0.11)	-0.247426	(-0.26, -0.23)	0.133013	(0.11, 0.15)	0.468509	(0.4526, 0.4845)	0.552524	(0.539, 0.566)	0.671126	(0.6606, 0.6816)	0.307841
rs1801159	1	97981395	efficacy	G	3	2353	9491	0.198666	463	2591	0.151604	665	1683	0.28322	0.00235466	0.0257654	0.00589569	-0.0470615	0.0845538	-0.131615	0.791377	0.71415	0.669643	Dominant	2101	3821	432	1095	578	596	0.920601	(0.84, 1.01)	0.650466	(0.58, 0.73)	1.88217	(1.66, 2.13)	-0.0191568	(-0.04, 0)	-0.094629	(-0.12, -0.07)	0.152288	(0.12, 0.18)	0.439754	(0.4159, 0.4636)	0.562333	(0.5437, 0.581)	0.637133	(0.6212, 0.6531)	0.360779
rs1801159	1	97981395	efficacy	G	3	2353	9491	0.198666	463	2591	0.151604	665	1683	0.28322	0.00235466	0.0257654	0.00589569	-0.0470615	0.0845538	-0.131615	0.791377	0.71415	0.669643	Dominant	2101	3821	432	1095	578	596	0.920601	(0.84, 1.01)	0.650466	(0.58, 0.73)	1.88217	(1.66, 2.13)	-0.0191568	(-0.04, 0)	-0.094629	(-0.12, -0.07)	0.152288	(0.12, 0.18)	0.439754	(0.4159, 0.4636)	0.562333	(0.5437, 0.581)	0.637133	(0.6212, 0.6531)	0.360779
rs1801159	1	97981395	efficacy	G	3	2353	9491	0.198666	463	2591	0.151604	665	1683	0.28322	0.00235466	0.0257654	0.00589569	-0.0470615	0.0845538	-0.131615	0.791377	0.71415	0.669643	Dominant	2101	3821	432	1095	578	596	0.920601	(0.84, 1.01)	0.650466	(0.58, 0.73)	1.88217	(1.66, 2.13)	-0.0191568	(-0.04, 0)	-0.094629	(-0.12, -0.07)	0.152288	(0.12, 0.18)	0.439754	(0.4159, 0.4636)	0.562333	(0.5437, 0.581)	0.637133	(0.6212, 0.6531)	0.360779
rs1801260	4	56301369	efficacy	G	3	3186	8652	0.269133	545	2505	0.178689	542	1806	0.230835	0.00709533	0.00415562	0.00104572	-0.0904448	-0.0382985	-0.0521462	0.656723	0.976213	0.880929	Additive	3186	8652	545	2505	542	1806	1.46042	(1.35, 1.58)	0.610325	(0.55, 0.67)	0.897436	(0.81, 0.99)	0.0677624	(0.05, 0.08)	-0.0841058	(-0.1, -0.07)	-0.0197698	(-0.04, 0)	0.434962	(0.4179, 0.452)	0.638373	(0.6271, 0.6496)	0.678754	(0.6685, 0.689)	0.247911
rs1801262	2	182543455	efficacy	A	3	4409	7367	0.374406	764	2246	0.253821	598	1706	0.259549	0.0103645	4.2273e-05	0.00787891	-0.120585	-0.114857	-0.00572801	0.56621	0.981167	0.65423	Dominant	3558	2330	654	851	521	631	1.92602	(1.76, 2.11)	0.55787	(0.5, 0.62)	0.623568	(0.55, 0.71)	0.162052	(0.14, 0.18)	-0.144852	(-0.17, -0.12)	-0.117471	(-0.15, -0.09)	0.589819	(0.5721, 0.6075)	0.423054	(0.3983, 0.4478)	0.433236	(0.409, 0.4575)	0.553891
rs1801262	2	182543455	efficacy	A	3	4409	7367	0.374406	764	2246	0.253821	598	1706	0.259549	0.0103645	4.2273e-05	0.00787891	-0.120585	-0.114857	-0.00572801	0.56621	0.981167	0.65423	Dominant	3558	2330	654	851	521	631	1.92602	(1.76, 2.11)	0.55787	(0.5, 0.62)	0.623568	(0.55, 0.71)	0.162052	(0.14, 0.18)	-0.144852	(-0.17, -0.12)	-0.117471	(-0.15, -0.09)	0.589819	(0.5721, 0.6075)	0.423054	(0.3983, 0.4478)	0.433236	(0.409, 0.4575)	0.553891
rs1801274	1	161479745	efficacy	G	3	5837	6011	0.507343	1363	1687	0.553115	1101	1247	0.53109	0.00136593	0.000480516	0.000311544	0.0457717	0.0237473	0.0220245	0.973631	0.907062	0.880929	Additive	6011	5837	1687	1363	1247	1101	0.864844	(0.81, 0.92)	1.18314	(1.09, 1.28)	1.05934	(0.97, 1.16)	-0.0361916	(-0.05, -0.02)	0.041844	(0.02, 0.06)	0.0143766	(-0.01, 0.04)	0.491418	(0.4762, 0.5066)	0.500116	(0.4852, 0.515)	0.489795	(0.4746, 0.505)	0.518671
rs1801274	1	161479745	efficacy	G	3	5837	6011	0.507343	1363	1687	0.553115	1101	1247	0.53109	0.00136593	0.000480516	0.000311544	0.0457717	0.0237473	0.0220245	0.973631	0.907062	0.880929	Recessive	1539	4385	466	1059	334	840	0.833113	(0.75, 0.92)	1.22755	(1.09, 1.39)	1.07962	(0.94, 1.24)	-0.0366154	(-0.06, -0.02)	0.0416966	(0.02, 0.07)	0.0153338	(-0.01, 0.04)	0.398701	(0.3728, 0.4246)	0.659979	(0.6448, 0.6751)	0.670068	(0.6553, 0.6849)	0.271251
rs1801274	1	161479745	efficacy	G	3	5837	6011	0.507343	1363	1687	0.553115	1101	1247	0.53109	0.00136593	0.000480516	0.000311544	0.0457717	0.0237473	0.0220245	0.973631	0.907062	0.880929	Additive	6011	5837	1687	1363	1247	1101	0.864844	(0.81, 0.92)	1.18314	(1.09, 1.28)	1.05934	(0.97, 1.16)	-0.0361916	(-0.05, -0.02)	0.041844	(0.02, 0.06)	0.0143766	(-0.01, 0.04)	0.491418	(0.4762, 0.5066)	0.500116	(0.4852, 0.515)	0.489795	(0.4746, 0.505)	0.518671
rs1801274	1	161479745	efficacy	G	3	5837	6011	0.507343	1363	1687	0.553115	1101	1247	0.53109	0.00136593	0.000480516	0.000311544	0.0457717	0.0237473	0.0220245	0.973631	0.907062	0.880929	Recessive	1539	4385	466	1059	334	840	0.833113	(0.75, 0.92)	1.22755	(1.09, 1.39)	1.07962	(0.94, 1.24)	-0.0366154	(-0.06, -0.02)	0.0416966	(0.02, 0.07)	0.0153338	(-0.01, 0.04)	0.398701	(0.3728, 0.4246)	0.659979	(0.6448, 0.6751)	0.670068	(0.6553, 0.6849)	0.271251
rs1801274	1	161479745	efficacy	A	3	5837	6011	0.492657	1363	1687	0.446885	1101	1247	0.46891	0.00136593	0.000480516	0.000311544	-0.0457717	-0.0237473	-0.0220245	0.793952	0.986379	0.907487	Additive	5837	6011	1363	1687	1101	1247	1.15628	(1.08, 1.23)	0.845208	(0.78, 0.91)	0.943988	(0.86, 1.03)	0.0361916	(0.02, 0.05)	-0.041844	(-0.06, -0.02)	-0.0143766	(-0.04, 0.01)	0.508582	(0.4939, 0.5233)	0.499884	(0.485, 0.5148)	0.510205	(0.4956, 0.5248)	0.481329
rs1801274	1	161479745	efficacy	G	3	5837	6011	0.507343	1363	1687	0.553115	1101	1247	0.53109	0.00136593	0.000480516	0.000311544	0.0457717	0.0237473	0.0220245	0.973631	0.907062	0.880929	Additive	6011	5837	1687	1363	1247	1101	0.864844	(0.81, 0.92)	1.18314	(1.09, 1.28)	1.05934	(0.97, 1.16)	-0.0361916	(-0.05, -0.02)	0.041844	(0.02, 0.06)	0.0143766	(-0.01, 0.04)	0.491418	(0.4762, 0.5066)	0.500116	(0.4852, 0.515)	0.489795	(0.4746, 0.505)	0.518671
rs1801274	1	161479745	efficacy	G	3	5837	6011	0.507343	1363	1687	0.553115	1101	1247	0.53109	0.00136593	0.000480516	0.000311544	0.0457717	0.0237473	0.0220245	0.973631	0.907062	0.880929	Recessive	1539	4385	466	1059	334	840	0.833113	(0.75, 0.92)	1.22755	(1.09, 1.39)	1.07962	(0.94, 1.24)	-0.0366154	(-0.06, -0.02)	0.0416966	(0.02, 0.07)	0.0153338	(-0.01, 0.04)	0.398701	(0.3728, 0.4246)	0.659979	(0.6448, 0.6751)	0.670068	(0.6553, 0.6849)	0.271251
rs1801274	1	161479745	efficacy	A	3	5837	6011	0.492657	1363	1687	0.446885	1101	1247	0.46891	0.00136593	0.000480516	0.000311544	-0.0457717	-0.0237473	-0.0220245	0.793952	0.986379	0.907487	Recessive	1452	4472	304	1221	261	913	1.22634	(1.1, 1.37)	0.782684	(0.68, 0.9)	0.926801	(0.8, 1.07)	0.0357679	(0.02, 0.05)	-0.0419913	(-0.06, -0.02)	-0.0134195	(-0.04, 0.01)	0.415865	(0.3908, 0.4409)	0.659747	(0.6446, 0.6749)	0.690479	(0.6763, 0.7046)	0.233909
rs1801274	1	161479745	efficacy	A	3	5837	6011	0.492657	1363	1687	0.446885	1101	1247	0.46891	0.00136593	0.000480516	0.000311544	-0.0457717	-0.0237473	-0.0220245	0.793952	0.986379	0.907487	Recessive	1452	4472	304	1221	261	913	1.22634	(1.1, 1.37)	0.782684	(0.68, 0.9)	0.926801	(0.8, 1.07)	0.0357679	(0.02, 0.05)	-0.0419913	(-0.06, -0.02)	-0.0134195	(-0.04, 0.01)	0.415865	(0.3908, 0.4409)	0.659747	(0.6446, 0.6749)	0.690479	(0.6763, 0.7046)	0.233909
rs1801274	1	161479745	efficacy	A	3	5837	6011	0.492657	1363	1687	0.446885	1101	1247	0.46891	0.00136593	0.000480516	0.000311544	-0.0457717	-0.0237473	-0.0220245	0.793952	0.986379	0.907487	Additive	5837	6011	1363	1687	1101	1247	1.15628	(1.08, 1.23)	0.845208	(0.78, 0.91)	0.943988	(0.86, 1.03)	0.0361916	(0.02, 0.05)	-0.041844	(-0.06, -0.02)	-0.0143766	(-0.04, 0.01)	0.508582	(0.4939, 0.5233)	0.499884	(0.485, 0.5148)	0.510205	(0.4956, 0.5248)	0.481329
rs1801274	1	161479745	efficacy	G	3	5837	6011	0.507343	1363	1687	0.553115	1101	1247	0.53109	0.00136593	0.000480516	0.000311544	0.0457717	0.0237473	0.0220245	0.973631	0.907062	0.880929	Recessive	1539	4385	466	1059	334	840	0.833113	(0.75, 0.92)	1.22755	(1.09, 1.39)	1.07962	(0.94, 1.24)	-0.0366154	(-0.06, -0.02)	0.0416966	(0.02, 0.07)	0.0153338	(-0.01, 0.04)	0.398701	(0.3728, 0.4246)	0.659979	(0.6448, 0.6751)	0.670068	(0.6553, 0.6849)	0.271251
rs1801394	5	7870973	efficacy	G	3	6450	5392	0.544672	839	2211	0.275082	769	1579	0.327513	0.0473672	0.00323032	0.0260559	-0.26959	-0.217159	-0.0524308	0.168042	0.975982	0.0531869	Dominant	4708	1213	727	798	627	547	3.85549	(3.49, 4.25)	0.300545	(0.27, 0.34)	0.424124	(0.37, 0.48)	0.293469	(0.27, 0.31)	-0.275217	(-0.3, -0.25)	-0.195851	(-0.23, -0.17)	0.702204	(0.6885, 0.716)	0.288515	(0.2554, 0.3217)	0.306032	(0.2742, 0.3378)	0.703248
rs1801701	2	21228827	efficacy	G	3	1136	10712	0.904119	55	2999	0.981991	230	2116	0.901961	0.0134368	0.0314784	7.38734e-06	0.077872	-0.00215805	0.08003	0.918662	0.71415	0.96729	Recessive	4836	1088	1472	55	958	215	0.493873	(0.43, 0.57)	6.01882	(4.57, 7.93)	0.807387	(0.69, 0.95)	-0.0836597	(-0.1, -0.07)	0.14758	(0.13, 0.16)	-0.0298885	(-0.05, -0.01)	0.592069	(0.5745, 0.6096)	0.321776	(0.2911, 0.3524)	0.243622	(0.2064, 0.2808)	0.842532
rs1805010	16	27356203	efficacy	A	3	5291	6531	0.552445	1508	1536	0.504599	1045	1299	0.554181	0.00150196	0.00242349	1.6839e-06	-0.0478454	0.00173629	-0.0495817	0.791377	0.981167	0.9455	Recessive	1823	4088	403	1119	354	818	1.14106	(1.03, 1.26)	0.811604	(0.72, 0.92)	1.01231	(0.88, 1.16)	0.0274132	(0.01, 0.05)	-0.0425725	(-0.07, -0.02)	0.00257247	(-0.03, 0.03)	0.436955	(0.413, 0.4609)	0.616967	(0.6003, 0.6336)	0.646252	(0.6306, 0.6619)	0.299826
rs1805015	16	27374180	efficacy	G	3	1907	9945	0.160901	1190	1864	0.389653	419	1929	0.17845	0.0517887	0.0524118	0.000310291	0.228752	0.0175486	0.211203	0.422687	0.268824	0.880929	Additive	1907	9945	1190	1864	419	1929	0.452036	(0.42, 0.49)	3.25903	(2.99, 3.55)	0.828235	(0.74, 0.93)	-0.136952	(-0.15, -0.12)	0.22585	(0.21, 0.24)	-0.0293189	(-0.05, -0.01)	0.330358	(0.3091, 0.3516)	0.757158	(0.7487, 0.7656)	0.708705	(0.6991, 0.7183)	0.203779
rs1805087	1	237048500	efficacy	A	3	2224	9614	0.81213	788	2266	0.741978	382	1964	0.83717	0.00497238	0.0131181	0.000577085	-0.0701527	0.0250392	-0.0951919	0.742037	0.840788	0.880929	Additive	9614	2224	2266	788	1964	382	1.19568	(1.1, 1.29)	0.647254	(0.59, 0.71)	1.30352	(1.16, 1.46)	0.0287971	(0.02, 0.04)	-0.0742941	(-0.09, -0.06)	0.0394259	(0.02, 0.06)	0.625595	(0.614, 0.6371)	0.282631	(0.2588, 0.3064)	0.288665	(0.2652, 0.3121)	0.803109
rs1805087	1	237048500	efficacy	G	3	2224	9614	0.18787	788	2266	0.258022	382	1964	0.16283	0.00497238	0.0131181	0.000577085	0.0701527	-0.0250392	0.0951919	0.923189	0.646565	0.907487	Dominant	2007	3912	692	835	349	824	0.817606	(0.74, 0.9)	1.66593	(1.49, 1.86)	0.744928	(0.65, 0.85)	-0.046478	(-0.07, -0.02)	0.120971	(0.09, 0.15)	-0.0649488	(-0.09, -0.04)	0.425339	(0.4008, 0.4499)	0.629771	(0.6136, 0.646)	0.591252	(0.5737, 0.6088)	0.353637
rs1805087	1	237048500	efficacy	A	3	2224	9614	0.81213	788	2266	0.741978	382	1964	0.83717	0.00497238	0.0131181	0.000577085	-0.0701527	0.0250392	-0.0951919	0.742037	0.840788	0.880929	Recessive	3912	2007	835	692	824	349	1.22308	(1.11, 1.34)	0.600266	(0.54, 0.67)	1.34241	(1.17, 1.53)	0.046478	(0.02, 0.07)	-0.120971	(-0.15, -0.09)	0.0649488	(0.04, 0.09)	0.574661	(0.5565, 0.5928)	0.370229	(0.3427, 0.3978)	0.408748	(0.3834, 0.4341)	0.646363
rs1805087	1	237048500	efficacy	A	3	2224	9614	0.81213	788	2266	0.741978	382	1964	0.83717	0.00497238	0.0131181	0.000577085	-0.0701527	0.0250392	-0.0951919	0.742037	0.840788	0.880929	Recessive	3912	2007	835	692	824	349	1.22308	(1.11, 1.34)	0.600266	(0.54, 0.67)	1.34241	(1.17, 1.53)	0.046478	(0.02, 0.07)	-0.120971	(-0.15, -0.09)	0.0649488	(0.04, 0.09)	0.574661	(0.5565, 0.5928)	0.370229	(0.3427, 0.3978)	0.408748	(0.3834, 0.4341)	0.646363
rs1805087	1	237048500	efficacy	G	3	2224	9614	0.18787	788	2266	0.258022	382	1964	0.16283	0.00497238	0.0131181	0.000577085	0.0701527	-0.0250392	0.0951919	0.923189	0.646565	0.907487	Dominant	2007	3912	692	835	349	824	0.817606	(0.74, 0.9)	1.66593	(1.49, 1.86)	0.744928	(0.65, 0.85)	-0.046478	(-0.07, -0.02)	0.120971	(0.09, 0.15)	-0.0649488	(-0.09, -0.04)	0.425339	(0.4008, 0.4499)	0.629771	(0.6136, 0.646)	0.591252	(0.5737, 0.6088)	0.353637
rs1805087	1	237048500	efficacy	G	3	2224	9614	0.18787	788	2266	0.258022	382	1964	0.16283	0.00497238	0.0131181	0.000577085	0.0701527	-0.0250392	0.0951919	0.923189	0.646565	0.907487	Dominant	2007	3912	692	835	349	824	0.817606	(0.74, 0.9)	1.66593	(1.49, 1.86)	0.744928	(0.65, 0.85)	-0.046478	(-0.07, -0.02)	0.120971	(0.09, 0.15)	-0.0649488	(-0.09, -0.04)	0.425339	(0.4008, 0.4499)	0.629771	(0.6136, 0.646)	0.591252	(0.5737, 0.6088)	0.353637
rs1816702	4	154609523	efficacy	A	3	1311	10529	0.110726	1236	1818	0.404715	356	1992	0.151618	0.0993784	0.0757307	0.00222717	0.293989	0.040892	0.253097	0.227325	0.186107	0.782307	Dominant	1234	4686	977	550	319	855	0.285486	(0.26, 0.31)	6.33795	(5.63, 7.14)	0.883559	(0.77, 1.01)	-0.271376	(-0.29, -0.25)	0.420899	(0.39, 0.45)	-0.0251775	(-0.05, 0)	0.306113	(0.2743, 0.3379)	0.756061	(0.7441, 0.7681)	0.644357	(0.6287, 0.66)	0.293469
rs1871450	10	73772014	efficacy	A	3	5592	6250	0.472218	890	2164	0.291421	905	1441	0.385763	0.0216752	0.00985455	0.00415559	-0.180796	-0.0864545	-0.0943419	0.357217	0.84303	0.669643	Additive	5592	6250	890	2164	905	1441	1.79692	(1.68, 1.92)	0.486858	(0.45, 0.53)	0.815226	(0.75, 0.89)	0.13981	(0.12, 0.16)	-0.166501	(-0.18, -0.15)	-0.0493874	(-0.07, -0.03)	0.533407	(0.5194, 0.5474)	0.49768	(0.4827, 0.5127)	0.540483	(0.5267, 0.5542)	0.428431
rs1883112	22	37256846	efficacy	A	3	5163	6669	0.436359	481	2571	0.157602	1259	1089	0.536201	0.0538067	0.161292	0.00555856	-0.278757	0.099842	-0.378599	0.147072	0.120203	0.65423	Recessive	1131	4785	44	1482	340	834	1.42557	(1.26, 1.62)	0.11341	(0.08, 0.15)	2.17438	(1.89, 2.5)	0.0489542	(0.03, 0.07)	-0.178642	(-0.19, -0.17)	0.131721	(0.1, 0.16)	0.40007	(0.3742, 0.4259)	0.657266	(0.642, 0.6725)	0.766829	(0.7552, 0.7785)	0.175836
rs1883322	6	35369806	efficacy	G	3	2938	8906	0.248058	1788	1264	0.585845	572	1776	0.243612	0.0858133	0.116988	1.46647e-05	0.337787	-0.0044465	0.342234	0.163285	0.120203	0.986689	Additive	2938	8906	1788	1264	572	1776	0.424943	(0.4, 0.45)	4.30493	(3.97, 4.67)	0.693075	(0.63, 0.77)	-0.188979	(-0.2, -0.17)	0.338523	(0.32, 0.36)	-0.0736548	(-0.09, -0.05)	0.346671	(0.3262, 0.3672)	0.72315	(0.7139, 0.7324)	0.622941	(0.6113, 0.6346)	0.307237
rs1934341	1	240721552	efficacy	A	3	3709	8119	0.313578	588	2456	0.193167	654	1690	0.27901	0.011488	0.0102109	0.000774106	-0.120411	-0.0345677	-0.0858434	0.566974	0.857686	0.880929	Additive	3709	8119	588	2456	654	1690	1.52497	(1.42, 1.64)	0.538256	(0.49, 0.59)	0.952371	(0.86, 1.05)	0.0830657	(0.07, 0.1)	-0.114694	(-0.13, -0.1)	-0.00992198	(-0.03, 0.01)	0.456262	(0.44, 0.4726)	0.603915	(0.5918, 0.616)	0.652242	(0.6413, 0.6631)	0.287581
rs1946518	11	112035458	efficacy	A	3	4833	7007	0.408193	1071	1979	0.351148	1036	1312	0.441227	0.002215	0.00838017	0.000621351	-0.057045	0.033034	-0.090079	0.758151	0.846386	0.838435	Additive	4833	7007	1071	1979	1036	1312	1.07733	(1.01, 1.15)	0.767098	(0.71, 0.83)	1.20184	(1.1, 1.31)	0.0178628	(0, 0.03)	-0.0625119	(-0.08, -0.04)	0.0447189	(0.02, 0.07)	0.471284	(0.4555, 0.4871)	0.544727	(0.5311, 0.5584)	0.58139	(0.5687, 0.5941)	0.402599
rs1967309	16	4065583	efficacy	A	3	4875	6955	0.412088	2033	1011	0.667871	1301	1047	0.554089	0.0428135	0.013486	0.0113333	0.255783	0.142001	0.113783	0.327528	0.583366	0.380075	Recessive	1012	4903	672	850	346	828	0.340222	(0.31, 0.38)	3.33642	(2.97, 3.75)	1.42757	(1.24, 1.64)	-0.206506	(-0.23, -0.19)	0.24996	(0.22, 0.28)	0.0682835	(0.04, 0.1)	0.312391	(0.2811, 0.3437)	0.743584	(0.7312, 0.756)	0.70828	(0.6947, 0.7218)	0.235745
rs1967309	16	4065583	efficacy	A	3	4875	6955	0.412088	2033	1011	0.667871	1301	1047	0.554089	0.0428135	0.013486	0.0113333	0.255783	0.142001	0.113783	0.327528	0.583366	0.380075	Recessive	1012	4903	672	850	346	828	0.340222	(0.31, 0.38)	3.33642	(2.97, 3.75)	1.42757	(1.24, 1.64)	-0.206506	(-0.23, -0.19)	0.24996	(0.22, 0.28)	0.0682835	(0.04, 0.1)	0.312391	(0.2811, 0.3437)	0.743584	(0.7312, 0.756)	0.70828	(0.6947, 0.7218)	0.235745
rs2010851	12	1756642	efficacy	C	3	3634	8198	0.307133	1280	1772	0.419397	618	1726	0.263652	0.00928951	0.026137	0.00124263	0.112264	-0.0434813	0.155745	0.793952	0.413915	0.870483	Recessive	514	5402	275	1251	87	1085	0.614006	(0.53, 0.71)	2.37271	(2.03, 2.77)	0.67613	(0.54, 0.85)	-0.0472904	(-0.06, -0.03)	0.0954185	(0.08, 0.12)	-0.0317878	(-0.05, -0.02)	0.330857	(0.3008, 0.3609)	0.785001	(0.7739, 0.7961)	0.782447	(0.7713, 0.7936)	0.101695
rs2016520	6	35378778	efficacy	G	3	2392	9454	0.201925	908	2142	0.297705	432	1916	0.183986	0.00866166	0.0170311	0.000278746	0.0957802	-0.0179383	0.113719	0.850401	0.583366	0.927325	Additive	2392	9454	908	2142	432	1916	0.766219	(0.71, 0.83)	1.70672	(1.56, 1.86)	0.792287	(0.71, 0.89)	-0.0463154	(-0.06, -0.03)	0.0987476	(0.08, 0.12)	-0.0375496	(-0.05, -0.02)	0.374043	(0.3547, 0.3934)	0.712016	(0.7025, 0.7215)	0.697518	(0.6877, 0.7073)	0.216423
rs2032582	7	87160618	efficacy	C	3	5344	6466	0.547502	274	2774	0.910105	1008	1326	0.568123	0.0911746	0.158289	0.000236822	0.362603	0.0206213	0.341982	0.121038	0.120203	0.880929	Recessive	1754	4151	1265	259	386	781	0.266172	(0.24, 0.29)	11.2564	(9.76, 12.99)	0.721958	(0.63, 0.82)	-0.31649	(-0.34, -0.29)	0.527451	(0.51, 0.55)	-0.0756178	(-0.1, -0.05)	0.325035	(0.2946, 0.3555)	0.720917	(0.7078, 0.7341)	0.557934	(0.5391, 0.5768)	0.396114
rs2032582	7	87160618	efficacy	A	3	5344	6466	0.452498	274	2774	0.089895	1008	1326	0.431877	0.0911746	0.158289	0.000236822	-0.362603	-0.0206213	-0.341982	0.100584	0.120203	0.907487	Dominant	4151	1754	259	1265	781	386	3.75696	(3.41, 4.13)	0.0888382	(0.08, 0.1)	1.38512	(1.21, 1.58)	0.31649	(0.29, 0.34)	-0.527451	(-0.55, -0.51)	0.0756178	(0.05, 0.1)	0.674965	(0.6603, 0.6896)	0.279083	(0.2451, 0.3131)	0.442066	(0.4183, 0.4658)	0.603886
rs2032582	7	87160618	efficacy	A	3	5344	6466	0.452498	274	2774	0.089895	1008	1326	0.431877	0.0911746	0.158289	0.000236822	-0.362603	-0.0206213	-0.341982	0.100584	0.120203	0.907487	Additive	5344	6466	274	2774	1008	1326	2.64318	(2.46, 2.84)	0.121166	(0.11, 0.14)	1.25028	(1.14, 1.37)	0.214296	(0.2, 0.23)	-0.3592	(-0.37, -0.35)	0.0537638	(0.03, 0.08)	0.549325	(0.5358, 0.5629)	0.469172	(0.4533, 0.4851)	0.596091	(0.5838, 0.6084)	0.385412
rs2032582	7	87160618	efficacy	A	3	5344	6466	0.452498	274	2774	0.089895	1008	1326	0.431877	0.0911746	0.158289	0.000236822	-0.362603	-0.0206213	-0.341982	0.100584	0.120203	0.907487	Dominant	4151	1754	259	1265	781	386	3.75696	(3.41, 4.13)	0.0888382	(0.08, 0.1)	1.38512	(1.21, 1.58)	0.31649	(0.29, 0.34)	-0.527451	(-0.55, -0.51)	0.0756178	(0.05, 0.1)	0.674965	(0.6603, 0.6896)	0.279083	(0.2451, 0.3131)	0.442066	(0.4183, 0.4658)	0.603886
rs2032582	7	87160618	efficacy	C	3	5344	6466	0.547502	274	2774	0.910105	1008	1326	0.568123	0.0911746	0.158289	0.000236822	0.362603	0.0206213	0.341982	0.121038	0.120203	0.880929	Additive	6466	5344	2774	274	1326	1008	0.378332	(0.35, 0.41)	8.25311	(7.26, 9.38)	0.799821	(0.73, 0.87)	-0.214296	(-0.23, -0.2)	0.3592	(0.35, 0.37)	-0.0537638	(-0.08, -0.03)	0.450675	(0.4342, 0.4672)	0.530828	(0.5168, 0.5449)	0.403909	(0.3857, 0.4221)	0.614588
rs2032582	7	87160618	efficacy	A	3	5344	6466	0.452498	274	2774	0.089895	1008	1326	0.431877	0.0911746	0.158289	0.000236822	-0.362603	-0.0206213	-0.341982	0.100584	0.120203	0.907487	Additive	5344	6466	274	2774	1008	1326	2.64318	(2.46, 2.84)	0.121166	(0.11, 0.14)	1.25028	(1.14, 1.37)	0.214296	(0.2, 0.23)	-0.3592	(-0.37, -0.35)	0.0537638	(0.03, 0.08)	0.549325	(0.5358, 0.5629)	0.469172	(0.4533, 0.4851)	0.596091	(0.5838, 0.6084)	0.385412
rs2032582	7	87160618	efficacy	C	3	5344	6466	0.547502	274	2774	0.910105	1008	1326	0.568123	0.0911746	0.158289	0.000236822	0.362603	0.0206213	0.341982	0.121038	0.120203	0.880929	Additive	6466	5344	2774	274	1326	1008	0.378332	(0.35, 0.41)	8.25311	(7.26, 9.38)	0.799821	(0.73, 0.87)	-0.214296	(-0.23, -0.2)	0.3592	(0.35, 0.37)	-0.0537638	(-0.08, -0.03)	0.450675	(0.4342, 0.4672)	0.530828	(0.5168, 0.5449)	0.403909	(0.3857, 0.4221)	0.614588
rs2032582	7	87160618	efficacy	A	3	5344	6466	0.452498	274	2774	0.089895	1008	1326	0.431877	0.0911746	0.158289	0.000236822	-0.362603	-0.0206213	-0.341982	0.100584	0.120203	0.907487	Additive	5344	6466	274	2774	1008	1326	2.64318	(2.46, 2.84)	0.121166	(0.11, 0.14)	1.25028	(1.14, 1.37)	0.214296	(0.2, 0.23)	-0.3592	(-0.37, -0.35)	0.0537638	(0.03, 0.08)	0.549325	(0.5358, 0.5629)	0.469172	(0.4533, 0.4851)	0.596091	(0.5838, 0.6084)	0.385412
rs2032582	7	87160618	efficacy	A	3	5344	6466	0.452498	274	2774	0.089895	1008	1326	0.431877	0.0911746	0.158289	0.000236822	-0.362603	-0.0206213	-0.341982	0.100584	0.120203	0.907487	Recessive	1193	4712	15	1509	227	940	2.56217	(2.21, 2.97)	0.0395654	(0.02, 0.07)	1.24363	(1.06, 1.46)	0.112103	(0.1, 0.13)	-0.190949	(-0.2, -0.18)	0.0319098	(0.01, 0.06)	0.423685	(0.399, 0.4483)	0.65926	(0.6441, 0.6745)	0.750116	(0.7379, 0.7623)	0.166938
rs2032582	7	87160618	efficacy	A	3	5344	6466	0.452498	274	2774	0.089895	1008	1326	0.431877	0.0911746	0.158289	0.000236822	-0.362603	-0.0206213	-0.341982	0.100584	0.120203	0.907487	Recessive	1193	4712	15	1509	227	940	2.56217	(2.21, 2.97)	0.0395654	(0.02, 0.07)	1.24363	(1.06, 1.46)	0.112103	(0.1, 0.13)	-0.190949	(-0.2, -0.18)	0.0319098	(0.01, 0.06)	0.423685	(0.399, 0.4483)	0.65926	(0.6441, 0.6745)	0.750116	(0.7379, 0.7623)	0.166938
rs2032582	7	87160618	efficacy	A	3	5344	6466	0.452498	274	2774	0.089895	1008	1326	0.431877	0.0911746	0.158289	0.000236822	-0.362603	-0.0206213	-0.341982	0.100584	0.120203	0.907487	Dominant	4151	1754	259	1265	781	386	3.75696	(3.41, 4.13)	0.0888382	(0.08, 0.1)	1.38512	(1.21, 1.58)	0.31649	(0.29, 0.34)	-0.527451	(-0.55, -0.51)	0.0756178	(0.05, 0.1)	0.674965	(0.6603, 0.6896)	0.279083	(0.2451, 0.3131)	0.442066	(0.4183, 0.4658)	0.603886
rs2032582	7	87160618	efficacy	C	3	5344	6466	0.547502	274	2774	0.910105	1008	1326	0.568123	0.0911746	0.158289	0.000236822	0.362603	0.0206213	0.341982	0.121038	0.120203	0.880929	Additive	6466	5344	2774	274	1326	1008	0.378332	(0.35, 0.41)	8.25311	(7.26, 9.38)	0.799821	(0.73, 0.87)	-0.214296	(-0.23, -0.2)	0.3592	(0.35, 0.37)	-0.0537638	(-0.08, -0.03)	0.450675	(0.4342, 0.4672)	0.530828	(0.5168, 0.5449)	0.403909	(0.3857, 0.4221)	0.614588
rs2032582	7	87160618	efficacy	A	3	5344	6466	0.452498	274	2774	0.089895	1008	1326	0.431877	0.0911746	0.158289	0.000236822	-0.362603	-0.0206213	-0.341982	0.100584	0.120203	0.907487	Recessive	1193	4712	15	1509	227	940	2.56217	(2.21, 2.97)	0.0395654	(0.02, 0.07)	1.24363	(1.06, 1.46)	0.112103	(0.1, 0.13)	-0.190949	(-0.2, -0.18)	0.0319098	(0.01, 0.06)	0.423685	(0.399, 0.4483)	0.65926	(0.6441, 0.6745)	0.750116	(0.7379, 0.7623)	0.166938
rs2032582	7	87160618	efficacy	C	3	5344	6466	0.547502	274	2774	0.910105	1008	1326	0.568123	0.0911746	0.158289	0.000236822	0.362603	0.0206213	0.341982	0.121038	0.120203	0.880929	Additive	6466	5344	2774	274	1326	1008	0.378332	(0.35, 0.41)	8.25311	(7.26, 9.38)	0.799821	(0.73, 0.87)	-0.214296	(-0.23, -0.2)	0.3592	(0.35, 0.37)	-0.0537638	(-0.08, -0.03)	0.450675	(0.4342, 0.4672)	0.530828	(0.5168, 0.5449)	0.403909	(0.3857, 0.4221)	0.614588
rs2032582	7	87160618	efficacy	A	3	5344	6466	0.452498	274	2774	0.089895	1008	1326	0.431877	0.0911746	0.158289	0.000236822	-0.362603	-0.0206213	-0.341982	0.100584	0.120203	0.907487	Additive	5344	6466	274	2774	1008	1326	2.64318	(2.46, 2.84)	0.121166	(0.11, 0.14)	1.25028	(1.14, 1.37)	0.214296	(0.2, 0.23)	-0.3592	(-0.37, -0.35)	0.0537638	(0.03, 0.08)	0.549325	(0.5358, 0.5629)	0.469172	(0.4533, 0.4851)	0.596091	(0.5838, 0.6084)	0.385412
rs2032582	7	87160618	efficacy	A	3	5344	6466	0.452498	274	2774	0.089895	1008	1326	0.431877	0.0911746	0.158289	0.000236822	-0.362603	-0.0206213	-0.341982	0.100584	0.120203	0.907487	Additive	5344	6466	274	2774	1008	1326	2.64318	(2.46, 2.84)	0.121166	(0.11, 0.14)	1.25028	(1.14, 1.37)	0.214296	(0.2, 0.23)	-0.3592	(-0.37, -0.35)	0.0537638	(0.03, 0.08)	0.549325	(0.5358, 0.5629)	0.469172	(0.4533, 0.4851)	0.596091	(0.5838, 0.6084)	0.385412
rs2032582	7	87160618	efficacy	A	3	5344	6466	0.452498	274	2774	0.089895	1008	1326	0.431877	0.0911746	0.158289	0.000236822	-0.362603	-0.0206213	-0.341982	0.100584	0.120203	0.907487	Recessive	1193	4712	15	1509	227	940	2.56217	(2.21, 2.97)	0.0395654	(0.02, 0.07)	1.24363	(1.06, 1.46)	0.112103	(0.1, 0.13)	-0.190949	(-0.2, -0.18)	0.0319098	(0.01, 0.06)	0.423685	(0.399, 0.4483)	0.65926	(0.6441, 0.6745)	0.750116	(0.7379, 0.7623)	0.166938
rs2032582	7	87160618	efficacy	C	3	5344	6466	0.547502	274	2774	0.910105	1008	1326	0.568123	0.0911746	0.158289	0.000236822	0.362603	0.0206213	0.341982	0.121038	0.120203	0.880929	Recessive	1754	4151	1265	259	386	781	0.266172	(0.24, 0.29)	11.2564	(9.76, 12.99)	0.721958	(0.63, 0.82)	-0.31649	(-0.34, -0.29)	0.527451	(0.51, 0.55)	-0.0756178	(-0.1, -0.05)	0.325035	(0.2946, 0.3555)	0.720917	(0.7078, 0.7341)	0.557934	(0.5391, 0.5768)	0.396114
rs2032582	7	87160618	efficacy	C	3	5344	6466	0.547502	274	2774	0.910105	1008	1326	0.568123	0.0911746	0.158289	0.000236822	0.362603	0.0206213	0.341982	0.121038	0.120203	0.880929	Recessive	1754	4151	1265	259	386	781	0.266172	(0.24, 0.29)	11.2564	(9.76, 12.99)	0.721958	(0.63, 0.82)	-0.31649	(-0.34, -0.29)	0.527451	(0.51, 0.55)	-0.0756178	(-0.1, -0.05)	0.325035	(0.2946, 0.3555)	0.720917	(0.7078, 0.7341)	0.557934	(0.5391, 0.5768)	0.396114
rs2032582	7	87160618	efficacy	A	3	5344	6466	0.452498	274	2774	0.089895	1008	1326	0.431877	0.0911746	0.158289	0.000236822	-0.362603	-0.0206213	-0.341982	0.100584	0.120203	0.907487	Dominant	4151	1754	259	1265	781	386	3.75696	(3.41, 4.13)	0.0888382	(0.08, 0.1)	1.38512	(1.21, 1.58)	0.31649	(0.29, 0.34)	-0.527451	(-0.55, -0.51)	0.0756178	(0.05, 0.1)	0.674965	(0.6603, 0.6896)	0.279083	(0.2451, 0.3131)	0.442066	(0.4183, 0.4658)	0.603886
rs2032582	7	87160618	efficacy	C	3	5344	6466	0.547502	274	2774	0.910105	1008	1326	0.568123	0.0911746	0.158289	0.000236822	0.362603	0.0206213	0.341982	0.121038	0.120203	0.880929	Additive	6466	5344	2774	274	1326	1008	0.378332	(0.35, 0.41)	8.25311	(7.26, 9.38)	0.799821	(0.73, 0.87)	-0.214296	(-0.23, -0.2)	0.3592	(0.35, 0.37)	-0.0537638	(-0.08, -0.03)	0.450675	(0.4342, 0.4672)	0.530828	(0.5168, 0.5449)	0.403909	(0.3857, 0.4221)	0.614588
rs2032582	7	87160618	efficacy	A	3	5344	6466	0.452498	274	2774	0.089895	1008	1326	0.431877	0.0911746	0.158289	0.000236822	-0.362603	-0.0206213	-0.341982	0.100584	0.120203	0.907487	Recessive	1193	4712	15	1509	227	940	2.56217	(2.21, 2.97)	0.0395654	(0.02, 0.07)	1.24363	(1.06, 1.46)	0.112103	(0.1, 0.13)	-0.190949	(-0.2, -0.18)	0.0319098	(0.01, 0.06)	0.423685	(0.399, 0.4483)	0.65926	(0.6441, 0.6745)	0.750116	(0.7379, 0.7623)	0.166938
rs2032582	7	87160618	efficacy	A	3	5344	6466	0.452498	274	2774	0.089895	1008	1326	0.431877	0.0911746	0.158289	0.000236822	-0.362603	-0.0206213	-0.341982	0.100584	0.120203	0.907487	Dominant	4151	1754	259	1265	781	386	3.75696	(3.41, 4.13)	0.0888382	(0.08, 0.1)	1.38512	(1.21, 1.58)	0.31649	(0.29, 0.34)	-0.527451	(-0.55, -0.51)	0.0756178	(0.05, 0.1)	0.674965	(0.6603, 0.6896)	0.279083	(0.2451, 0.3131)	0.442066	(0.4183, 0.4658)	0.603886
rs2032582	7	87160618	efficacy	C	3	5344	6466	0.547502	274	2774	0.910105	1008	1326	0.568123	0.0911746	0.158289	0.000236822	0.362603	0.0206213	0.341982	0.121038	0.120203	0.880929	Recessive	1754	4151	1265	259	386	781	0.266172	(0.24, 0.29)	11.2564	(9.76, 12.99)	0.721958	(0.63, 0.82)	-0.31649	(-0.34, -0.29)	0.527451	(0.51, 0.55)	-0.0756178	(-0.1, -0.05)	0.325035	(0.2946, 0.3555)	0.720917	(0.7078, 0.7341)	0.557934	(0.5391, 0.5768)	0.396114
rs2032582	7	87160618	efficacy	A	3	5344	6466	0.452498	274	2774	0.089895	1008	1326	0.431877	0.0911746	0.158289	0.000236822	-0.362603	-0.0206213	-0.341982	0.100584	0.120203	0.907487	Additive	5344	6466	274	2774	1008	1326	2.64318	(2.46, 2.84)	0.121166	(0.11, 0.14)	1.25028	(1.14, 1.37)	0.214296	(0.2, 0.23)	-0.3592	(-0.37, -0.35)	0.0537638	(0.03, 0.08)	0.549325	(0.5358, 0.5629)	0.469172	(0.4533, 0.4851)	0.596091	(0.5838, 0.6084)	0.385412
rs2032582	7	87160618	efficacy	A	3	5344	6466	0.452498	274	2774	0.089895	1008	1326	0.431877	0.0911746	0.158289	0.000236822	-0.362603	-0.0206213	-0.341982	0.100584	0.120203	0.907487	Dominant	4151	1754	259	1265	781	386	3.75696	(3.41, 4.13)	0.0888382	(0.08, 0.1)	1.38512	(1.21, 1.58)	0.31649	(0.29, 0.34)	-0.527451	(-0.55, -0.51)	0.0756178	(0.05, 0.1)	0.674965	(0.6603, 0.6896)	0.279083	(0.2451, 0.3131)	0.442066	(0.4183, 0.4658)	0.603886
rs2032582	7	87160618	efficacy	A	3	5344	6466	0.452498	274	2774	0.089895	1008	1326	0.431877	0.0911746	0.158289	0.000236822	-0.362603	-0.0206213	-0.341982	0.100584	0.120203	0.907487	Dominant	4151	1754	259	1265	781	386	3.75696	(3.41, 4.13)	0.0888382	(0.08, 0.1)	1.38512	(1.21, 1.58)	0.31649	(0.29, 0.34)	-0.527451	(-0.55, -0.51)	0.0756178	(0.05, 0.1)	0.674965	(0.6603, 0.6896)	0.279083	(0.2451, 0.3131)	0.442066	(0.4183, 0.4658)	0.603886
rs2032582	7	87160618	efficacy	C	3	5344	6466	0.547502	274	2774	0.910105	1008	1326	0.568123	0.0911746	0.158289	0.000236822	0.362603	0.0206213	0.341982	0.121038	0.120203	0.880929	Recessive	1754	4151	1265	259	386	781	0.266172	(0.24, 0.29)	11.2564	(9.76, 12.99)	0.721958	(0.63, 0.82)	-0.31649	(-0.34, -0.29)	0.527451	(0.51, 0.55)	-0.0756178	(-0.1, -0.05)	0.325035	(0.2946, 0.3555)	0.720917	(0.7078, 0.7341)	0.557934	(0.5391, 0.5768)	0.396114
rs2032582	7	87160618	efficacy	C	3	5344	6466	0.547502	274	2774	0.910105	1008	1326	0.568123	0.0911746	0.158289	0.000236822	0.362603	0.0206213	0.341982	0.121038	0.120203	0.880929	Recessive	1754	4151	1265	259	386	781	0.266172	(0.24, 0.29)	11.2564	(9.76, 12.99)	0.721958	(0.63, 0.82)	-0.31649	(-0.34, -0.29)	0.527451	(0.51, 0.55)	-0.0756178	(-0.1, -0.05)	0.325035	(0.2946, 0.3555)	0.720917	(0.7078, 0.7341)	0.557934	(0.5391, 0.5768)	0.396114
rs2032582	7	87160618	efficacy	A	3	5344	6466	0.452498	274	2774	0.089895	1008	1326	0.431877	0.0911746	0.158289	0.000236822	-0.362603	-0.0206213	-0.341982	0.100584	0.120203	0.907487	Additive	5344	6466	274	2774	1008	1326	2.64318	(2.46, 2.84)	0.121166	(0.11, 0.14)	1.25028	(1.14, 1.37)	0.214296	(0.2, 0.23)	-0.3592	(-0.37, -0.35)	0.0537638	(0.03, 0.08)	0.549325	(0.5358, 0.5629)	0.469172	(0.4533, 0.4851)	0.596091	(0.5838, 0.6084)	0.385412
rs2032582	7	87160618	efficacy	A	3	5344	6466	0.452498	274	2774	0.089895	1008	1326	0.431877	0.0911746	0.158289	0.000236822	-0.362603	-0.0206213	-0.341982	0.100584	0.120203	0.907487	Dominant	4151	1754	259	1265	781	386	3.75696	(3.41, 4.13)	0.0888382	(0.08, 0.1)	1.38512	(1.21, 1.58)	0.31649	(0.29, 0.34)	-0.527451	(-0.55, -0.51)	0.0756178	(0.05, 0.1)	0.674965	(0.6603, 0.6896)	0.279083	(0.2451, 0.3131)	0.442066	(0.4183, 0.4658)	0.603886
rs2032582	7	87160618	efficacy	A	3	5344	6466	0.452498	274	2774	0.089895	1008	1326	0.431877	0.0911746	0.158289	0.000236822	-0.362603	-0.0206213	-0.341982	0.100584	0.120203	0.907487	Recessive	1193	4712	15	1509	227	940	2.56217	(2.21, 2.97)	0.0395654	(0.02, 0.07)	1.24363	(1.06, 1.46)	0.112103	(0.1, 0.13)	-0.190949	(-0.2, -0.18)	0.0319098	(0.01, 0.06)	0.423685	(0.399, 0.4483)	0.65926	(0.6441, 0.6745)	0.750116	(0.7379, 0.7623)	0.166938
rs2032582	7	87160618	efficacy	C	3	5344	6466	0.547502	274	2774	0.910105	1008	1326	0.568123	0.0911746	0.158289	0.000236822	0.362603	0.0206213	0.341982	0.121038	0.120203	0.880929	Additive	6466	5344	2774	274	1326	1008	0.378332	(0.35, 0.41)	8.25311	(7.26, 9.38)	0.799821	(0.73, 0.87)	-0.214296	(-0.23, -0.2)	0.3592	(0.35, 0.37)	-0.0537638	(-0.08, -0.03)	0.450675	(0.4342, 0.4672)	0.530828	(0.5168, 0.5449)	0.403909	(0.3857, 0.4221)	0.614588
rs2032582	7	87160618	efficacy	C	3	5344	6466	0.547502	274	2774	0.910105	1008	1326	0.568123	0.0911746	0.158289	0.000236822	0.362603	0.0206213	0.341982	0.121038	0.120203	0.880929	Recessive	1754	4151	1265	259	386	781	0.266172	(0.24, 0.29)	11.2564	(9.76, 12.99)	0.721958	(0.63, 0.82)	-0.31649	(-0.34, -0.29)	0.527451	(0.51, 0.55)	-0.0756178	(-0.1, -0.05)	0.325035	(0.2946, 0.3555)	0.720917	(0.7078, 0.7341)	0.557934	(0.5391, 0.5768)	0.396114
rs2032583	7	87160561	efficacy	G	3	1531	10291	0.129504	506	2540	0.16612	266	2080	0.113384	0.00184711	0.00557182	0.000324181	0.0366152	-0.0161198	0.052735	0.997008	0.796286	0.942133	Recessive	84	5827	38	1485	12	1161	0.762876	(0.54, 1.09)	1.86268	(1.27, 2.72)	0.619477	(0.34, 1.12)	-0.0043352	(-0.01, 0)	0.0113991	(0, 0.02)	-0.00618091	(-0.01, 0)	0.317184	(0.2862, 0.3482)	0.816312	(0.8063, 0.8263)	0.850935	(0.8421, 0.8598)	0.0155687
rs2032583	7	87160561	efficacy	G	3	1531	10291	0.129504	506	2540	0.16612	266	2080	0.113384	0.00184711	0.00557182	0.000324181	0.0366152	-0.0161198	0.052735	0.997008	0.796286	0.942133	Dominant	1447	4464	468	1055	254	919	0.886246	(0.8, 0.98)	1.40383	(1.24, 1.59)	0.796544	(0.69, 0.92)	-0.0230063	(-0.04, 0)	0.0671697	(0.04, 0.09)	-0.0410614	(-0.07, -0.02)	0.397467	(0.3715, 0.4235)	0.679796	(0.6653, 0.6943)	0.670733	(0.6559, 0.6855)	0.252004
rs20455	6	39325078	efficacy	G	3	4266	7568	0.360487	2409	641	0.789836	930	1414	0.396758	0.121426	0.160986	0.000781924	0.429349	0.0362709	0.393078	0.100584	0.109777	0.811678	Recessive	774	5143	953	572	185	987	0.206171	(0.19, 0.23)	10.6497	(9.41, 12.06)	0.620267	(0.52, 0.73)	-0.291141	(-0.31, -0.27)	0.489638	(0.46, 0.52)	-0.0742114	(-0.1, -0.05)	0.270838	(0.2362, 0.3055)	0.822266	(0.8124, 0.8321)	0.684932	(0.6706, 0.6993)	0.221964
rs2069502	12	58144665	efficacy	G	3	3677	8167	0.689547	284	2770	0.907007	670	1672	0.71392	0.0394841	0.062927	0.000385245	0.21746	0.0243723	0.193087	0.468188	0.283129	0.880929	Recessive	2825	3097	1267	260	589	582	0.41382	(0.38, 0.46)	5.25133	(4.56, 6.05)	0.830248	(0.73, 0.94)	-0.210882	(-0.23, -0.19)	0.348412	(0.33, 0.37)	-0.0463466	(-0.08, -0.02)	0.425406	(0.4009, 0.4499)	0.573782	(0.5556, 0.592)	0.457773	(0.4348, 0.4807)	0.543039
rs2070296	10	33552695	efficacy	A	3	1864	9976	0.157432	889	2161	0.291475	423	1923	0.180307	0.0194188	0.0165033	0.000534079	0.134043	0.0228745	0.111169	0.746482	0.592476	0.880929	Additive	1864	9976	889	2161	423	1923	0.581623	(0.54, 0.63)	2.14038	(1.96, 2.34)	0.969764	(0.86, 1.09)	-0.0857106	(-0.1, -0.07)	0.13026	(0.11, 0.15)	-0.00458228	(-0.02, 0.01)	0.345092	(0.3245, 0.3657)	0.741935	(0.7331, 0.7507)	0.728707	(0.7196, 0.7378)	0.184265
rs2070995	21	39086965	efficacy	A	3	2512	9340	0.211947	120	2934	0.0392927	435	1913	0.185264	0.0333999	0.0567984	0.000597476	-0.172655	-0.0266833	-0.145971	0.389673	0.654837	0.899088	Recessive	265	5661	4	1523	42	1132	2.70184	(1.97, 3.71)	0.0581143	(0.02, 0.16)	0.990871	(0.71, 1.38)	0.0276875	(0.02, 0.03)	-0.0406199	(-0.05, -0.04)	-0.000317721	(-0.01, 0.01)	0.338472	(0.309, 0.368)	0.787875	(0.7769, 0.7988)	0.837603	(0.8283, 0.8469)	0.0360496
rs2071197	20	43030435	efficacy	A	3	1256	10594	0.105992	97	2955	0.0317824	633	1713	0.269821	0.0108646	0.119057	0.0320956	-0.0742091	0.163829	-0.238039	0.722484	0.297445	0.229536	Additive	1256	10594	97	2955	633	1713	0.758119	(0.69, 0.84)	0.213862	(0.17, 0.26)	3.70046	(3.34, 4.12)	-0.0292437	(-0.04, -0.02)	-0.101283	(-0.11, -0.09)	0.179028	(0.16, 0.2)	0.34346	(0.3228, 0.3641)	0.719156	(0.7098, 0.7285)	0.82224	(0.8153, 0.8292)	0.115144
rs2071197	20	43030435	efficacy	G	3	1256	10594	0.894008	97	2955	0.968218	633	1713	0.730179	0.0108646	0.119057	0.0320956	0.0742091	-0.163829	0.238039	0.923189	0.198792	0.317781	Recessive	4739	1186	1431	95	640	533	1.21166	(1.09, 1.35)	4.81383	(3.88, 5.97)	0.249297	(0.22, 0.28)	0.03251	(0.01, 0.05)	0.179927	(0.16, 0.2)	-0.282467	(-0.31, -0.25)	0.622333	(0.6059, 0.6388)	0.36526	(0.3374, 0.3931)	0.22275	(0.1833, 0.2622)	0.789657
rs2071197	20	43030435	efficacy	A	3	1256	10594	0.105992	97	2955	0.0317824	633	1713	0.269821	0.0108646	0.119057	0.0320956	-0.0742091	0.163829	-0.238039	0.722484	0.297445	0.229536	Additive	1256	10594	97	2955	633	1713	0.758119	(0.69, 0.84)	0.213862	(0.17, 0.26)	3.70046	(3.34, 4.12)	-0.0292437	(-0.04, -0.02)	-0.101283	(-0.11, -0.09)	0.179028	(0.16, 0.2)	0.34346	(0.3228, 0.3641)	0.719156	(0.7098, 0.7285)	0.82224	(0.8153, 0.8292)	0.115144
rs2071303	6	26091336	efficacy	G	3	3828	8016	0.323202	1174	1880	0.384414	986	1358	0.420648	0.00273805	0.00134382	0.00584199	0.0612123	0.0974468	-0.0362346	0.935443	0.981167	0.663195	Dominant	3189	2733	952	575	783	389	0.648325	(0.59, 0.71)	1.30135	(1.16, 1.46)	1.60795	(1.41, 1.83)	-0.10433	(-0.13, -0.08)	0.0635349	(0.04, 0.09)	0.112175	(0.08, 0.14)	0.481731	(0.4598, 0.5036)	0.472567	(0.4503, 0.4949)	0.474539	(0.4523, 0.4968)	0.571163
rs2071427	17	38254492	efficacy	A	3	3202	8638	0.270439	2268	784	0.743119	742	1602	0.316553	0.156654	0.18125	0.00146128	0.47268	0.0461137	0.426566	0.085384	0.072667	0.745749	Additive	3202	8638	2268	784	742	1602	0.293841	(0.27, 0.31)	7.51087	(6.87, 8.21)	0.797806	(0.73, 0.88)	-0.287381	(-0.3, -0.27)	0.465059	(0.45, 0.48)	-0.0507584	(-0.07, -0.03)	0.324205	(0.3027, 0.3458)	0.72569	(0.7165, 0.7349)	0.589696	(0.5772, 0.6021)	0.360408
rs2071427	17	38254492	efficacy	A	3	3202	8638	0.270439	2268	784	0.743119	742	1602	0.316553	0.156654	0.18125	0.00146128	0.47268	0.0461137	0.426566	0.085384	0.072667	0.745749	Recessive	443	5477	840	686	133	1039	0.143396	(0.13, 0.16)	13.852	(12.14, 15.81)	0.614896	(0.5, 0.74)	-0.285806	(-0.31, -0.27)	0.46924	(0.44, 0.49)	-0.0588261	(-0.08, -0.04)	0.251566	(0.2151, 0.288)	0.853562	(0.8448, 0.8623)	0.730564	(0.7177, 0.7434)	0.164307
rs2071427	17	38254492	efficacy	A	3	3202	8638	0.270439	2268	784	0.743119	742	1602	0.316553	0.156654	0.18125	0.00146128	0.47268	0.0461137	0.426566	0.085384	0.072667	0.745749	Additive	3202	8638	2268	784	742	1602	0.293841	(0.27, 0.31)	7.51087	(6.87, 8.21)	0.797806	(0.73, 0.88)	-0.287381	(-0.3, -0.27)	0.465059	(0.45, 0.48)	-0.0507584	(-0.07, -0.03)	0.324205	(0.3027, 0.3458)	0.72569	(0.7165, 0.7349)	0.589696	(0.5772, 0.6021)	0.360408
rs2075685	5	82372665	efficacy	A	3	5574	6258	0.471095	1777	1273	0.582623	796	1550	0.339301	0.00810819	0.058323	0.00969395	0.111528	-0.131794	0.243322	0.795114	0.192653	0.56243	Additive	5574	6258	1777	1273	796	1550	0.977243	(0.92, 1.04)	1.71104	(1.58, 1.85)	0.526123	(0.48, 0.58)	-0.00573936	(-0.02, 0.01)	0.133335	(0.11, 0.15)	-0.154651	(-0.18, -0.13)	0.487404	(0.4721, 0.5027)	0.556362	(0.543, 0.5697)	0.483341	(0.4679, 0.4988)	0.472893
rs2108622	19	15990431	efficacy	A	3	3435	8401	0.290216	289	2761	0.0947541	592	1752	0.25256	0.0331802	0.0447776	0.000962206	-0.195462	-0.0376566	-0.157806	0.306123	0.599786	0.880929	Dominant	2933	2985	275	1250	525	647	2.32994	(2.11, 2.57)	0.23107	(0.2, 0.27)	1.07121	(0.95, 1.21)	0.198981	(0.18, 0.22)	-0.307401	(-0.33, -0.28)	0.0169432	(-0.01, 0.05)	0.56065	(0.542, 0.5793)	0.453511	(0.4303, 0.4767)	0.552525	(0.5335, 0.5715)	0.433314
rs2108622	19	15990431	efficacy	A	3	3435	8401	0.290216	289	2761	0.0947541	592	1752	0.25256	0.0331802	0.0447776	0.000962206	-0.195462	-0.0376566	-0.157806	0.306123	0.599786	0.880929	Dominant	2933	2985	275	1250	525	647	2.32994	(2.11, 2.57)	0.23107	(0.2, 0.27)	1.07121	(0.95, 1.21)	0.198981	(0.18, 0.22)	-0.307401	(-0.33, -0.28)	0.0169432	(-0.01, 0.05)	0.56065	(0.542, 0.5793)	0.453511	(0.4303, 0.4767)	0.552525	(0.5335, 0.5715)	0.433314
rs212091	16	16236650	efficacy	G	3	1851	9977	0.156493	402	2646	0.13189	304	2036	0.129915	0.000767343	8.41844e-06	0.00075525	-0.0246033	-0.0265785	0.00197523	0.873582	0.975982	0.899958	Dominant	1705	4209	378	1146	283	887	1.24589	(1.12, 1.38)	0.845513	(0.74, 0.96)	0.820225	(0.71, 0.95)	0.0429389	(0.02, 0.06)	-0.0326009	(-0.06, -0.01)	-0.0381681	(-0.06, -0.01)	0.434247	(0.4101, 0.4584)	0.63592	(0.6199, 0.6519)	0.654972	(0.6396, 0.6703)	0.274861
rs2162145	8	68660147	efficacy	A	3	2933	8907	0.24772	2304	746	0.75541	633	1711	0.270051	0.184121	0.233386	0.000365532	0.50769	0.0223316	0.485359	0.0553934	0.037169	0.880929	Additive	2933	8907	2304	746	633	1711	0.275475	(0.26, 0.29)	9.19613	(8.4, 10.07)	0.68192	(0.62, 0.75)	-0.296774	(-0.31, -0.28)	0.504	(0.49, 0.52)	-0.0816614	(-0.1, -0.06)	0.312754	(0.2906, 0.3349)	0.749797	(0.7412, 0.7584)	0.596843	(0.5846, 0.6091)	0.340606
rs2177370	10	50838874	efficacy	A	3	4628	7214	0.609188	1556	1498	0.490504	1369	979	0.416951	0.00945554	0.00535456	0.0209132	-0.118683	-0.192237	0.0735537	0.57407	0.74543	0.145105	Additive	7214	4628	1498	1556	979	1369	1.8407	(1.72, 1.96)	0.704682	(0.65, 0.76)	0.507611	(0.46, 0.55)	0.150654	(0.13, 0.17)	-0.0868742	(-0.11, -0.07)	-0.167904	(-0.19, -0.15)	0.587973	(0.5755, 0.6005)	0.434644	(0.4176, 0.4517)	0.415391	(0.3977, 0.4331)	0.561993
rs2189784	19	15959200	efficacy	G	3	4905	6945	0.586076	838	2216	0.725606	811	1537	0.6546	0.0133918	0.00584197	0.00269468	0.13953	0.0685237	0.0710061	0.727593	0.757549	0.669643	Recessive	2035	3890	811	716	496	678	0.557959	(0.51, 0.61)	2.04429	(1.83, 2.29)	1.18397	(1.04, 1.34)	-0.140435	(-0.16, -0.12)	0.174578	(0.15, 0.2)	0.0405763	(0.01, 0.07)	0.397519	(0.3715, 0.4235)	0.62358	(0.6072, 0.64)	0.591468	(0.5739, 0.609)	0.387433
rs2227631	7	100769538	efficacy	G	3	4913	6905	0.415722	2214	840	0.724951	1471	873	0.62756	0.0625238	0.0107565	0.025035	0.309229	0.211838	0.0973912	0.217463	0.643418	0.0364961	Additive	4913	6905	2214	840	1471	873	0.330752	(0.31, 0.35)	3.21124	(2.95, 3.5)	1.8311	(1.67, 2)	-0.266938	(-0.28, -0.25)	0.274167	(0.26, 0.29)	0.148337	(0.13, 0.17)	0.384875	(0.366, 0.4038)	0.58039	(0.5677, 0.5931)	0.535316	(0.5214, 0.5492)	0.499419
rs2227983	7	55229255	efficacy	A	3	3034	8728	0.257949	249	2769	0.082505	643	1677	0.277155	0.0289483	0.0668933	0.000263088	-0.175444	0.0192058	-0.19465	0.377502	0.472173	0.880929	Additive	3034	8728	249	2769	643	1677	1.73263	(1.59, 1.88)	0.254463	(0.22, 0.29)	1.34274	(1.22, 1.48)	0.0908455	(0.08, 0.1)	-0.178609	(-0.19, -0.17)	0.0550307	(0.04, 0.07)	0.437427	(0.4204, 0.4544)	0.623041	(0.6114, 0.6347)	0.709942	(0.7004, 0.7195)	0.229591
rs2227983	7	55229255	efficacy	G	3	3034	8728	0.742051	249	2769	0.917495	643	1677	0.722845	0.0289483	0.0668933	0.000263088	0.175444	-0.0192058	0.19465	0.590786	0.283129	0.914731	Recessive	3243	2638	1271	238	610	550	0.515003	(0.47, 0.57)	4.41863	(3.82, 5.11)	0.706634	(0.62, 0.8)	-0.153322	(-0.17, -0.13)	0.295056	(0.27, 0.32)	-0.0849634	(-0.12, -0.05)	0.471462	(0.449, 0.4939)	0.52152	(0.5012, 0.5418)	0.407719	(0.3822, 0.4333)	0.599298
rs2227983	7	55229255	efficacy	A	3	3034	8728	0.257949	249	2769	0.082505	643	1677	0.277155	0.0289483	0.0668933	0.000263088	-0.175444	0.0192058	-0.19465	0.377502	0.472173	0.880929	Dominant	2638	3243	238	1271	550	610	1.94174	(1.76, 2.14)	0.226314	(0.2, 0.26)	1.41516	(1.25, 1.6)	0.153322	(0.13, 0.17)	-0.295056	(-0.32, -0.27)	0.0849634	(0.05, 0.12)	0.528538	(0.5085, 0.5486)	0.47848	(0.4563, 0.5006)	0.592281	(0.5747, 0.6099)	0.400702
rs2227983	7	55229255	efficacy	A	3	3034	8728	0.257949	249	2769	0.082505	643	1677	0.277155	0.0289483	0.0668933	0.000263088	-0.175444	0.0192058	-0.19465	0.377502	0.472173	0.880929	Additive	3034	8728	249	2769	643	1677	1.73263	(1.59, 1.88)	0.254463	(0.22, 0.29)	1.34274	(1.22, 1.48)	0.0908455	(0.08, 0.1)	-0.178609	(-0.19, -0.17)	0.0550307	(0.04, 0.07)	0.437427	(0.4204, 0.4544)	0.623041	(0.6114, 0.6347)	0.709942	(0.7004, 0.7195)	0.229591
rs2228014	2	136873084	efficacy	A	3	481	11303	0.0408181	69	2947	0.022878	57	2283	0.024359	0.00145947	2.34898e-05	0.00102199	-0.0179401	-0.0164591	-0.00148099	0.897082	0.98049	0.938861	Dominant	467	5425	68	1440	57	1113	1.75816	(1.44, 2.15)	0.589196	(0.45, 0.76)	0.657153	(0.5, 0.87)	0.0325834	(0.02, 0.04)	-0.0291071	(-0.04, -0.02)	-0.0235793	(-0.04, -0.01)	0.352392	(0.3237, 0.3811)	0.770828	(0.7593, 0.7824)	0.807701	(0.7974, 0.818)	0.0690782
rs2228130	17	7404991	efficacy	G	3	485	11369	0.959086	661	2393	0.783563	81	2267	0.965503	0.070719	0.0686489	0.0001485	-0.175523	0.00641701	-0.18194	0.377502	0.533176	0.91022	Additive	11369	485	2393	661	2267	81	3.73249	(3.31, 4.21)	0.150269	(0.13, 0.17)	2.33061	(1.84, 2.93)	0.0964421	(0.09, 0.11)	-0.176584	(-0.19, -0.16)	0.042374	(0.03, 0.05)	0.701843	(0.6921, 0.7116)	0.171477	(0.1387, 0.2043)	0.197786	(0.1677, 0.2278)	0.928894
rs2228479	16	89985940	efficacy	A	3	1026	10750	0.0871264	46	2970	0.015252	113	2213	0.0485813	0.0124746	0.00945615	0.00275624	-0.0718744	-0.0385451	-0.0333293	0.73561	0.981167	0.880929	Additive	1026	10750	46	2970	113	2213	3.11116	(2.62, 3.69)	0.176272	(0.13, 0.24)	0.653516	(0.54, 0.8)	0.0573622	(0.05, 0.06)	-0.0655167	(-0.07, -0.06)	-0.0238904	(-0.03, -0.01)	0.362718	(0.3429, 0.3826)	0.75996	(0.7515, 0.7684)	0.808097	(0.8008, 0.8154)	0.0692254
rs2229046	12	56487201	efficacy	G	3	830	11006	0.070125	227	2825	0.0743775	123	2225	0.052385	4.4682e-05	0.00196097	0.000693628	0.00425242	-0.01774	0.0219924	0.935225	0.907062	0.929342	Additive	830	11006	227	2825	123	2225	1.08811	(0.96, 1.24)	1.1156	(0.96, 1.3)	0.723359	(0.6, 0.88)	0.00531023	(0, 0.01)	0.00718908	(0, 0.02)	-0.0186118	(-0.03, -0.01)	0.341146	(0.3204, 0.3619)	0.780808	(0.7729, 0.7887)	0.809585	(0.8023, 0.8168)	0.0684614
rs2229109	7	87179809	efficacy	A	3	501	11349	0.0422785	24	3026	0.00786885	54	2292	0.0230179	0.00567036	0.00395873	0.00136222	-0.0344096	-0.0192606	-0.0151491	0.840077	0.981167	0.914731	Dominant	490	5435	24	1501	54	1119	3.02833	(2.37, 3.86)	0.192636	(0.13, 0.29)	0.651193	(0.49, 0.87)	0.0537901	(0.04, 0.06)	-0.0609036	(-0.07, -0.05)	-0.0229575	(-0.04, -0.01)	0.360663	(0.3326, 0.3888)	0.762844	(0.7511, 0.7746)	0.810623	(0.8004, 0.8208)	0.0658703
rs2229437	11	82564294	efficacy	C	3	2054	9788	0.17345	349	2703	0.114351	298	2044	0.127242	0.00420554	0.000386708	0.00212797	-0.0590992	-0.0462088	-0.0128904	0.758151	0.981167	0.842496	Dominant	1877	4044	327	1199	282	889	1.59135	(1.43, 1.77)	0.623142	(0.55, 0.71)	0.754598	(0.65, 0.87)	0.0912008	(0.07, 0.11)	-0.0901418	(-0.11, -0.07)	-0.0551383	(-0.08, -0.03)	0.460084	(0.4372, 0.483)	0.61035	(0.5935, 0.6272)	0.6411	(0.6253, 0.6569)	0.288466
rs2230806	9	107620867	efficacy	A	3	3290	8558	0.277684	1916	1102	0.634858	791	1553	0.337457	0.0907071	0.0870576	0.00240468	0.357174	0.0597733	0.2974	0.125116	0.120203	0.684815	Recessive	437	5487	603	906	135	1037	0.209683	(0.18, 0.24)	7.59114	(6.64, 8.68)	0.800251	(0.66, 0.97)	-0.201503	(-0.22, -0.18)	0.318994	(0.29, 0.34)	-0.0247289	(-0.04, 0)	0.276583	(0.2424, 0.3108)	0.828239	(0.8186, 0.8379)	0.758629	(0.7467, 0.7705)	0.136549
rs2230806	9	107620867	efficacy	A	3	3290	8558	0.277684	1916	1102	0.634858	791	1553	0.337457	0.0907071	0.0870576	0.00240468	0.357174	0.0597733	0.2974	0.125116	0.120203	0.684815	Recessive	437	5487	603	906	135	1037	0.209683	(0.18, 0.24)	7.59114	(6.64, 8.68)	0.800251	(0.66, 0.97)	-0.201503	(-0.22, -0.18)	0.318994	(0.29, 0.34)	-0.0247289	(-0.04, 0)	0.276583	(0.2424, 0.3108)	0.828239	(0.8186, 0.8379)	0.758629	(0.7467, 0.7705)	0.136549
rs2230808	9	107562804	efficacy	G	3	2806	9040	0.763127	2388	666	0.218075	603	1741	0.742747	0.213194	0.273723	0.000313779	-0.545052	-0.0203794	-0.524673	0.0180239	0.0411984	0.91022	Recessive	3447	2476	84	1443	654	518	3.69923	(3.35, 4.08)	0.0424986	(0.03, 0.05)	1.40128	(1.24, 1.59)	0.308534	(0.29, 0.33)	-0.523003	(-0.54, -0.51)	0.0840607	(0.05, 0.11)	0.627233	(0.611, 0.6435)	0.356994	(0.3287, 0.3853)	0.530387	(0.5105, 0.5502)	0.485386
rs2231142	4	89052323	efficacy	C	3	1289	10559	0.891205	92	2962	0.969876	398	1950	0.830494	0.0119932	0.0578793	0.00485896	0.0786703	-0.0607112	0.139382	0.914227	0.486245	0.738895	Recessive	4703	1221	1435	92	823	351	0.755682	(0.67, 0.85)	4.43717	(3.57, 5.52)	0.501569	(0.44, 0.58)	-0.0420974	(-0.06, -0.02)	0.161222	(0.15, 0.18)	-0.12276	(-0.15, -0.1)	0.596638	(0.5793, 0.614)	0.348638	(0.3198, 0.3775)	0.247652	(0.2109, 0.2844)	0.807072
rs2231142	4	89052323	efficacy	C	3	1289	10559	0.891205	92	2962	0.969876	398	1950	0.830494	0.0119932	0.0578793	0.00485896	0.0786703	-0.0607112	0.139382	0.914227	0.486245	0.738895	Additive	10559	1289	2962	92	1950	398	0.817161	(0.73, 0.91)	4.342	(3.51, 5.38)	0.500422	(0.44, 0.56)	-0.0180876	(-0.03, -0.01)	0.0887119	(0.08, 0.1)	-0.0768338	(-0.09, -0.06)	0.640522	(0.6293, 0.6517)	0.269507	(0.2449, 0.2941)	0.193101	(0.1626, 0.2236)	0.89687
rs2231142	4	89052323	efficacy	A	3	1289	10559	0.108795	92	2962	0.0301244	398	1950	0.169506	0.0119932	0.0578793	0.00485896	-0.0786703	0.0607112	-0.139382	0.700768	0.679285	0.677444	Recessive	68	5856	0	1527	47	1127	0.655709	(0.45, 0.95)	0	(0, NaN)	4.52791	(3.21, 6.6)	-0.00592223	(-0.01, 0)	-0.0162017	(-0.02, -0.01)	0.0309078	(0.02, 0.04)	0.315594	(0.2845, 0.3467)	0.809623	(0.7994, 0.8199)	0.861449	(0.853, 0.8699)	0.0133333
rs2231142	4	89052323	efficacy	A	3	1289	10559	0.108795	92	2962	0.0301244	398	1950	0.169506	0.0119932	0.0578793	0.00485896	-0.0786703	0.0607112	-0.139382	0.700768	0.679285	0.677444	Dominant	1221	4703	92	1435	351	823	1.32331	(1.17, 1.49)	0.225369	(0.18, 0.28)	1.99374	(1.74, 2.29)	0.0420974	(0.02, 0.06)	-0.161222	(-0.18, -0.15)	0.12276	(0.1, 0.15)	0.403362	(0.3777, 0.429)	0.651362	(0.6359, 0.6668)	0.752348	(0.7402, 0.7645)	0.192928
rs2231142	4	89052323	efficacy	A	3	1289	10559	0.108795	92	2962	0.0301244	398	1950	0.169506	0.0119932	0.0578793	0.00485896	-0.0786703	0.0607112	-0.139382	0.700768	0.679285	0.677444	Dominant	1221	4703	92	1435	351	823	1.32331	(1.17, 1.49)	0.225369	(0.18, 0.28)	1.99374	(1.74, 2.29)	0.0420974	(0.02, 0.06)	-0.161222	(-0.18, -0.15)	0.12276	(0.1, 0.15)	0.403362	(0.3777, 0.429)	0.651362	(0.6359, 0.6668)	0.752348	(0.7402, 0.7645)	0.192928
rs2231142	4	89052323	efficacy	C	3	1289	10559	0.891205	92	2962	0.969876	398	1950	0.830494	0.0119932	0.0578793	0.00485896	0.0786703	-0.0607112	0.139382	0.914227	0.486245	0.738895	Recessive	4703	1221	1435	92	823	351	0.755682	(0.67, 0.85)	4.43717	(3.57, 5.52)	0.501569	(0.44, 0.58)	-0.0420974	(-0.06, -0.02)	0.161222	(0.15, 0.18)	-0.12276	(-0.15, -0.1)	0.596638	(0.5793, 0.614)	0.348638	(0.3198, 0.3775)	0.247652	(0.2109, 0.2844)	0.807072
rs2231142	4	89052323	efficacy	A	3	1289	10559	0.108795	92	2962	0.0301244	398	1950	0.169506	0.0119932	0.0578793	0.00485896	-0.0786703	0.0607112	-0.139382	0.700768	0.679285	0.677444	Dominant	1221	4703	92	1435	351	823	1.32331	(1.17, 1.49)	0.225369	(0.18, 0.28)	1.99374	(1.74, 2.29)	0.0420974	(0.02, 0.06)	-0.161222	(-0.18, -0.15)	0.12276	(0.1, 0.15)	0.403362	(0.3777, 0.429)	0.651362	(0.6359, 0.6668)	0.752348	(0.7402, 0.7645)	0.192928
rs2233914	9	115983540	efficacy	A	3	1263	10537	0.107034	436	2608	0.143233	286	2058	0.122014	0.00210746	0.000953603	0.000318126	0.0361987	0.0149798	0.0212189	0.997348	0.908056	0.880929	Recessive	69	5831	30	1492	21	1151	0.613244	(0.43, 0.88)	1.55987	(1.03, 2.37)	1.34958	(0.84, 2.17)	-0.00723604	(-0.01, 0)	0.00698466	(0, 0.01)	0.00457937	(0, 0.01)	0.315569	(0.2844, 0.3467)	0.815918	(0.8059, 0.826)	0.85455	(0.8458, 0.8633)	0.0139632
rs2233945	6	31107361	efficacy	C	3	1904	9944	0.839298	482	2568	0.841967	283	2065	0.879472	8.62558e-06	0.00284214	0.00170954	0.00266944	0.0401741	-0.0375047	0.92908	0.981167	0.782307	Additive	9944	1904	2568	482	2065	283	0.862369	(0.79, 0.94)	0.970264	(0.87, 1.08)	1.39148	(1.22, 1.59)	-0.0189831	(-0.03, -0.01)	-0.00397531	(-0.02, 0.01)	0.0396276	(0.03, 0.05)	0.620956	(0.6093, 0.6326)	0.275716	(0.2515, 0.2999)	0.258089	(0.2328, 0.2834)	0.845239
rs2235015	7	87199564	efficacy	A	3	2309	9521	0.195182	1059	1987	0.347669	370	1972	0.157985	0.0216177	0.0453693	0.00124504	0.152487	-0.0371971	0.189684	0.679339	0.284018	0.880929	Additive	2309	9521	1059	1987	370	1972	0.671885	(0.62, 0.72)	2.28643	(2.1, 2.49)	0.641095	(0.57, 0.72)	-0.0700373	(-0.08, -0.06)	0.158634	(0.14, 0.18)	-0.0684203	(-0.08, -0.05)	0.364038	(0.3443, 0.3838)	0.729005	(0.7199, 0.7381)	0.689859	(0.6798, 0.6999)	0.217098
rs2235015	7	87199564	efficacy	A	3	2309	9521	0.195182	1059	1987	0.347669	370	1972	0.157985	0.0216177	0.0453693	0.00124504	0.152487	-0.0371971	0.189684	0.679339	0.284018	0.880929	Recessive	219	5696	192	1331	32	1139	0.423958	(0.35, 0.51)	3.92815	(3.23, 4.78)	0.480346	(0.33, 0.69)	-0.0461232	(-0.06, -0.03)	0.090645	(0.07, 0.11)	-0.0279297	(-0.04, -0.02)	0.312348	(0.281, 0.3437)	0.816239	(0.8062, 0.8263)	0.819956	(0.8101, 0.8299)	0.0514578
rs2235040	7	87165750	efficacy	A	3	1536	10314	0.12962	460	2594	0.150622	261	2087	0.111158	0.000619561	0.00330894	0.00042556	0.0210019	-0.0184618	0.0394637	0.973631	0.846386	0.921937	Additive	1536	10314	460	2594	261	2087	0.966869	(0.88, 1.06)	1.22376	(1.1, 1.37)	0.808754	(0.7, 0.93)	-0.00384883	(-0.01, 0.01)	0.024055	(0.01, 0.04)	-0.0227653	(-0.04, -0.01)	0.360364	(0.3405, 0.3802)	0.745479	(0.7368, 0.7542)	0.763332	(0.755, 0.7716)	0.130825
rs2235067	7	87149922	efficacy	A	3	1518	10322	0.128209	470	2580	0.154098	258	2084	0.110162	0.000943638	0.00406106	0.000409906	0.0258889	-0.0180472	0.0439361	0.983447	0.83549	0.926456	Additive	1518	10322	470	2580	258	2084	0.942183	(0.86, 1.04)	1.27253	(1.14, 1.42)	0.803457	(0.7, 0.92)	-0.00680538	(-0.02, 0)	0.0288692	(0.01, 0.04)	-0.0233502	(-0.04, -0.01)	0.358751	(0.3388, 0.3787)	0.747214	(0.7385, 0.7559)	0.763695	(0.7554, 0.772)	0.130339
rs2236225	14	64908845	efficacy	A	3	5364	6422	0.455116	600	2438	0.197498	1201	1145	0.511935	0.0449712	0.1092	0.00179689	-0.257618	0.056819	-0.314437	0.18828	0.159751	0.704696	Dominant	4149	1744	539	980	876	297	2.147	(1.95, 2.36)	0.223393	(0.2, 0.25)	1.71383	(1.49, 1.97)	0.178424	(0.16, 0.2)	-0.356313	(-0.38, -0.33)	0.114315	(0.09, 0.14)	0.632033	(0.6159, 0.6482)	0.300524	(0.2683, 0.3328)	0.419336	(0.3944, 0.4442)	0.648107
rs2236225	14	64908845	efficacy	A	3	5364	6422	0.455116	600	2438	0.197498	1201	1145	0.511935	0.0449712	0.1092	0.00179689	-0.257618	0.056819	-0.314437	0.18828	0.159751	0.704696	Additive	5364	6422	600	2438	1201	1145	1.6617	(1.55, 1.78)	0.283666	(0.26, 0.31)	1.55824	(1.43, 1.7)	0.120607	(0.11, 0.14)	-0.26705	(-0.28, -0.25)	0.109615	(0.09, 0.13)	0.521083	(0.5067, 0.5354)	0.475655	(0.46, 0.4914)	0.585964	(0.5734, 0.5985)	0.417298
rs2236947	3	50371432	efficacy	C	3	5607	6241	0.526756	861	2193	0.718075	843	1503	0.640665	0.0242788	0.00681689	0.0072205	0.191319	0.113909	0.0774097	0.557397	0.724471	0.579101	Recessive	1625	4299	776	751	489	684	0.428793	(0.39, 0.47)	2.43561	(2.18, 2.73)	1.50367	(1.32, 1.71)	-0.194211	(-0.22, -0.17)	0.210314	(0.18, 0.24)	0.0946412	(0.06, 0.12)	0.354824	(0.3264, 0.3833)	0.667788	(0.6529, 0.6827)	0.642277	(0.6265, 0.658)	0.335111
rs2237892	11	2839751	efficacy	A	3	730	11090	0.0617597	309	2743	0.101245	568	1778	0.242114	0.00391329	0.0358352	0.0540025	0.0394854	0.180355	-0.140869	0.986961	0.679285	0.134869	Dominant	707	5203	293	1233	483	690	0.336731	(0.3, 0.38)	1.17678	(1.02, 1.36)	4.5052	(3.95, 5.15)	-0.167886	(-0.19, -0.15)	0.0239973	(0, 0.05)	0.277284	(0.25, 0.31)	0.305494	(0.2736, 0.3373)	0.71855	(0.7053, 0.7318)	0.803694	(0.7933, 0.8141)	0.172262
rs2237895	11	2857194	efficacy	C	3	4869	6911	0.413328	549	2503	0.179882	925	1423	0.393952	0.0384139	0.0567476	0.000215036	-0.233446	-0.0193754	-0.21407	0.224571	0.39832	0.914582	Dominant	3882	2008	503	1023	725	449	2.3174	(2.11, 2.54)	0.262228	(0.23, 0.29)	1.11611	(0.98, 1.27)	0.204268	(0.18, 0.23)	-0.32256	(-0.35, -0.3)	0.0262577	(0, 0.06)	0.623283	(0.6068, 0.6397)	0.344587	(0.3154, 0.3738)	0.437253	(0.4133, 0.4612)	0.594878
rs2237895	11	2857194	efficacy	C	3	4869	6911	0.413328	549	2503	0.179882	925	1423	0.393952	0.0383627	0.0566866	0.000219171	-0.233446	-0.0193754	-0.21407	0.224571	0.39832	0.914582	Dominant	3882	2008	503	1023	725	449	2.3174	(2.11, 2.54)	0.262228	(0.23, 0.29)	1.11611	(0.98, 1.27)	0.204268	(0.18, 0.23)	-0.32256	(-0.35, -0.3)	0.0262577	(0, 0.06)	0.623283	(0.6068, 0.6397)	0.344587	(0.3154, 0.3738)	0.437253	(0.4133, 0.4612)	0.594878
rs2237895	11	2857194	efficacy	C	3	4868	6914	0.413173	547	2497	0.179698	921	1419	0.39359	0.0384139	0.0567476	0.000215036	-0.233475	-0.0195829	-0.213892	0.224571	0.39832	0.91381	Dominant	3883	2008	501	1021	721	449	2.32621	(2.12, 2.55)	0.261868	(0.23, 0.29)	1.10948	(0.98, 1.26)	0.205203	(0.18, 0.23)	-0.32286	(-0.35, -0.3)	0.0248458	(-0.01, 0.05)	0.623675	(0.6072, 0.6401)	0.344635	(0.3155, 0.3738)	0.43691	(0.4129, 0.4609)	0.59478
rs2237895	11	2857194	efficacy	C	3	4868	6914	0.413173	547	2497	0.179698	921	1419	0.39359	0.0383627	0.0566866	0.000219171	-0.233475	-0.0195829	-0.213892	0.224571	0.39832	0.91381	Dominant	3883	2008	501	1021	721	449	2.32621	(2.12, 2.55)	0.261868	(0.23, 0.29)	1.10948	(0.98, 1.26)	0.205203	(0.18, 0.23)	-0.32286	(-0.35, -0.3)	0.0248458	(-0.01, 0.05)	0.623675	(0.6072, 0.6401)	0.344635	(0.3155, 0.3738)	0.43691	(0.4129, 0.4609)	0.59478
rs2238476	16	16213872	efficacy	G	3	524	11324	0.955773	112	2934	0.96323	330	2016	0.859335	0.000221323	0.0352552	0.0226912	0.00745734	-0.0964381	0.103895	0.940949	0.60736	0.669643	Recessive	5414	510	1413	110	871	302	1.91491	(1.67, 2.2)	1.65959	(1.35, 2.04)	0.261923	(0.23, 0.31)	0.0667285	(0.05, 0.08)	0.0421887	(0.03, 0.06)	-0.174205	(-0.2, -0.15)	0.67587	(0.6613, 0.6905)	0.258121	(0.2223, 0.2939)	0.17297	(0.1268, 0.2191)	0.893039
rs2239179	12	48257766	efficacy	G	3	5023	6819	0.424168	1037	2015	0.339777	851	1497	0.362436	0.00480808	0.000554887	0.00216919	-0.084391	-0.0617321	-0.0226589	0.686853	0.98752	0.728648	Additive	5023	6819	1037	2015	851	1497	1.37023	(1.28, 1.46)	0.728592	(0.67, 0.79)	0.828691	(0.76, 0.91)	0.0745386	(0.06, 0.09)	-0.0741763	(-0.09, -0.06)	-0.0444391	(-0.07, -0.02)	0.495012	(0.4799, 0.5101)	0.542454	(0.5287, 0.5562)	0.56171	(0.5485, 0.5749)	0.400824
rs2239347	16	27359021	efficacy	A	3	5430	6412	0.541463	1304	1750	0.573019	1205	1141	0.48636	0.000655238	0.00741785	0.00168322	0.0315564	-0.0551028	0.0866592	0.999761	0.682106	0.782307	Recessive	1753	4168	512	1015	284	889	1.00602	(0.91, 1.11)	1.25229	(1.11, 1.41)	0.731021	(0.63, 0.84)	0.00125004	(-0.02, 0.02)	0.0481539	(0.02, 0.07)	-0.0619942	(-0.09, -0.04)	0.424197	(0.3996, 0.4488)	0.645981	(0.6304, 0.6616)	0.634149	(0.6181, 0.6502)	0.295673
rs2239702	4	55992139	efficacy	A	3	2945	8899	0.248649	710	2344	0.232482	475	1871	0.202472	0.000230072	0.00129183	0.00160854	-0.0161671	-0.0461768	0.0300097	0.903673	0.868869	0.842496	Dominant	2571	3351	624	903	428	745	1.2019	(1.1, 1.32)	0.943801	(0.84, 1.06)	0.764917	(0.67, 0.87)	0.0445142	(0.02, 0.07)	-0.0140476	(-0.04, 0.01)	-0.0640402	(-0.09, -0.03)	0.48933	(0.4678, 0.5109)	0.547437	(0.5282, 0.5666)	0.543029	(0.5237, 0.5624)	0.420204
rs2239702	4	55992139	efficacy	A	3	2945	8899	0.248649	710	2344	0.232482	475	1871	0.202472	0.000230072	0.00129183	0.00160854	-0.0161671	-0.0461768	0.0300097	0.903673	0.868869	0.842496	Dominant	2571	3351	624	903	428	745	1.2019	(1.1, 1.32)	0.943801	(0.84, 1.06)	0.764917	(0.67, 0.87)	0.0445142	(0.02, 0.07)	-0.0140476	(-0.04, 0.01)	-0.0640402	(-0.09, -0.03)	0.48933	(0.4678, 0.5109)	0.547437	(0.5282, 0.5666)	0.543029	(0.5237, 0.5624)	0.420204
rs2241883	2	88424066	efficacy	G	3	3949	7905	0.333136	496	2558	0.16241	716	1632	0.30494	0.0226886	0.0286857	0.000497368	-0.170727	-0.0281961	-0.14253	0.397252	0.674059	0.887781	Dominant	3282	2645	448	1079	608	566	1.93292	(1.76, 2.12)	0.342726	(0.3, 0.39)	1.07248	(0.95, 1.21)	0.162771	(0.14, 0.19)	-0.254424	(-0.28, -0.23)	0.0174851	(-0.01, 0.05)	0.571048	(0.5528, 0.5893)	0.424084	(0.3995, 0.4487)	0.502086	(0.4811, 0.5231)	0.502782
rs224534	17	3486702	efficacy	A	3	4256	7598	0.359035	232	2820	0.0760157	811	1537	0.3454	0.0619789	0.114434	0.000111786	-0.283019	-0.0136346	-0.269385	0.138697	0.247681	0.955071	Dominant	3520	2407	221	1305	658	516	3.02962	(2.75, 3.33)	0.118479	(0.1, 0.14)	1.26531	(1.12, 1.43)	0.268337	(0.25, 0.29)	-0.443545	(-0.46, -0.42)	0.0585315	(0.03, 0.09)	0.619103	(0.6026, 0.6357)	0.364437	(0.3366, 0.3923)	0.506549	(0.4857, 0.5274)	0.509911
rs2246709	7	99365719	efficacy	G	3	3281	8571	0.276831	1070	1982	0.35059	996	1352	0.424191	0.00428588	0.00563578	0.0142386	0.0737589	0.14736	-0.073601	0.923189	0.907834	0.327529	Dominant	2844	3082	891	635	780	394	0.568245	(0.52, 0.62)	1.34585	(1.2, 1.51)	1.97015	(1.73, 2.24)	-0.13897	(-0.16, -0.12)	0.0734569	(0.05, 0.1)	0.163188	(0.13, 0.19)	0.448991	(0.4256, 0.4724)	0.50626	(0.4854, 0.5271)	0.521331	(0.5011, 0.5416)	0.523418
rs2246709	7	99365719	efficacy	G	3	3281	8571	0.276831	1070	1982	0.35059	996	1352	0.424191	0.00428588	0.00563578	0.0142386	0.0737589	0.14736	-0.073601	0.923189	0.907834	0.327529	Dominant	2844	3082	891	635	780	394	0.568245	(0.52, 0.62)	1.34585	(1.2, 1.51)	1.97015	(1.73, 2.24)	-0.13897	(-0.16, -0.12)	0.0734569	(0.05, 0.1)	0.163188	(0.13, 0.19)	0.448991	(0.4256, 0.4724)	0.50626	(0.4854, 0.5271)	0.521331	(0.5011, 0.5416)	0.523418
rs2246709	7	99365719	efficacy	G	3	3281	8571	0.276831	1070	1982	0.35059	996	1352	0.424191	0.00428588	0.00563578	0.0142386	0.0737589	0.14736	-0.073601	0.923189	0.907834	0.327529	Dominant	2844	3082	891	635	780	394	0.568245	(0.52, 0.62)	1.34585	(1.2, 1.51)	1.97015	(1.73, 2.24)	-0.13897	(-0.16, -0.12)	0.0734569	(0.05, 0.1)	0.163188	(0.13, 0.19)	0.448991	(0.4256, 0.4724)	0.50626	(0.4854, 0.5271)	0.521331	(0.5011, 0.5416)	0.523418
rs2246709	7	99365719	efficacy	G	3	3281	8571	0.276831	1070	1982	0.35059	996	1352	0.424191	0.00428588	0.00563578	0.0142386	0.0737589	0.14736	-0.073601	0.923189	0.907834	0.327529	Dominant	2844	3082	891	635	780	394	0.568245	(0.52, 0.62)	1.34585	(1.2, 1.51)	1.97015	(1.73, 2.24)	-0.13897	(-0.16, -0.12)	0.0734569	(0.05, 0.1)	0.163188	(0.13, 0.19)	0.448991	(0.4256, 0.4724)	0.50626	(0.4854, 0.5271)	0.521331	(0.5011, 0.5416)	0.523418
rs2257212	3	121643804	efficacy	G	3	5390	6432	0.54407	1491	1561	0.511468	711	1631	0.696413	0.000697293	0.0347839	0.0130625	-0.0326025	0.152343	-0.184945	0.842191	0.519852	0.296917	Recessive	1761	4150	388	1138	587	584	0.749445	(0.68, 0.83)	0.687416	(0.61, 0.78)	2.47332	(2.18, 2.8)	-0.0635937	(-0.09, -0.04)	-0.0772853	(-0.1, -0.05)	0.21232	(0.18, 0.24)	0.404624	(0.379, 0.4302)	0.595028	(0.5776, 0.6125)	0.682505	(0.6681, 0.6969)	0.317844
rs2267715	7	30716087	efficacy	G	3	4392	7436	0.371322	2488	562	0.815738	1103	1233	0.472175	0.129485	0.130469	0.00589956	0.444415	0.100852	0.343563	0.100584	0.120203	0.65423	Additive	4392	7436	2488	562	1103	1233	0.295238	(0.28, 0.32)	6.98418	(6.33, 7.7)	1.03993	(0.95, 1.13)	-0.295406	(-0.31, -0.28)	0.427782	(0.41, 0.44)	0.00974691	(-0.01, 0.03)	0.359417	(0.3395, 0.3794)	0.648135	(0.6371, 0.6591)	0.528698	(0.5146, 0.5428)	0.46375
rs2267715	7	30716087	efficacy	G	3	4392	7436	0.371322	2488	562	0.815738	1103	1233	0.472175	0.129485	0.130469	0.00589956	0.444415	0.100852	0.343563	0.100584	0.120203	0.65423	Additive	4392	7436	2488	562	1103	1233	0.295238	(0.28, 0.32)	6.98418	(6.33, 7.7)	1.03993	(0.95, 1.13)	-0.295406	(-0.31, -0.28)	0.427782	(0.41, 0.44)	0.00974691	(-0.01, 0.03)	0.359417	(0.3395, 0.3794)	0.648135	(0.6371, 0.6591)	0.528698	(0.5146, 0.5428)	0.46375
rs2269879	19	2194896	efficacy	A	3	1069	10777	0.0902414	937	2113	0.307213	492	1852	0.209898	0.06578	0.0119494	0.0201664	0.216972	0.119656	0.0973155	0.468188	0.643418	0.56243	Dominant	1016	4907	785	740	427	745	0.253689	(0.23, 0.28)	4.15503	(3.7, 4.67)	1.79711	(1.57, 2.05)	-0.277854	(-0.3, -0.26)	0.311371	(0.28, 0.34)	0.122525	(0.09, 0.15)	0.290139	(0.2571, 0.3232)	0.746752	(0.7345, 0.759)	0.70464	(0.691, 0.7183)	0.258469
rs2269879	19	2194896	efficacy	A	3	1069	10777	0.0902414	937	2113	0.307213	492	1852	0.209898	0.06578	0.0119494	0.0201664	0.216972	0.119656	0.0973155	0.468188	0.643418	0.56243	Dominant	1016	4907	785	740	427	745	0.253689	(0.23, 0.28)	4.15503	(3.7, 4.67)	1.79711	(1.57, 2.05)	-0.277854	(-0.3, -0.26)	0.311371	(0.28, 0.34)	0.122525	(0.09, 0.15)	0.290139	(0.2571, 0.3232)	0.746752	(0.7345, 0.759)	0.70464	(0.691, 0.7183)	0.258469
rs2273697	10	101563815	efficacy	A	3	2388	9452	0.201689	597	2457	0.195481	381	1965	0.162404	3.91998e-05	0.00181258	0.001356	-0.00620785	-0.0392851	0.0330772	0.923189	0.857686	0.880929	Additive	2388	9452	597	2457	381	1965	1.14233	(1.05, 1.24)	1.00184	(0.91, 1.11)	0.773559	(0.69, 0.87)	0.0205781	(0.01, 0.03)	0.000288893	(-0.02, 0.02)	-0.0380122	(-0.05, -0.02)	0.395012	(0.3765, 0.4135)	0.696868	(0.687, 0.7067)	0.712877	(0.7034, 0.7224)	0.195244
rs2273697	10	101563815	efficacy	A	3	2388	9452	0.201689	597	2457	0.195481	381	1965	0.162404	3.91998e-05	0.00181258	0.001356	-0.00620785	-0.0392851	0.0330772	0.923189	0.857686	0.880929	Additive	2388	9452	597	2457	381	1965	1.14233	(1.05, 1.24)	1.00184	(0.91, 1.11)	0.773559	(0.69, 0.87)	0.0205781	(0.01, 0.03)	0.000288893	(-0.02, 0.02)	-0.0380122	(-0.05, -0.02)	0.395012	(0.3765, 0.4135)	0.696868	(0.687, 0.7067)	0.712877	(0.7034, 0.7224)	0.195244
rs2273697	10	101563815	efficacy	G	3	2388	9452	0.798311	597	2457	0.804519	381	1965	0.837596	3.91998e-05	0.00181258	0.001356	0.00620785	0.0392851	-0.0330772	0.935443	0.981167	0.7881	Additive	9452	2388	2457	597	1965	381	0.875406	(0.81, 0.95)	0.998164	(0.9, 1.1)	1.29273	(1.15, 1.45)	-0.0205781	(-0.03, -0.01)	-0.000288893	(-0.02, 0.02)	0.0380122	(0.02, 0.05)	0.604988	(0.5929, 0.6171)	0.303132	(0.2805, 0.3258)	0.287123	(0.2636, 0.3106)	0.804756
rs2273697	10	101563815	efficacy	G	3	2388	9452	0.798311	597	2457	0.804519	381	1965	0.837596	3.91998e-05	0.00181258	0.001356	0.00620785	0.0392851	-0.0330772	0.935443	0.981167	0.7881	Recessive	3773	2147	1001	526	823	350	0.843984	(0.77, 0.93)	1.03392	(0.92, 1.16)	1.31658	(1.15, 1.5)	-0.0382245	(-0.06, -0.02)	0.00757095	(-0.02, 0.03)	0.0605563	(0.03, 0.09)	0.539327	(0.5198, 0.5588)	0.4058	(0.3803, 0.4313)	0.405568	(0.38, 0.4311)	0.649304
rs2273697	10	101563815	efficacy	A	3	2388	9452	0.201689	597	2457	0.195481	381	1965	0.162404	3.91998e-05	0.00181258	0.001356	-0.00620785	-0.0392851	0.0330772	0.923189	0.857686	0.880929	Dominant	2147	3773	526	1001	350	823	1.18486	(1.08, 1.3)	0.967193	(0.86, 1.09)	0.759542	(0.66, 0.87)	0.0382245	(0.02, 0.06)	-0.00757095	(-0.03, 0.02)	-0.0605563	(-0.09, -0.03)	0.460673	(0.4378, 0.4835)	0.5942	(0.5768, 0.6116)	0.594432	(0.577, 0.6119)	0.350696
rs2273697	10	101563815	efficacy	A	3	2388	9452	0.201689	597	2457	0.195481	381	1965	0.162404	3.91998e-05	0.00181258	0.001356	-0.00620785	-0.0392851	0.0330772	0.923189	0.857686	0.880929	Additive	2388	9452	597	2457	381	1965	1.14233	(1.05, 1.24)	1.00184	(0.91, 1.11)	0.773559	(0.69, 0.87)	0.0205781	(0.01, 0.03)	0.000288893	(-0.02, 0.02)	-0.0380122	(-0.05, -0.02)	0.395012	(0.3765, 0.4135)	0.696868	(0.687, 0.7067)	0.712877	(0.7034, 0.7224)	0.195244
rs2273697	10	101563815	efficacy	A	3	2388	9452	0.201689	597	2457	0.195481	381	1965	0.162404	3.91998e-05	0.00181258	0.001356	-0.00620785	-0.0392851	0.0330772	0.923189	0.857686	0.880929	Dominant	2147	3773	526	1001	350	823	1.18486	(1.08, 1.3)	0.967193	(0.86, 1.09)	0.759542	(0.66, 0.87)	0.0382245	(0.02, 0.06)	-0.00757095	(-0.03, 0.02)	-0.0605563	(-0.09, -0.03)	0.460673	(0.4378, 0.4835)	0.5942	(0.5768, 0.6116)	0.594432	(0.577, 0.6119)	0.350696
rs2273697	10	101563815	efficacy	A	3	2388	9452	0.201689	597	2457	0.195481	381	1965	0.162404	3.91998e-05	0.00181258	0.001356	-0.00620785	-0.0392851	0.0330772	0.923189	0.857686	0.880929	Additive	2388	9452	597	2457	381	1965	1.14233	(1.05, 1.24)	1.00184	(0.91, 1.11)	0.773559	(0.69, 0.87)	0.0205781	(0.01, 0.03)	0.000288893	(-0.02, 0.02)	-0.0380122	(-0.05, -0.02)	0.395012	(0.3765, 0.4135)	0.696868	(0.687, 0.7067)	0.712877	(0.7034, 0.7224)	0.195244
rs2275913	6	52051033	efficacy	A	3	4130	7712	0.348759	275	2779	0.0900458	485	1863	0.206559	0.0523802	0.0275929	0.0127236	-0.258713	-0.1422	-0.116513	0.18828	0.776127	0.488751	Dominant	3419	2502	265	1262	438	736	3.88376	(3.51, 4.29)	0.176284	(0.15, 0.2)	0.608032	(0.54, 0.69)	0.317162	(0.3, 0.34)	-0.370079	(-0.39, -0.35)	-0.121546	(-0.15, -0.09)	0.628277	(0.612, 0.6445)	0.406286	(0.3808, 0.4318)	0.487358	(0.4657, 0.509)	0.478079
rs2276302	11	113850140	efficacy	G	3	3699	8143	0.312363	1575	1479	0.515717	628	1720	0.267462	0.029471	0.0627099	0.00131353	0.203354	-0.0449011	0.248255	0.519853	0.192653	0.855872	Additive	3699	8143	1575	1479	628	1720	0.659629	(0.62, 0.71)	2.42736	(2.24, 2.63)	0.666126	(0.6, 0.73)	-0.0954491	(-0.11, -0.08)	0.210784	(0.19, 0.23)	-0.0865931	(-0.11, -0.07)	0.400023	(0.3817, 0.4183)	0.663303	(0.6527, 0.6739)	0.59441	(0.5821, 0.6067)	0.342264
rs2278293	7	128040752	efficacy	A	3	5581	6273	0.470812	1538	1516	0.503602	1086	1262	0.462521	0.000701979	0.00166013	3.80789e-05	0.0327903	-0.00829025	0.0410805	0.999761	0.846386	0.988095	Additive	5581	6273	1538	1516	1086	1262	0.941901	(0.88, 1)	1.14659	(1.06, 1.24)	0.941528	(0.86, 1.03)	-0.0149345	(-0.03, 0)	0.0341609	(0.01, 0.05)	-0.0150075	(-0.04, 0.01)	0.484411	(0.469, 0.4998)	0.525788	(0.5116, 0.54)	0.514314	(0.4998, 0.5288)	0.475487
rs2278293	7	128040752	efficacy	A	3	5581	6273	0.470812	1538	1516	0.503602	1086	1262	0.462521	0.000701979	0.00166013	3.80789e-05	0.0327903	-0.00829025	0.0410805	0.999761	0.846386	0.988095	Additive	5581	6273	1538	1516	1086	1262	0.941901	(0.88, 1)	1.14659	(1.06, 1.24)	0.941528	(0.86, 1.03)	-0.0149345	(-0.03, 0)	0.0341609	(0.01, 0.05)	-0.0150075	(-0.04, 0.01)	0.484411	(0.469, 0.4998)	0.525788	(0.5116, 0.54)	0.514314	(0.4998, 0.5288)	0.475487
rs2278294	7	128040699	efficacy	A	3	4192	7604	0.355375	1259	1761	0.416887	883	1427	0.382251	0.00264051	0.00122559	0.000429454	0.0615127	0.0268764	0.0346363	0.935443	0.857686	0.880929	Additive	4192	7604	1259	1761	883	1427	0.820499	(0.77, 0.88)	1.27223	(1.17, 1.38)	1.06309	(0.97, 1.16)	-0.0465015	(-0.06, -0.03)	0.0571114	(0.04, 0.08)	0.014338	(-0.01, 0.04)	0.430924	(0.4137, 0.4481)	0.600841	(0.5886, 0.613)	0.598388	(0.5861, 0.6107)	0.369847
rs2278294	7	128040699	efficacy	A	3	4192	7604	0.355375	1259	1761	0.416887	883	1427	0.382251	0.00264051	0.00122559	0.000429454	0.0615127	0.0268764	0.0346363	0.935443	0.857686	0.880929	Additive	4192	7604	1259	1761	883	1427	0.820499	(0.77, 0.88)	1.27223	(1.17, 1.38)	1.06309	(0.97, 1.16)	-0.0465015	(-0.06, -0.03)	0.0571114	(0.04, 0.08)	0.014338	(-0.01, 0.04)	0.430924	(0.4137, 0.4481)	0.600841	(0.5886, 0.613)	0.598388	(0.5861, 0.6107)	0.369847
rs2278294	7	128040699	efficacy	A	3	4192	7604	0.355375	1259	1761	0.416887	883	1427	0.382251	0.00264051	0.00122559	0.000429454	0.0615127	0.0268764	0.0346363	0.935443	0.857686	0.880929	Additive	4192	7604	1259	1761	883	1427	0.820499	(0.77, 0.88)	1.27223	(1.17, 1.38)	1.06309	(0.97, 1.16)	-0.0465015	(-0.06, -0.03)	0.0571114	(0.04, 0.08)	0.014338	(-0.01, 0.04)	0.430924	(0.4137, 0.4481)	0.600841	(0.5886, 0.613)	0.598388	(0.5861, 0.6107)	0.369847
rs2284017	22	37096927	efficacy	G	3	6636	5206	0.560378	747	2307	0.244597	1022	1326	0.435264	0.065016	0.0405624	0.00870112	-0.315781	-0.125114	-0.190667	0.120205	0.491072	0.611915	Recessive	1860	4061	85	1442	225	949	3.53263	(3.1, 4.02)	0.14164	(0.11, 0.18)	0.670805	(0.58, 0.78)	0.199364	(0.18, 0.22)	-0.238204	(-0.25, -0.22)	-0.0694915	(-0.09, -0.04)	0.493041	(0.4716, 0.5144)	0.59093	(0.5734, 0.6085)	0.664347	(0.6493, 0.6794)	0.251682
rs2284017	22	37096927	efficacy	G	3	6636	5206	0.560378	747	2307	0.244597	1022	1326	0.435264	0.065016	0.0405624	0.00870112	-0.315781	-0.125114	-0.190667	0.120205	0.491072	0.611915	Additive	6636	5206	747	2307	1022	1326	2.61782	(2.45, 2.8)	0.276187	(0.25, 0.3)	0.78431	(0.72, 0.86)	0.232907	(0.22, 0.25)	-0.295079	(-0.31, -0.28)	-0.0603724	(-0.08, -0.04)	0.595511	(0.5832, 0.6078)	0.422118	(0.4047, 0.4396)	0.494955	(0.4799, 0.51)	0.487416
rs2284922	6	37349033	efficacy	A	3	4105	7733	0.346765	1641	1411	0.53768	1156	1186	0.493595	0.0250636	0.00191244	0.0127384	0.190916	0.146831	0.044085	0.557397	0.835054	0.33313	Additive	4105	7733	1641	1411	1156	1186	0.492884	(0.46, 0.53)	1.97165	(1.82, 2.13)	1.55111	(1.42, 1.69)	-0.171774	(-0.19, -0.16)	0.166665	(0.15, 0.19)	0.107699	(0.09, 0.13)	0.388928	(0.3702, 0.4076)	0.612813	(0.6009, 0.6247)	0.597725	(0.5855, 0.61)	0.400534
rs2291073	12	21325814	efficacy	C	3	941	10903	0.0794495	1627	1427	0.532744	264	2084	0.112436	0.234731	0.190801	0.00193364	0.453294	0.0329866	0.420308	0.100584	0.0820971	0.838435	Dominant	904	5018	1189	338	245	929	0.159171	(0.14, 0.18)	18.2072	(15.89, 20.87)	0.674872	(0.58, 0.78)	-0.378263	(-0.4, -0.36)	0.616729	(0.59, 0.64)	-0.0722891	(-0.1, -0.05)	0.251769	(0.2154, 0.2882)	0.827554	(0.8179, 0.8372)	0.649542	(0.634, 0.665)	0.271135
rs2293347	7	55268916	efficacy	G	3	1162	10688	0.901941	73	2979	0.976081	300	2046	0.872123	0.011778	0.0412846	0.00132769	0.0741403	-0.0298182	0.103958	0.923189	0.60736	0.880929	Recessive	4814	1111	1455	71	884	289	0.666906	(0.59, 0.76)	5.03512	(3.94, 6.43)	0.576731	(0.5, 0.67)	-0.0541278	(-0.07, -0.04)	0.150712	(0.14, 0.16)	-0.0877404	(-0.11, -0.06)	0.599954	(0.5827, 0.6172)	0.331053	(0.3011, 0.3611)	0.239564	(0.202, 0.2772)	0.829429
rs2293347	7	55268916	efficacy	G	3	1162	10688	0.901941	73	2979	0.976081	300	2046	0.872123	0.011778	0.0412846	0.00132769	0.0741403	-0.0298182	0.103958	0.923189	0.60736	0.880929	Recessive	4814	1111	1455	71	884	289	0.666906	(0.59, 0.76)	5.03512	(3.94, 6.43)	0.576731	(0.5, 0.67)	-0.0541278	(-0.07, -0.04)	0.150712	(0.14, 0.16)	-0.0877404	(-0.11, -0.06)	0.599954	(0.5827, 0.6172)	0.331053	(0.3011, 0.3611)	0.239564	(0.202, 0.2772)	0.829429
rs2293347	7	55268916	efficacy	G	3	1162	10688	0.901941	73	2979	0.976081	300	2046	0.872123	0.011778	0.0412846	0.00132769	0.0741403	-0.0298182	0.103958	0.923189	0.60736	0.880929	Recessive	4814	1111	1455	71	884	289	0.666906	(0.59, 0.76)	5.03512	(3.94, 6.43)	0.576731	(0.5, 0.67)	-0.0541278	(-0.07, -0.04)	0.150712	(0.14, 0.16)	-0.0877404	(-0.11, -0.06)	0.599954	(0.5827, 0.6172)	0.331053	(0.3011, 0.3611)	0.239564	(0.202, 0.2772)	0.829429
rs2297595	1	98165091	efficacy	G	3	1215	10621	0.102653	107	2937	0.0351511	106	2240	0.0451833	0.00915911	0.000651786	0.00539799	-0.0675018	-0.0574696	-0.0100322	0.746482	0.981167	0.765593	Recessive	60	5858	1	1521	3	1170	6.89058	(2.5, 18.98)	0.0733436	(0.01, 0.53)	0.310172	(0.1, 0.99)	0.00865433	(0.01, 0.01)	-0.00822747	(-0.01, -0.01)	-0.00564138	(-0.01, 0)	0.319401	(0.2886, 0.3502)	0.816092	(0.8061, 0.8261)	0.857077	(0.8485, 0.8657)	0.00743063
rs2298771	2	166892788	efficacy	G	3	3722	8022	0.316928	562	2468	0.185479	515	1813	0.22122	0.013682	0.00195437	0.00600982	-0.131449	-0.0957079	-0.0357414	0.538899	0.981167	0.669643	Additive	3722	8022	562	2468	515	1813	1.84426	(1.71, 1.99)	0.528576	(0.48, 0.58)	0.695561	(0.63, 0.77)	0.11592	(0.1, 0.13)	-0.115616	(-0.13, -0.1)	-0.0687489	(-0.09, -0.05)	0.467957	(0.452, 0.4839)	0.607941	(0.5959, 0.62)	0.643492	(0.6323, 0.6546)	0.28061
rs2298771	2	166892788	efficacy	G	3	3722	8022	0.316928	562	2468	0.185479	515	1813	0.22122	0.013682	0.00195437	0.00600982	-0.131449	-0.0957079	-0.0357414	0.538899	0.981167	0.669643	Recessive	574	5298	51	1464	72	1092	2.25142	(1.84, 2.75)	0.344586	(0.26, 0.46)	0.713354	(0.55, 0.92)	0.0518394	(0.04, 0.06)	-0.0581502	(-0.07, -0.05)	-0.0227524	(-0.04, -0.01)	0.366039	(0.3381, 0.3939)	0.753245	(0.7411, 0.7654)	0.799205	(0.7886, 0.8098)	0.0815109
rs2298771	2	166892788	efficacy	A	3	3722	8022	0.683072	562	2468	0.814521	515	1813	0.77878	0.013682	0.00195437	0.00600982	0.131449	0.0957079	0.0357414	0.756277	0.854756	0.669643	Recessive	2724	3148	1004	511	721	443	0.478555	(0.44, 0.53)	2.04804	(1.82, 2.3)	1.59742	(1.41, 1.81)	-0.180001	(-0.2, -0.16)	0.173081	(0.15, 0.2)	0.114745	(0.08, 0.14)	0.430125	(0.4057, 0.4545)	0.537364	(0.5177, 0.557)	0.512221	(0.4915, 0.5329)	0.52029
rs2298771	2	166892788	efficacy	A	3	3722	8022	0.683072	562	2468	0.814521	515	1813	0.77878	0.013682	0.00195437	0.00600982	0.131449	0.0957079	0.0357414	0.756277	0.854756	0.669643	Additive	8022	3722	2468	562	1813	515	0.542222	(0.5, 0.59)	1.89188	(1.71, 2.09)	1.43769	(1.3, 1.6)	-0.11592	(-0.13, -0.1)	0.115616	(0.1, 0.13)	0.0687489	(0.05, 0.09)	0.532043	(0.518, 0.5461)	0.392059	(0.3734, 0.4107)	0.356508	(0.3364, 0.3766)	0.71939
rs2298771	2	166892788	efficacy	G	3	3722	8022	0.316928	562	2468	0.185479	515	1813	0.22122	0.013682	0.00195437	0.00600982	-0.131449	-0.0957079	-0.0357414	0.538899	0.981167	0.669643	Additive	3722	8022	562	2468	515	1813	1.84426	(1.71, 1.99)	0.528576	(0.48, 0.58)	0.695561	(0.63, 0.77)	0.11592	(0.1, 0.13)	-0.115616	(-0.13, -0.1)	-0.0687489	(-0.09, -0.05)	0.467957	(0.452, 0.4839)	0.607941	(0.5959, 0.62)	0.643492	(0.6323, 0.6546)	0.28061
rs2298771	2	166892788	efficacy	A	3	3722	8022	0.683072	562	2468	0.814521	515	1813	0.77878	0.013682	0.00195437	0.00600982	0.131449	0.0957079	0.0357414	0.756277	0.854756	0.669643	Additive	8022	3722	2468	562	1813	515	0.542222	(0.5, 0.59)	1.89188	(1.71, 2.09)	1.43769	(1.3, 1.6)	-0.11592	(-0.13, -0.1)	0.115616	(0.1, 0.13)	0.0687489	(0.05, 0.09)	0.532043	(0.518, 0.5461)	0.392059	(0.3734, 0.4107)	0.356508	(0.3364, 0.3766)	0.71939
rs2298805	1	159273943	efficacy	A	3	8	11842	0.000675105	0	3054	0	2	2346	0.000851789	0.000138411	0.000481734	6.1219e-06	-0.000675105	0.000176683	-0.000851789	0.923189	0.978865	0.955071	Recessive	0	5925	0	1527	0	1174	NA	(NaN, NaN)	NA	(NaN, NaN)	NA	(NaN, NaN)	0	(0, 0)	0	(0, 0)	0	(0, 0)	0.313123	(0.2819, 0.3444)	0.822977	(0.8132, 0.8328)	0.8639	(0.8555, 0.8723)	0
rs2299267	7	95061921	efficacy	G	3	2027	9825	0.171026	374	2678	0.122543	520	1828	0.221465	0.00283241	0.0174078	0.00238538	-0.0484834	0.0504391	-0.0989225	0.790803	0.821818	0.727216	Additive	2027	9825	374	2678	520	1828	1.03986	(0.95, 1.13)	0.638954	(0.57, 0.72)	1.48132	(1.33, 1.65)	0.00547043	(-0.01, 0.02)	-0.0568236	(-0.07, -0.04)	0.0603674	(0.04, 0.08)	0.378681	(0.3596, 0.3978)	0.697137	(0.6873, 0.707)	0.754869	(0.7464, 0.7634)	0.169314
rs2301339	12	6954624	efficacy	G	3	3632	8210	0.693295	2294	760	0.248854	953	1395	0.594123	0.13439	0.122166	0.00620966	-0.444441	-0.0991724	-0.345269	0.0553934	0.120203	0.669643	Recessive	2850	3071	102	1425	434	740	3.74851	(3.37, 4.17)	0.0830656	(0.07, 0.1)	0.89324	(0.79, 1.01)	0.282893	(0.26, 0.3)	-0.396064	(-0.41, -0.38)	-0.0266717	(-0.06, 0)	0.581652	(0.5638, 0.5996)	0.453839	(0.4307, 0.477)	0.571793	(0.5535, 0.5901)	0.392716
rs2301339	12	6954624	efficacy	G	3	3632	8210	0.693295	2294	760	0.248854	953	1395	0.594123	0.13439	0.122166	0.00620966	-0.444441	-0.0991724	-0.345269	0.0553934	0.120203	0.669643	Recessive	2850	3071	102	1425	434	740	3.74851	(3.37, 4.17)	0.0830656	(0.07, 0.1)	0.89324	(0.79, 1.01)	0.282893	(0.26, 0.3)	-0.396064	(-0.41, -0.38)	-0.0266717	(-0.06, 0)	0.581652	(0.5638, 0.5996)	0.453839	(0.4307, 0.477)	0.571793	(0.5535, 0.5901)	0.392716
rs2301339	12	6954624	efficacy	G	3	3632	8210	0.693295	2294	760	0.248854	953	1395	0.594123	0.13439	0.122166	0.00620966	-0.444441	-0.0991724	-0.345269	0.0553934	0.120203	0.669643	Recessive	2850	3071	102	1425	434	740	3.74851	(3.37, 4.17)	0.0830656	(0.07, 0.1)	0.89324	(0.79, 1.01)	0.282893	(0.26, 0.3)	-0.396064	(-0.41, -0.38)	-0.0266717	(-0.06, 0)	0.581652	(0.5638, 0.5996)	0.453839	(0.4307, 0.477)	0.571793	(0.5535, 0.5901)	0.392716
rs2303377	11	113111501	efficacy	A	3	4599	7221	0.610914	715	2325	0.764803	1028	1316	0.561433	0.016775	0.0464391	0.00141207	0.153889	-0.0494803	0.203369	0.672179	0.283129	0.820557	Recessive	2200	3710	892	628	390	782	0.652199	(0.59, 0.72)	2.46346	(2.2, 2.76)	0.699694	(0.61, 0.8)	-0.103975	(-0.13, -0.08)	0.221126	(0.19, 0.25)	-0.0833862	(-0.11, -0.05)	0.41967	(0.3948, 0.4445)	0.625901	(0.6096, 0.6422)	0.54964	(0.5305, 0.5688)	0.40479
rs2305089	6	166579270	efficacy	A	3	6041	5805	0.509961	801	2253	0.262279	1191	1157	0.50724	0.040255	0.0633458	4.09e-06	-0.247682	-0.00272096	-0.244961	0.20648	0.283129	0.972715	Recessive	1525	4398	113	1414	302	872	1.91004	(1.69, 2.15)	0.230516	(0.19, 0.28)	1.22886	(1.07, 1.42)	0.103824	(0.09, 0.12)	-0.183431	(-0.2, -0.17)	0.0373744	(0.01, 0.06)	0.441906	(0.4182, 0.4656)	0.624188	(0.6078, 0.6406)	0.708952	(0.6954, 0.7225)	0.224954
rs2314339	17	38253212	efficacy	A	3	1525	10325	0.128692	842	2212	0.275704	467	1881	0.198893	0.0263573	0.00789653	0.00563945	0.147012	0.0702007	0.0768113	0.699709	0.728324	0.669643	Additive	1525	10325	842	2212	467	1881	0.46183	(0.43, 0.5)	2.33244	(2.13, 2.56)	1.31499	(1.18, 1.47)	-0.113626	(-0.13, -0.1)	0.135403	(0.12, 0.15)	0.0400762	(0.02, 0.06)	0.325643	(0.3042, 0.3471)	0.756318	(0.7478, 0.7648)	0.753768	(0.7452, 0.7623)	0.164271
rs238	9	98786276	efficacy	A	3	5196	6646	0.438777	574	2478	0.188073	723	1625	0.307922	0.043149	0.0193421	0.00972526	-0.250704	-0.130856	-0.119848	0.19764	0.770936	0.56243	Additive	5196	6646	574	2478	723	1625	2.47326	(2.3, 2.66)	0.323683	(0.29, 0.36)	0.703549	(0.64, 0.77)	0.198592	(0.18, 0.21)	-0.229051	(-0.25, -0.21)	-0.0794827	(-0.1, -0.06)	0.539323	(0.5255, 0.5531)	0.512992	(0.4984, 0.5275)	0.571105	(0.5582, 0.584)	0.37658
rs2433320	4	95370805	efficacy	G	3	5246	6592	0.556851	815	2233	0.732612	645	1699	0.724829	0.0208391	7.53721e-05	0.0160305	0.175761	0.167979	0.0077822	0.590786	0.958568	0.209745	Recessive	1839	4080	826	698	626	546	0.386167	(0.35, 0.42)	2.22082	(1.99, 2.48)	2.05556	(1.81, 2.33)	-0.227881	(-0.25, -0.21)	0.194371	(0.17, 0.22)	0.176075	(0.15, 0.21)	0.357864	(0.3296, 0.3862)	0.63285	(0.6168, 0.6489)	0.627278	(0.611, 0.6436)	0.382008
rs246240	16	16119024	efficacy	G	3	1809	10041	0.152658	259	2791	0.084918	514	1822	0.220034	0.0062498	0.0364775	0.00455993	-0.0677402	0.067376	-0.135116	0.746482	0.701899	0.669643	Dominant	1679	4246	245	1280	456	712	1.12368	(1.01, 1.25)	0.444493	(0.38, 0.51)	1.83946	(1.62, 2.09)	0.023071	(0, 0.04)	-0.140345	(-0.16, -0.12)	0.132156	(0.1, 0.16)	0.425969	(0.4015, 0.4505)	0.603736	(0.5866, 0.6208)	0.694129	(0.6801, 0.7081)	0.276166
rs2472304	15	75044238	efficacy	A	3	4188	7658	0.646463	2709	345	0.112967	1575	773	0.329216	0.186548	0.0700144	0.0576151	-0.533496	-0.317247	-0.21625	0.022177	0.389022	0.00277213	Additive	7658	4188	345	2709	773	1575	7.00675	(6.5, 7.56)	0.0870522	(0.08, 0.1)	0.422967	(0.39, 0.46)	0.439503	(0.43, 0.45)	-0.481017	(-0.49, -0.47)	-0.207898	(-0.23, -0.19)	0.69237	(0.6824, 0.7023)	0.354128	(0.334, 0.3743)	0.444689	(0.428, 0.4614)	0.508813
rs2494732	14	105239192	efficacy	A	3	5056	6790	0.573189	1536	1516	0.496723	1313	1031	0.439846	0.00386084	0.0031893	0.00991141	-0.0764658	-0.133343	0.056877	0.711721	0.796286	0.56243	Recessive	1959	3964	376	1150	241	931	1.66682	(1.5, 1.85)	0.727478	(0.64, 0.83)	0.566945	(0.49, 0.66)	0.102057	(0.08, 0.12)	-0.0636817	(-0.09, -0.04)	-0.107833	(-0.13, -0.08)	0.468623	(0.4461, 0.4911)	0.611414	(0.5946, 0.6282)	0.621158	(0.6047, 0.6376)	0.298805
rs2498804	14	105233095	efficacy	A	3	3693	8073	0.31387	828	2198	0.273629	1025	1313	0.438409	0.00124168	0.0295269	0.00963478	-0.0402419	0.124538	-0.16478	0.818022	0.584579	0.504566	Dominant	3081	2802	716	797	790	379	0.85863	(0.78, 0.94)	0.738236	(0.66, 0.83)	1.97574	(1.73, 2.25)	-0.0378089	(-0.06, -0.02)	-0.0756903	(-0.1, -0.05)	0.162406	(0.13, 0.19)	0.497023	(0.4757, 0.5183)	0.454991	(0.4318, 0.4782)	0.512434	(0.4918, 0.5331)	0.535552
rs2500535	6	149329267	efficacy	A	3	636	11200	0.0537344	169	2883	0.0553735	602	1736	0.257485	8.56128e-06	0.0818481	0.0717343	0.00163916	0.203751	-0.202112	0.927689	0.440732	0.0531869	Additive	636	11200	169	2883	602	1736	0.340199	(0.3, 0.38)	0.612522	(0.52, 0.72)	6.06661	(5.44, 6.82)	-0.0893083	(-0.1, -0.08)	-0.0319695	(-0.04, -0.02)	0.203415	(0.19, 0.22)	0.305062	(0.2825, 0.3276)	0.760769	(0.7524, 0.7691)	0.85249	(0.8463, 0.8587)	0.0816789
rs2514036	11	67415054	efficacy	A	3	2071	9775	0.825173	881	2173	0.711526	320	2028	0.863714	0.0132479	0.0329179	0.00146399	-0.113647	0.0385407	-0.152188	0.586426	0.628172	0.795384	Additive	9775	2071	2173	881	2028	320	1.34936	(1.25, 1.46)	0.499656	(0.46, 0.55)	1.56581	(1.38, 1.77)	0.0474981	(0.03, 0.06)	-0.120023	(-0.14, -0.1)	0.0618346	(0.05, 0.08)	0.636364	(0.6251, 0.6476)	0.26461	(0.2397, 0.2895)	0.288729	(0.2653, 0.3122)	0.810297
rs2532560	12	4161871	efficacy	G	3	2461	9377	0.20789	627	2427	0.205305	459	1889	0.195486	6.62937e-06	0.000147499	0.000130008	-0.00258533	-0.0124043	0.009819	0.923189	0.948101	0.962858	Additive	2461	9377	627	2427	459	1889	1.04304	(0.96, 1.13)	0.996746	(0.9, 1.1)	0.928822	(0.83, 1.04)	0.00685319	(-0.01, 0.02)	-0.000532222	(-0.02, 0.02)	-0.0118741	(-0.03, 0.01)	0.393097	(0.3745, 0.4116)	0.689849	(0.6798, 0.6999)	0.711311	(0.7018, 0.7208)	0.205742
rs2546890	5	158759900	efficacy	A	3	6096	5744	0.514865	1165	1883	0.382218	874	1472	0.372549	0.011466	9.77194e-05	0.0111855	-0.132647	-0.142316	0.00966883	0.534321	0.948824	0.488751	Dominant	4498	1422	934	590	707	466	2.03552	(1.85, 2.24)	0.574217	(0.51, 0.64)	0.561955	(0.49, 0.64)	0.151343	(0.13, 0.17)	-0.120961	(-0.15, -0.09)	-0.126987	(-0.16, -0.1)	0.64454	(0.6289, 0.6602)	0.327492	(0.2972, 0.3577)	0.315539	(0.2844, 0.3466)	0.712429
rs25648	6	43738977	efficacy	A	3	1987	9853	0.167821	289	2763	0.094692	366	1980	0.15601	0.00673009	0.00866557	0.00013916	-0.0731289	-0.0118107	-0.0613182	0.728611	0.951099	0.967098	Dominant	1829	4091	273	1253	327	846	1.56403	(1.41, 1.74)	0.498914	(0.43, 0.57)	0.982678	(0.86, 1.13)	0.0866481	(0.07, 0.11)	-0.125063	(-0.15, -0.1)	-0.00352684	(-0.03, 0.02)	0.455737	(0.4327, 0.4788)	0.604478	(0.5874, 0.6216)	0.657965	(0.6427, 0.6732)	0.281819
rs2606345	15	75017176	efficacy	A	3	3918	7934	0.669423	2683	371	0.12148	1391	957	0.407581	0.198236	0.108489	0.0404208	-0.547943	-0.261842	-0.286101	0.0177236	0.207714	0.00666797	Recessive	2686	3240	36	1491	207	967	8.38565	(7.28, 9.66)	0.0351115	(0.03, 0.05)	0.372056	(0.32, 0.44)	0.36329	(0.35, 0.38)	-0.383889	(-0.4, -0.37)	-0.188902	(-0.21, -0.16)	0.596268	(0.5789, 0.6136)	0.491828	(0.4704, 0.5133)	0.572389	(0.5541, 0.5906)	0.339515
rs2606345	15	75017176	efficacy	A	3	3918	7934	0.669423	2683	371	0.12148	1391	957	0.407581	0.198322	0.108445	0.0404347	-0.547943	-0.261842	-0.286101	0.0177236	0.207714	0.00666797	Recessive	2686	3240	36	1491	207	967	8.38565	(7.28, 9.66)	0.0351115	(0.03, 0.05)	0.372056	(0.32, 0.44)	0.36329	(0.35, 0.38)	-0.383889	(-0.4, -0.37)	-0.188902	(-0.21, -0.16)	0.596268	(0.5789, 0.6136)	0.491828	(0.4704, 0.5133)	0.572389	(0.5541, 0.5906)	0.339515
rs2606345	15	75017176	efficacy	A	3	3914	7924	0.66937	2683	371	0.12148	1390	956	0.407502	0.198236	0.108489	0.0404208	-0.54789	-0.261868	-0.286022	0.0177236	0.207714	0.00666797	Recessive	2682	3237	36	1491	207	966	8.37751	(7.27, 9.65)	0.0351266	(0.03, 0.05)	0.372753	(0.32, 0.44)	0.363117	(0.35, 0.38)	-0.383785	(-0.4, -0.37)	-0.188558	(-0.21, -0.16)	0.596241	(0.5789, 0.6136)	0.49182	(0.4704, 0.5133)	0.572572	(0.5543, 0.5908)	0.339367
rs2606345	15	75017176	efficacy	A	3	3914	7924	0.66937	2683	371	0.12148	1390	956	0.407502	0.198322	0.108445	0.0404347	-0.54789	-0.261868	-0.286022	0.0177236	0.207714	0.00666797	Recessive	2682	3237	36	1491	207	966	8.37751	(7.27, 9.65)	0.0351266	(0.03, 0.05)	0.372753	(0.32, 0.44)	0.363117	(0.35, 0.38)	-0.383785	(-0.4, -0.37)	-0.188558	(-0.21, -0.16)	0.596241	(0.5789, 0.6136)	0.49182	(0.4704, 0.5133)	0.572572	(0.5543, 0.5908)	0.339367
rs261316	15	58633820	efficacy	A	3	4756	7082	0.598243	1417	1637	0.536018	988	1356	0.578498	0.00260081	0.00179462	0.000223193	-0.0622246	-0.0197447	-0.04248	0.758151	0.981167	0.913299	Additive	7082	4756	1637	1417	1356	988	1.19653	(1.12, 1.28)	0.786419	(0.73, 0.85)	0.9717	(0.89, 1.06)	0.0437783	(0.03, 0.06)	-0.0589612	(-0.08, -0.04)	-0.00698384	(-0.03, 0.01)	0.550418	(0.5369, 0.5639)	0.428232	(0.411, 0.4455)	0.436818	(0.4199, 0.4538)	0.584532
rs2660845	12	96438553	efficacy	G	3	3278	8572	0.276624	982	2072	0.321546	1088	1260	0.463373	0.00161054	0.0209128	0.0226051	0.044921	0.186749	-0.141828	0.973631	0.675325	0.104923	Additive	3278	8572	982	2072	1088	1260	0.615547	(0.58, 0.66)	1.06728	(0.98, 1.16)	2.15751	(1.97, 2.36)	-0.106567	(-0.12, -0.09)	0.0140374	(0, 0.03)	0.177544	(0.16, 0.2)	0.383144	(0.3642, 0.4021)	0.626826	(0.6153, 0.6383)	0.680037	(0.6698, 0.6903)	0.309993
rs2661319	1	163039777	efficacy	G	3	6087	5759	0.513844	791	2249	0.260197	1237	1105	0.528181	0.0420648	0.0751703	0.000113431	-0.253647	0.0143367	-0.267984	0.188965	0.25132	0.887749	Additive	6087	5759	791	2249	1237	1105	1.74804	(1.64, 1.87)	0.329622	(0.3, 0.36)	1.30337	(1.19, 1.42)	0.137033	(0.12, 0.15)	-0.256014	(-0.27, -0.24)	0.0661362	(0.04, 0.09)	0.548003	(0.5344, 0.5616)	0.444335	(0.4276, 0.461)	0.536626	(0.5228, 0.5505)	0.471036
rs2717162	18	74968327	efficacy	G	3	2850	8990	0.240709	1146	1906	0.375491	727	1621	0.309625	0.0150767	0.00470615	0.00347866	0.134782	0.0689158	0.0658663	0.746482	0.776127	0.669643	Dominant	2536	3384	940	586	621	553	0.546814	(0.5, 0.6)	2.00042	(1.79, 2.24)	1.28256	(1.13, 1.45)	-0.14977	(-0.17, -0.13)	0.170966	(0.14, 0.2)	0.062133	(0.03, 0.09)	0.426334	(0.4018, 0.4508)	0.565777	(0.5473, 0.5843)	0.532599	(0.5128, 0.5524)	0.47529
rs2717162	18	74968327	efficacy	G	3	2850	8990	0.240709	1146	1906	0.375491	727	1621	0.309625	0.0150767	0.00470615	0.00347866	0.134782	0.0689158	0.0658663	0.746482	0.776127	0.669643	Dominant	2536	3384	940	586	621	553	0.546814	(0.5, 0.6)	2.00042	(1.79, 2.24)	1.28256	(1.13, 1.45)	-0.14977	(-0.17, -0.13)	0.170966	(0.14, 0.2)	0.062133	(0.03, 0.09)	0.426334	(0.4018, 0.4508)	0.565777	(0.5473, 0.5843)	0.532599	(0.5128, 0.5524)	0.47529
rs2717162	18	74968327	efficacy	G	3	2850	8990	0.240709	1146	1906	0.375491	727	1621	0.309625	0.0150767	0.00470615	0.00347866	0.134782	0.0689158	0.0658663	0.746482	0.776127	0.669643	Dominant	2536	3384	940	586	621	553	0.546814	(0.5, 0.6)	2.00042	(1.79, 2.24)	1.28256	(1.13, 1.45)	-0.14977	(-0.17, -0.13)	0.170966	(0.14, 0.2)	0.062133	(0.03, 0.09)	0.426334	(0.4018, 0.4508)	0.565777	(0.5473, 0.5843)	0.532599	(0.5128, 0.5524)	0.47529
rs2725252	4	89061910	efficacy	A	3	6490	5338	0.548698	956	2094	0.313443	1000	1346	0.426257	0.0360796	0.0135342	0.00830944	-0.235255	-0.122441	-0.112815	0.224571	0.795382	0.65423	Dominant	4724	1190	805	720	785	388	2.76634	(2.5, 3.06)	0.320256	(0.29, 0.36)	0.698916	(0.61, 0.8)	0.209457	(0.19, 0.23)	-0.24947	(-0.28, -0.22)	-0.0740208	(-0.1, -0.05)	0.677195	(0.6626, 0.6918)	0.276707	(0.2426, 0.3109)	0.312935	(0.2816, 0.3442)	0.733163
rs2741049	2	234581834	efficacy	G	3	4431	7407	0.625697	1158	1892	0.620328	1203	1141	0.486775	2.00263e-05	0.0178073	0.0111198	-0.00536904	-0.138922	0.133553	0.923189	0.515887	0.504396	Recessive	2299	3620	597	928	267	905	1.34735	(1.22, 1.48)	1.13446	(1.01, 1.27)	0.463324	(0.4, 0.54)	0.0680543	(0.05, 0.09)	0.0296083	(0, 0.06)	-0.161222	(-0.19, -0.13)	0.479573	(0.4576, 0.5016)	0.594475	(0.577, 0.6119)	0.558844	(0.5401, 0.5776)	0.367108
rs2760118	6	24503590	efficacy	A	3	4010	7824	0.338854	1379	1671	0.452131	557	1791	0.237223	0.00905132	0.0493481	0.00653584	0.113277	-0.101631	0.214908	0.791377	0.25455	0.669643	Dominant	3336	2581	1063	462	494	680	0.948016	(0.86, 1.04)	1.95904	(1.74, 2.21)	0.502535	(0.44, 0.57)	-0.0130811	(-0.04, 0.01)	0.156928	(0.13, 0.18)	-0.170321	(-0.2, -0.14)	0.519731	(0.4994, 0.54)	0.501857	(0.4808, 0.5229)	0.410515	(0.3852, 0.4358)	0.567897
rs2769605	9	87912671	efficacy	G	3	6764	5090	0.429391	605	2449	0.801899	921	1427	0.607751	0.0904239	0.0456977	0.0176794	0.372508	0.17836	0.194148	0.121038	0.283129	0.145105	Recessive	1103	4824	975	552	429	745	0.211223	(0.19, 0.23)	6.42072	(5.7, 7.23)	1.48975	(1.31, 1.7)	-0.33371	(-0.35, -0.31)	0.422763	(0.4, 0.45)	0.0866409	(0.06, 0.12)	0.278164	(0.2442, 0.3122)	0.758461	(0.7466, 0.7704)	0.672809	(0.6581, 0.6875)	0.290566
rs2770150	9	120463139	efficacy	G	3	3385	8463	0.285702	431	2619	0.141311	523	1823	0.222933	0.0178155	0.0112488	0.0027244	-0.144391	-0.0627696	-0.0816212	0.483532	0.872061	0.727216	Recessive	492	5432	36	1489	50	1123	2.75093	(2.18, 3.48)	0.292403	(0.21, 0.41)	0.583613	(0.43, 0.79)	0.0511765	(0.04, 0.06)	-0.0527637	(-0.06, -0.04)	-0.0282563	(-0.04, -0.02)	0.360009	(0.3319, 0.3882)	0.76444	(0.7527, 0.7762)	0.808513	(0.7982, 0.8188)	0.0670378
rs2814707	9	27536397	efficacy	A	3	2774	9066	0.234291	706	2346	0.231324	361	1981	0.154142	8.00898e-06	0.00922257	0.0051434	-0.00296682	-0.0801488	0.077182	0.923189	0.725858	0.669643	Additive	2774	9066	706	2346	361	1981	1.24083	(1.15, 1.34)	1.06043	(0.97, 1.16)	0.597593	(0.53, 0.67)	0.0364782	(0.02, 0.05)	0.0102689	(-0.01, 0.03)	-0.0795408	(-0.1, -0.06)	0.412034	(0.3942, 0.4299)	0.681966	(0.6718, 0.6922)	0.683126	(0.673, 0.6933)	0.222873
rs2831440	21	29428098	efficacy	A	3	4030	7816	0.340199	613	2437	0.200984	861	1479	0.367949	0.0147095	0.0344689	0.000469516	-0.139216	0.0277495	-0.166965	0.509155	0.583366	0.880929	Additive	4030	7816	613	2437	861	1479	1.36983	(1.28, 1.47)	0.478032	(0.43, 0.53)	1.28554	(1.17, 1.41)	0.0667298	(0.05, 0.08)	-0.143793	(-0.16, -0.13)	0.0562543	(0.04, 0.08)	0.461012	(0.4449, 0.4772)	0.574843	(0.562, 0.5877)	0.644813	(0.6337, 0.6559)	0.319332
rs2842030	1	163040495	efficacy	A	3	5135	6703	0.566227	1742	1310	0.429227	917	1429	0.609122	0.0123059	0.0318157	0.00103828	-0.137001	0.0428945	-0.179895	0.519853	0.546282	0.771094	Recessive	1916	4003	268	1258	453	720	1.31311	(1.19, 1.45)	0.424724	(0.37, 0.49)	1.51559	(1.33, 1.72)	0.0565674	(0.04, 0.08)	-0.158416	(-0.18, -0.14)	0.092838	(0.06, 0.12)	0.451845	(0.4286, 0.4751)	0.579137	(0.5611, 0.5971)	0.663031	(0.648, 0.6781)	0.305987
rs2847153	18	661647	efficacy	A	3	2424	9410	0.204834	782	2268	0.256393	533	1813	0.227195	0.00256285	0.00113671	0.00041832	0.0515599	0.0223617	0.0291982	0.972227	0.872399	0.880929	Dominant	2173	3744	675	850	473	700	0.783635	(0.71, 0.86)	1.33373	(1.19, 1.49)	1.08997	(0.96, 1.24)	-0.0582535	(-0.08, -0.04)	0.0694213	(0.04, 0.1)	0.0205467	(-0.01, 0.05)	0.432153	(0.4079, 0.4564)	0.594196	(0.5767, 0.6116)	0.58816	(0.5705, 0.6058)	0.38549
rs290487	10	114909731	efficacy	A	3	2084	9754	0.176043	231	2821	0.0756881	512	1834	0.218244	0.0124992	0.0420701	0.00164411	-0.100355	0.0422006	-0.142556	0.61392	0.674059	0.777762	Recessive	195	5724	8	1518	58	1115	1.35907	(1.02, 1.8)	0.142459	(0.07, 0.29)	1.85573	(1.39, 2.5)	0.00849125	(0, 0.02)	-0.0304315	(-0.04, -0.02)	0.0221792	(0.01, 0.04)	0.32815	(0.2979, 0.3584)	0.7945	(0.7838, 0.8052)	0.847064	(0.8381, 0.856)	0.0302854
rs2973049	5	37818139	efficacy	A	3	3899	7943	0.329252	849	2201	0.278361	834	1512	0.355499	0.00194218	0.00681328	0.000427672	-0.0508912	0.0262469	-0.0771381	0.778825	0.895096	0.880929	Dominant	3260	2661	718	807	674	499	1.14941	(1.05, 1.26)	0.714667	(0.64, 0.8)	1.17753	(1.04, 1.33)	0.0346449	(0.01, 0.06)	-0.0837335	(-0.11, -0.06)	0.0403485	(0.01, 0.07)	0.52976	(0.5099, 0.5497)	0.449936	(0.4266, 0.4733)	0.480566	(0.4586, 0.5025)	0.539738
rs3024530	16	27350687	efficacy	A	3	5324	6524	0.550641	1515	1537	0.503604	1063	1279	0.546114	0.00145122	0.00177927	1.14104e-05	-0.0470373	-0.00452703	-0.0425102	0.791377	0.981167	0.986689	Recessive	1831	4093	395	1131	350	821	1.17211	(1.06, 1.3)	0.78689	(0.69, 0.89)	1.00047	(0.87, 1.14)	0.0328489	(0.01, 0.05)	-0.0485529	(-0.07, -0.02)	9.78914e-05	(-0.03, 0.03)	0.438812	(0.4149, 0.4627)	0.615822	(0.5991, 0.6325)	0.646561	(0.631, 0.6622)	0.298805
rs3025039	6	43752536	efficacy	A	3	1674	10176	0.141266	265	2789	0.0867714	550	1796	0.234442	0.00427905	0.0419139	0.00910116	-0.0544944	0.0931758	-0.14767	0.760775	0.646565	0.669643	Recessive	115	5810	11	1516	76	1097	0.594486	(0.45, 0.79)	0.262391	(0.14, 0.48)	4.02813	(3.06, 5.39)	-0.0128129	(-0.02, -0.01)	-0.0197053	(-0.03, -0.01)	0.0478829	(0.03, 0.06)	0.31629	(0.2853, 0.3473)	0.802087	(0.7916, 0.8126)	0.858203	(0.8496, 0.8668)	0.0234203
rs3025039	6	43752536	efficacy	A	3	1674	10176	0.141266	265	2789	0.0867714	550	1796	0.234442	0.00427504	0.0418105	0.00906465	-0.0544944	0.0931758	-0.14767	0.760775	0.646565	0.669643	Recessive	115	5810	11	1516	76	1097	0.594486	(0.45, 0.79)	0.262391	(0.14, 0.48)	4.02813	(3.06, 5.39)	-0.0128129	(-0.02, -0.01)	-0.0197053	(-0.03, -0.01)	0.0478829	(0.03, 0.06)	0.31629	(0.2853, 0.3473)	0.802087	(0.7916, 0.8126)	0.858203	(0.8496, 0.8668)	0.0234203
rs3025039	6	43752536	efficacy	A	3	1674	10176	0.141266	265	2789	0.0867714	550	1796	0.234442	0.00427905	0.0419139	0.00910116	-0.0544944	0.0931758	-0.14767	0.760775	0.646565	0.669643	Additive	1674	10176	265	2789	550	1796	0.925465	(0.85, 1.01)	0.511481	(0.45, 0.58)	2.04763	(1.84, 2.28)	-0.0096601	(-0.02, 0)	-0.0698924	(-0.08, -0.06)	0.104342	(0.09, 0.12)	0.362841	(0.3431, 0.3826)	0.709391	(0.6998, 0.7189)	0.783478	(0.7756, 0.7913)	0.14429
rs3025039	6	43752536	efficacy	A	3	1674	10176	0.141266	265	2789	0.0867714	550	1796	0.234442	0.00427504	0.0418105	0.00906465	-0.0544944	0.0931758	-0.14767	0.760775	0.646565	0.669643	Additive	1674	10176	265	2789	550	1796	0.925465	(0.85, 1.01)	0.511481	(0.45, 0.58)	2.04763	(1.84, 2.28)	-0.0096601	(-0.02, 0)	-0.0698924	(-0.08, -0.06)	0.104342	(0.09, 0.12)	0.362841	(0.3431, 0.3826)	0.709391	(0.6998, 0.7189)	0.783478	(0.7756, 0.7913)	0.14429
rs3025039	6	43752536	efficacy	A	3	1674	10176	0.141266	265	2789	0.0867714	550	1796	0.234442	0.00427905	0.0419139	0.00910116	-0.0544944	0.0931758	-0.14767	0.760775	0.646565	0.669643	Recessive	115	5810	11	1516	76	1097	0.594486	(0.45, 0.79)	0.262391	(0.14, 0.48)	4.02813	(3.06, 5.39)	-0.0128129	(-0.02, -0.01)	-0.0197053	(-0.03, -0.01)	0.0478829	(0.03, 0.06)	0.31629	(0.2853, 0.3473)	0.802087	(0.7916, 0.8126)	0.858203	(0.8496, 0.8668)	0.0234203
rs3025039	6	43752536	efficacy	A	3	1674	10176	0.141266	265	2789	0.0867714	550	1796	0.234442	0.00427504	0.0418105	0.00906465	-0.0544944	0.0931758	-0.14767	0.760775	0.646565	0.669643	Recessive	115	5810	11	1516	76	1097	0.594486	(0.45, 0.79)	0.262391	(0.14, 0.48)	4.02813	(3.06, 5.39)	-0.0128129	(-0.02, -0.01)	-0.0197053	(-0.03, -0.01)	0.0478829	(0.03, 0.06)	0.31629	(0.2853, 0.3473)	0.802087	(0.7916, 0.8126)	0.858203	(0.8496, 0.8668)	0.0234203
rs3025039	6	43752536	efficacy	A	3	1675	10179	0.141303	265	2789	0.0867714	551	1797	0.234668	0.00427905	0.0419139	0.00910116	-0.0545311	0.0933653	-0.147896	0.760775	0.646565	0.669643	Recessive	115	5812	11	1516	76	1098	0.594509	(0.45, 0.79)	0.262505	(0.14, 0.48)	4.02556	(3.06, 5.39)	-0.0128076	(-0.02, -0.01)	-0.019694	(-0.03, -0.01)	0.0478323	(0.03, 0.06)	0.316296	(0.2853, 0.3473)	0.802156	(0.7917, 0.8126)	0.858136	(0.8496, 0.8667)	0.0234121
rs3025039	6	43752536	efficacy	A	3	1675	10179	0.141303	265	2789	0.0867714	551	1797	0.234668	0.00427504	0.0418105	0.00906465	-0.0545311	0.0933653	-0.147896	0.760775	0.646565	0.669643	Recessive	115	5812	11	1516	76	1098	0.594509	(0.45, 0.79)	0.262505	(0.14, 0.48)	4.02556	(3.06, 5.39)	-0.0128076	(-0.02, -0.01)	-0.019694	(-0.03, -0.01)	0.0478323	(0.03, 0.06)	0.316296	(0.2853, 0.3473)	0.802156	(0.7917, 0.8126)	0.858136	(0.8496, 0.8667)	0.0234121
rs3025039	6	43752536	efficacy	A	3	1675	10179	0.141303	265	2789	0.0867714	551	1797	0.234668	0.00427905	0.0419139	0.00910116	-0.0545311	0.0933653	-0.147896	0.760775	0.646565	0.669643	Additive	1675	10179	265	2789	551	1797	0.924812	(0.84, 1.01)	0.511192	(0.45, 0.58)	2.04963	(1.84, 2.28)	-0.00975265	(-0.02, 0)	-0.069967	(-0.08, -0.06)	0.104536	(0.09, 0.12)	0.36283	(0.3431, 0.3826)	0.709376	(0.6998, 0.7189)	0.783438	(0.7756, 0.7913)	0.144356
rs3025039	6	43752536	efficacy	A	3	1675	10179	0.141303	265	2789	0.0867714	551	1797	0.234668	0.00427504	0.0418105	0.00906465	-0.0545311	0.0933653	-0.147896	0.760775	0.646565	0.669643	Additive	1675	10179	265	2789	551	1797	0.924812	(0.84, 1.01)	0.511192	(0.45, 0.58)	2.04963	(1.84, 2.28)	-0.00975265	(-0.02, 0)	-0.069967	(-0.08, -0.06)	0.104536	(0.09, 0.12)	0.36283	(0.3431, 0.3826)	0.709376	(0.6998, 0.7189)	0.783438	(0.7756, 0.7913)	0.144356
rs3025039	6	43752536	efficacy	A	3	1675	10179	0.141303	265	2789	0.0867714	551	1797	0.234668	0.00427905	0.0419139	0.00910116	-0.0545311	0.0933653	-0.147896	0.760775	0.646565	0.669643	Recessive	115	5812	11	1516	76	1098	0.594509	(0.45, 0.79)	0.262505	(0.14, 0.48)	4.02556	(3.06, 5.39)	-0.0128076	(-0.02, -0.01)	-0.019694	(-0.03, -0.01)	0.0478323	(0.03, 0.06)	0.316296	(0.2853, 0.3473)	0.802156	(0.7917, 0.8126)	0.858136	(0.8496, 0.8667)	0.0234121
rs3025039	6	43752536	efficacy	A	3	1675	10179	0.141303	265	2789	0.0867714	551	1797	0.234668	0.00427504	0.0418105	0.00906465	-0.0545311	0.0933653	-0.147896	0.760775	0.646565	0.669643	Recessive	115	5812	11	1516	76	1098	0.594509	(0.45, 0.79)	0.262505	(0.14, 0.48)	4.02556	(3.06, 5.39)	-0.0128076	(-0.02, -0.01)	-0.019694	(-0.03, -0.01)	0.0478323	(0.03, 0.06)	0.316296	(0.2853, 0.3473)	0.802156	(0.7917, 0.8126)	0.858136	(0.8496, 0.8667)	0.0234121
rs3077	6	33033022	efficacy	G	3	1980	9872	0.16706	1502	1548	0.492459	511	1835	0.217818	0.096256	0.0792527	0.00245638	0.325399	0.0507572	0.274641	0.18828	0.147845	0.727216	Recessive	166	5760	376	1149	62	1111	0.148703	(0.12, 0.18)	9.86173	(8.27, 11.76)	0.711367	(0.53, 0.93)	-0.13433	(-0.15, -0.12)	0.21444	(0.19, 0.24)	-0.019886	(-0.03, -0.01)	0.281308	(0.2476, 0.315)	0.840329	(0.8311, 0.8495)	0.808326	(0.798, 0.8186)	0.0700371
rs3087403	2	100058870	efficacy	A	3	3275	8569	0.276511	864	2190	0.282908	921	1427	0.392249	3.32326e-05	0.0132784	0.00888142	0.00639635	0.115737	-0.109341	0.93581	0.796286	0.56243	Dominant	2786	3136	733	794	744	430	0.736217	(0.67, 0.81)	0.932589	(0.83, 1.04)	1.93231	(1.7, 2.19)	-0.0763853	(-0.1, -0.05)	-0.0174372	(-0.05, 0.01)	0.161318	(0.13, 0.19)	0.465035	(0.4424, 0.4877)	0.49855	(0.4774, 0.5197)	0.542039	(0.5226, 0.5614)	0.494376
rs3091244	1	159684665	efficacy	A	3	4336	7512	0.365969	1671	1383	0.547151	994	1354	0.423339	0.0222301	0.0150703	0.00193758	0.181182	0.0573701	0.123812	0.579995	0.561811	0.697591	Dominant	3565	2359	1208	319	776	398	0.546146	(0.49, 0.6)	2.40505	(2.11, 2.75)	1.09395	(0.96, 1.25)	-0.132753	(-0.15, -0.11)	0.179513	(0.16, 0.2)	0.0204029	(-0.01, 0.05)	0.496464	(0.4752, 0.5177)	0.45971	(0.4368, 0.4826)	0.400464	(0.3746, 0.4263)	0.643362
rs3091244	1	159684665	efficacy	A	3	4336	7512	0.365969	1671	1383	0.547151	994	1354	0.423339	0.0222301	0.0150703	0.00193758	0.181182	0.0573701	0.123812	0.579995	0.561811	0.697591	Dominant	3565	2359	1208	319	776	398	0.546146	(0.49, 0.6)	2.40505	(2.11, 2.75)	1.09395	(0.96, 1.25)	-0.132753	(-0.15, -0.11)	0.179513	(0.16, 0.2)	0.0204029	(-0.01, 0.05)	0.496464	(0.4752, 0.5177)	0.45971	(0.4368, 0.4826)	0.400464	(0.3746, 0.4263)	0.643362
rs3133084	11	126027473	efficacy	A	3	2997	8837	0.746747	1948	1106	0.362148	929	1417	0.604007	0.108726	0.0577383	0.014051	-0.384599	-0.14274	-0.241859	0.100584	0.284215	0.488382	Additive	8837	2997	1106	1948	1417	929	3.36233	(3.14, 3.6)	0.217382	(0.2, 0.24)	0.758583	(0.69, 0.83)	0.279524	(0.26, 0.29)	-0.360983	(-0.38, -0.34)	-0.0638465	(-0.09, -0.04)	0.679703	(0.6695, 0.69)	0.291981	(0.2687, 0.3152)	0.369154	(0.3496, 0.3887)	0.659162
rs3212986	19	45912736	efficacy	A	3	2952	8858	0.249958	859	2177	0.282938	817	1513	0.350644	0.000927369	0.00524334	0.00713671	0.0329804	0.100686	-0.0677057	0.999761	0.926132	0.65423	Additive	2952	8858	859	2177	817	1513	0.733725	(0.68, 0.79)	1.08575	(0.99, 1.18)	1.56357	(1.42, 1.72)	-0.0623793	(-0.08, -0.05)	0.0163893	(0, 0.03)	0.0939416	(0.07, 0.11)	0.386702	(0.3679, 0.4055)	0.653819	(0.6429, 0.6647)	0.690033	(0.68, 0.7001)	0.269446
rs3212986	19	45912736	efficacy	A	3	2952	8858	0.249958	859	2177	0.282938	817	1513	0.350644	0.000927369	0.00524334	0.00713671	0.0329804	0.100686	-0.0677057	0.999761	0.926132	0.65423	Dominant	2596	3309	738	780	665	500	0.715748	(0.65, 0.78)	1.10515	(0.99, 1.23)	1.63118	(1.44, 1.85)	-0.0832947	(-0.11, -0.06)	0.0249213	(0, 0.05)	0.121671	(0.09, 0.15)	0.451327	(0.428, 0.4746)	0.52946	(0.5095, 0.5494)	0.553563	(0.5346, 0.5726)	0.46565
rs3212986	19	45912736	efficacy	C	3	2952	8858	0.750042	859	2177	0.717062	817	1513	0.649356	0.000927369	0.00524334	0.00713671	-0.0329804	-0.100686	0.0677057	0.840077	0.770936	0.669643	Additive	8858	2952	2177	859	1513	817	1.36291	(1.27, 1.46)	0.921024	(0.84, 1.01)	0.639563	(0.58, 0.7)	0.0623793	(0.05, 0.08)	-0.0163893	(-0.03, 0)	-0.0939416	(-0.11, -0.07)	0.613298	(0.6014, 0.6252)	0.346181	(0.3256, 0.3667)	0.309967	(0.2877, 0.3323)	0.730554
rs3212986	19	45912736	efficacy	A	3	2952	8858	0.249958	859	2177	0.282938	817	1513	0.350644	0.000927369	0.00524334	0.00713671	0.0329804	0.100686	-0.0677057	0.999761	0.926132	0.65423	Dominant	2596	3309	738	780	665	500	0.715748	(0.65, 0.78)	1.10515	(0.99, 1.23)	1.63118	(1.44, 1.85)	-0.0832947	(-0.11, -0.06)	0.0249213	(0, 0.05)	0.121671	(0.09, 0.15)	0.451327	(0.428, 0.4746)	0.52946	(0.5095, 0.5494)	0.553563	(0.5346, 0.5726)	0.46565
rs3212986	19	45912736	efficacy	A	3	2952	8858	0.249958	859	2177	0.282938	817	1513	0.350644	0.000927369	0.00524334	0.00713671	0.0329804	0.100686	-0.0677057	0.999761	0.926132	0.65423	Additive	2952	8858	859	2177	817	1513	0.733725	(0.68, 0.79)	1.08575	(0.99, 1.18)	1.56357	(1.42, 1.72)	-0.0623793	(-0.08, -0.05)	0.0163893	(0, 0.03)	0.0939416	(0.07, 0.11)	0.386702	(0.3679, 0.4055)	0.653819	(0.6429, 0.6647)	0.690033	(0.68, 0.7001)	0.269446
rs3212986	19	45912736	efficacy	C	3	2952	8858	0.750042	859	2177	0.717062	817	1513	0.649356	0.000927369	0.00524334	0.00713671	-0.0329804	-0.100686	0.0677057	0.840077	0.770936	0.669643	Recessive	3309	2596	780	738	500	665	1.39714	(1.27, 1.53)	0.904853	(0.81, 1.01)	0.613051	(0.54, 0.69)	0.0832947	(0.06, 0.11)	-0.0249213	(-0.05, 0)	-0.121671	(-0.15, -0.09)	0.548673	(0.5295, 0.5679)	0.47054	(0.4481, 0.493)	0.446437	(0.4229, 0.47)	0.53435
rs3212986	19	45912736	efficacy	C	3	2952	8858	0.750042	859	2177	0.717062	817	1513	0.649356	0.000927369	0.00524334	0.00713671	-0.0329804	-0.100686	0.0677057	0.840077	0.770936	0.669643	Recessive	3309	2596	780	738	500	665	1.39714	(1.27, 1.53)	0.904853	(0.81, 1.01)	0.613051	(0.54, 0.69)	0.0832947	(0.06, 0.11)	-0.0249213	(-0.05, 0)	-0.121671	(-0.15, -0.09)	0.548673	(0.5295, 0.5679)	0.47054	(0.4481, 0.493)	0.446437	(0.4229, 0.47)	0.53435
rs3212986	19	45912736	efficacy	A	3	2952	8858	0.249958	859	2177	0.282938	817	1513	0.350644	0.000927369	0.00524334	0.00713671	0.0329804	0.100686	-0.0677057	0.999761	0.926132	0.65423	Dominant	2596	3309	738	780	665	500	0.715748	(0.65, 0.78)	1.10515	(0.99, 1.23)	1.63118	(1.44, 1.85)	-0.0832947	(-0.11, -0.06)	0.0249213	(0, 0.05)	0.121671	(0.09, 0.15)	0.451327	(0.428, 0.4746)	0.52946	(0.5095, 0.5494)	0.553563	(0.5346, 0.5726)	0.46565
rs3212986	19	45912736	efficacy	A	3	2952	8858	0.249958	859	2177	0.282938	817	1513	0.350644	0.000927369	0.00524334	0.00713671	0.0329804	0.100686	-0.0677057	0.999761	0.926132	0.65423	Dominant	2596	3309	738	780	665	500	0.715748	(0.65, 0.78)	1.10515	(0.99, 1.23)	1.63118	(1.44, 1.85)	-0.0832947	(-0.11, -0.06)	0.0249213	(0, 0.05)	0.121671	(0.09, 0.15)	0.451327	(0.428, 0.4746)	0.52946	(0.5095, 0.5494)	0.553563	(0.5346, 0.5726)	0.46565
rs3212986	19	45912736	efficacy	A	3	2952	8858	0.249958	859	2177	0.282938	817	1513	0.350644	0.000927369	0.00524334	0.00713671	0.0329804	0.100686	-0.0677057	0.999761	0.926132	0.65423	Dominant	2596	3309	738	780	665	500	0.715748	(0.65, 0.78)	1.10515	(0.99, 1.23)	1.63118	(1.44, 1.85)	-0.0832947	(-0.11, -0.06)	0.0249213	(0, 0.05)	0.121671	(0.09, 0.15)	0.451327	(0.428, 0.4746)	0.52946	(0.5095, 0.5494)	0.553563	(0.5346, 0.5726)	0.46565
rs34548976	7	31072469	efficacy	A	3	3907	7947	0.329593	1715	1339	0.561559	697	1651	0.296848	0.037313	0.0696723	0.000675363	0.231965	-0.032745	0.26471	0.413132	0.152482	0.880929	Additive	3907	7947	1715	1339	697	1651	0.609444	(0.57, 0.65)	2.67011	(2.47, 2.89)	0.697306	(0.63, 0.77)	-0.116908	(-0.13, -0.1)	0.237379	(0.22, 0.26)	-0.0802646	(-0.1, -0.06)	0.399687	(0.3814, 0.418)	0.655598	(0.6448, 0.6664)	0.578523	(0.5658, 0.5913)	0.366191
[truncated: 2,936 more rows]
[truncated: 6 more columns]
